# Supplementary material for: Metabolic reprogramming of abscisic acid-producing strain Botrytis cinerea TB-31 toward terpenoid biosynthesis using a CRISPR/Cas9 ribonucleoprotein system
Source: Synth Syst Biotechnol. 2025 Dec 31;12:238–54. doi: 10.1016/j.synbio.2025.12.002 (PMC12804166; doi:10.1016/j.synbio.2025.12.002)
Supplement: Multimedia component 2 [file mmc2.xlsx]

## Sheet: Sheet1
Supplementary Table S1. Primers and sgRNAs used in this study
Name	Sequence（5'to 3'）a	Usage
Cas9-NLS-F	ATCACAATCGATCCGAATTCATGGACAAGAAGTACTCCATTGGG (EcoRI)	pCBh1-Cas9-EGFP-4NLSs
Ptef1-Cas9-R	CCTCGCCCTTGCTCACCATGTCTCCACCGAGCTGAGAGAGG
EGFP-F	CCTCTCTCAGCTCGGTGGAGACATGGTGAGCAAGGGCGAGG
4NLSs-R	TCTTGGGGTCAGCCCTGCTCTTGTACAGCTCGTCCATGC
Cas9-NLS-F	ATCACAATCGATCCGAATTCATGGACAAGAAGTACTCCATTGGG (EcoRI)	pCBh1-Cas9-4NLSs
Cas9-NLS-R	TTGCATGCCTGCAGGTCGACTCACACCTTGCGTTTCTT
OE test-F	CCCATTTTTCTTCGGTTCC	Cas9 detection
OE test-R	TGTATCTGGAAGAGGTAAACCC
Cas9-in-R	CCTTGTCTTTAATGATTTTC
PpkiA-Cas9-F	AGTAGAGATCAATCAGCTAGCATGGACAAGAAGTACTCCATTGGG (NheI)	pAnEP8-Cas9-4NLSs-AMA1
Cas9-TglaA-R	GCGCGCCGTTTAAACTTAATTAATCACACCTTGCGTTTCTT (PacI)
Cas9-F	TAAGAAGGAGATATACCATGGATGGACAAGAAGTACTCCAT (NcoI)	pET28a-Cas9-4NLSs
Cas9-R	TCAGTGGTGGTGGTGGTGGTGCTCGAGCACCTTGCGTTTCTTTTTCGGGCTGCCGCCCACTTTGCGCTTCTTTTTAGGACTGCCACCCACCTTGCGTTTTTTCTTAGGGCTGCCGCCCACCTTCCTCTTCTTCTTGGGGTCAGC (XhoI)
pU6-F	GGGTGTCTCCTCTGAAATGC	pJET1.2-pU6-sgRNA-lae1
sglae1-scaf-F2	TAAATGTAACTTTCTTCTTCGAGACATAGAATCCCCTTGGGTTTTAGAGCTAGAAATAG
pU6-lae1-R1	AACCCAAGGGGATTCTATGTCTCGAAGAAGAAAGTTACATTTA
sgRNA scafford-R	CCACCGACTCGGTGCCACTT
sgRNA/A	AAAAGCACCGACTCGGTGCCACTTTTTCAAGTTGATAACGGACTAGCCTTATTTTAACTTGCTATTTCTAGCTCTAAAAC	sgRNAs
lae1-sgRNA/S-1	AAGCTAATACGACTCACTATAGAGACATAGAATCCCCTTGGGTTTTAGAGCTAGAAATA
lae1-sgRNA/S-2	AAGCTAATACGACTCACTATAGGACAAAAGATGATGTCACAGTTTTAGAGCTAGAAATA
lae1-sgRNA/S-3	AAGCTAATACGACTCACTATAGGGCCACGCATTCTGGACTTGTTTTAGAGCTAGAAATA
lae1-sgRNA/S-4	AAGCTAATACGACTCACTATAGAAAATGGACGCCTATATCAGTTTTAGAGCTAGAAATA
aba1-sgRNA/S-1	AAGCTAATACGACTCACTATAGGAGCCAGGACCTCACGCCAGTTTTAGAGCTAGAAATAGCAAG
aba1-sgRNA/S-2	AAGCTAATACGACTCACTATAGCTCAGCTGCAAACTCTCATGTTTTAGAGCTAGAAATA
aba1-sgRNA/s-3	AAGCTAATACGACTCACTATAGATCAACCTCGCCGTCGAAGGTTTTAGAGCTAGAAATA
aba1-sgRNA/s-4	AAGCTAATACGACTCACTATAGGGTGAGATGGAGCGCAATGGTTTTAGAGCTAGAAATA
aba2-sgRNA/S-1	AAGCTAATACGACTCACTATAGCTCGTGGGTTATTGCAACTGTTTTAGAGCTAGAAATAGCAAG
aba2-sgRNA/S-2	AAGCTAATACGACTCACTATAGGGGCGGTTTCTCCTCTGGAGTTTTAGAGCTAGAAATA
aba2-sgRNA/S-3	AAGCTAATACGACTCACTATAGAGTAGCCGGTGTAAATACGGTTTTAGAGCTAGAAATA
aba3-sgRNA/S-1	AAGCTAATACGACTCACTATAGAGACACTGGTTCCGCATGCGTTTTAGAGCTAGAAATAGCAAG
aba3-sgRNA/S-2	AAGCTAATACGACTCACTATAGACTTTTCTGTTAATCACGGGTTTTAGAGCTAGAAATA
aba3-sgRNA/S-3	AAGCTAATACGACTCACTATAGGTATCATCGCCGAGTTTCGGTTTTAGAGCTAGAAATA
aba3-sgRNA/S-5’	AAGCTAATACGACTCACTATAGCTGCATGTTTTCGAGATACGTTTTAGAGCTAGAAATA
aba3-sgRNA/S-3’	AAGCTAATACGACTCACTATAGCAGCGAATGCAGACTATCGGTTTTAGAGCTAGAAATA
aba4-sgRNA/S-1	AAGCTAATACGACTCACTATAGCTAGATGGCTCGGCAAATCGTTTTAGAGCTAGAAATAGCAAG
aba4-sgRNA/S-2	AAGCTAATACGACTCACTATAGAGAGACGGAGAAGCTAAGGGTTTTAGAGCTAGAAATA
G418-sgRNA/S-1	AAGCTAATACGACTCACTATAGAACAAGATGGATTGCACGCGTTTTAGAGCTAGAAATA
G418-sgRNA/S-2	AAGCTAATACGACTCACTATAGATATTGCTGAAGAGCTTGGGTTTTAGAGCTAGAAATA
laeA-Dec-F	ATGGTTGTTGCAATGGCCATG	Amplify the laeA fragment for in vitro validation
laeA-Dec-R	TTACCAAATTCTGTAGCATGCAGT
aba1-Dec-F	TTCCTTGCCACATTCTCGTATC	Amplify the aba1 fragment for in vitro validation
aba1-Dec-R	TACCGCTGGACAGAGGATTG
aba2-Dec-F	ATGCTGCTTAGCATTAAAGACCTG	Amplify the aba2 fragment for in vitro validation
aba2-Dec-R	CTATCTAGGAACCTCTTTTAACATGACC
aba3-Dec-F	TCATAGAGCGAAAGAGCTCTA	Amplify the aba3 fragment for in vitro validation
aba3-Dec-R	AGTGTATTTATGGTGAATGGT
aba4-Dec-F	TATTGTGATAGCCCCATTTGTTT	Amplify the aba4 fragment for in vitro validation
aba4-Dec-R	CCGAGGCAGAGCACAGAAT
daba4-5'-F	GATGGTCCGGTGAATCCGGTATTCA	Donor-koaba4-5' homologous arm
daba4-5'-R	TGTCGACGGTATCGATAAGCTATCATGATATAGCGAGATGAGG
(daba4-5')-pantrpC-F	CATCTCGCTATATCATGATAGCTTATCGATACCGTCGACAGA	Donor-koaba4-G418 box
Tcamv(daba4-3')-R	TGGCTTGGCCATCCACTTCATGATCTGGATTTTAGTACTGGAT
daba4-3'-F	TCCAGTACTAAAATCCAGATCATGAAGTGGATGGCCAAGCCAAT	Donor-koaba4-3' homologous arm/Donor-koaba124-3'homologous arm /Donor-koaba1234-3' homologous arm
daba4-3'-R	CCTTAAATCTCCCGAGTATAGTGTA
daba1-5'-F	CAGTACAATATAATGTAGAATCGCT	Donor-koaba124-5' homologous arm
daba1-5'-R	TCTGTCGACGGTATCGATAAGCTATTCTGAAGATGGAAGGTA
(aba1-5')pAntrpC-F	ACTACCTTCCATCTTCAGAATAGCTTATCGATACCGTCGACA	Donor-koaba124-G418 box
Tcamv(daba4-3')-R	TGGCTTGGCCATCCACTTCATGATCTGGATTTTAGTACTGGAT
daba3-3'New-F	CTTTCTCCCACTATCTGGTTTAT	Donor-koaba1234-5' homologous arm
daba3-3'New-R	CTGTCGACGGTATCGATAAGCTTCGTGGAGAAAGTACCTAGA
(aba3-3'New)pAntrpC-F	ATTCTAGGTACTTTCTCCACGAAGCTTATCGATACCGTCGACAGAA	Donor-koaba1234-G418 box
Tcamv(daba4-3')-R	TGGCTTGGCCATCCACTTCATGATCTGGATTTTAGTACTGGAT
laeA Dec-F	ACCTAGCTAGAATACAACCT	△ bclaeA detection
laeA Dec-R	AATTATTATACGCGCGGATT
aba1_F	ATGTCTAATTCTATATTGAACCTAGGCTC	△ bcaba1 detection
aba1_R	CTATTTGTATTCTGTTCCCTCACTTTC
aba2_F	ATGCTGCTTAGCATTAAAGACCTG	△ bcaba2 detection
aba2_R	CTATCTAGGAACCTCTTTTAACATGACC
aba3_F	ATGCAGCAAGTTATTACTCA	△ bcaba3 detection
aba3_R	TCAAACTGGAACCTCAAAATG
aba3-5'-F	AAGCGTCATGAAATAGCCAAGAAA
aba3-3'-R	AACTCGTAGGCTATAGTGCGGT
aba4-5'-F	TATTGTGATAGCCCCATTTGTTT	△ bcaba4 detection
aba4-3'-R	CCGAGGCAGAGCACAGAAT
aba1-5'-out-F	GTTCCAGATTATTTTCAAAGTTGA	△ bcaba124 detection
aba4-3'out-R	AGTTCCTAATGACTATAAGACCA
aba3-3'out-F	TCCTATACAGGGCCTACCCTACT	△ bcaba1234 detection
aba4-3'out-R	AGTTCCTAATGACTATAAGACCA
aba1-F	TCCCTCCAGACTATGCAAAACC	RT-qPCR
aba1-R	TCCCCAAAAAGAGCAGTGGA
aba2-F	CGAATTGGTGTAAGTGATACTTCGT
aba2-R	TTGATCCCATGCGGCAGATT
aba3-F	GCCAGATTCACGATTGCCTC
aba3-R	ACACTCGCTGTAGGCTTTGATG
aba4-F	AGGAAGTTTGGAGAGGTGGAAG
aba4-R	CGAGCCGTTGTTAGCCATTAC
07g2980F	TGCCGGATGGAAAAAGGTCA	RT-qPCR to verify transcriptome data
07g2980R	CGTGGATCTCAACACCGTCA
07g6180F	GGTACGGGGTTGATTTCGGT
07g6180R	CCCGTAACAATCGGTGGGAA
03g5930F	TTAACCCGCGTCCACTCAAA
03g5930R	GGTGGAGATGGTGGCATTGA
13g5380F	TCCGCTCTCTCACTCTCCAA
13g5380R	TGTCCCTGTGAATGTGCGAA
nde2F	GATGGGGTGCTGTGTCTCTT
nde2R	TCTCGGGGTCGATTTTGGTG
11g6180F	GGTTTCTCAGGCTCTTGGCT
11g6180R	GAAGAAGCCCACCAAGTCCA
14g1940F	CGGAACAAGGAAACGAAGCC
14g1940R	GCGATCTTGAGCAAAGGCTG
new1F	AGATGGCAGACAAGGCACAA
new1R	GTCGTTGGAGAGAAGGGTGG
14g3610F	TCCTGGAATCAAACGGTCGG
14g3610R	AACTCACTCTCCACACCCCT
PIO4F	GATGCTTACGGCACAACCAC
PIO4R	TGTCCGTGATGAGTGTGAGC
05g7680F	GCCAGAGCCAGTCGTAGAAG
05g7680R	CGGCTTCTCTCTCCATTTGC
09g2130F	TGGCACAACTGGTACACACA
09g2130R	CGGTTGAGCCAGTAACACCA
03g1280F	TCCAAAGCCGAAGATGCTGT
03g1280R	GGTGCCATTCTCTCCGACAA
ddr48F	TCTTGATTCCTCTCGCACCG
ddr48R	CTTAGCCTCGCCCTTCTGG
16g1090F	TCAGATGCTACCTCCAGTGC
16g1090R	AGTGAGAGTTGCGGCAGAAG
pio11F	CAGACGAAACCCACCACCAC
pio11R	AAGAAGCGGTCTTTGCTTCAC
aba3-3'New-F	CTTTCTCCCACTATCTGGTTTAT	Donor-mCherry-5' homologous arm
aba3-3'New-R	ACGCCGTCTGACTTTTGTGGTCGTGGAGAAAGTACCTAGAATGTTT
PgpdA-2-F	TCTAGGTACTTTCTCCACGACCACAAAAGTCAGACGGCGTAACCA	Donor-mCherry-box
NosT-2-R	GGCTTGGCCATCCACTTCATGATCTAGTAACATAGATGACACCGC
aba4-3'-F	TCATCTATGTTACTAGATCATGAAGTGGATGGCCAAGCCAATTCTGT	Donor-mCherry-3' homologous arm
aba4-3'-R	CCTTAAATCTCCCGAGTATAGTGTA
a Sequences of restriction sites are underline.
