# Supplementary material for: Metabolic reprogramming of abscisic acid-producing strain Botrytis cinerea TB-31 toward terpenoid biosynthesis using a CRISPR/Cas9 ribonucleoprotein system
Source: Synth Syst Biotechnol. 2025 Dec 31;12:238–54. doi: 10.1016/j.synbio.2025.12.002 (PMC12804166; doi:10.1016/j.synbio.2025.12.002)
Supplement: Multimedia component 3 [file mmc3.xlsx]

## Sheet: Sheet1
ID	TB-31-1_fpkm	TB-31-2_fpkm	TB-31-3_fpkm	koaba3-1_fpkm	koaba3-2_fpkm	koaba3-3_fpkm	TB-31-1_count	TB-31-2_count	TB-31-3_count	koaba3-1_count	koaba3-2_count	koaba3-3_count	log2FoldChange	pvalue	padj	regulated	chr	start	end	strand	gene_name	gene_description	KEGG	KEGG pathway	NR	Swissprot	Tremble	KOG	GO	Pfam
BCIN_01g00940	46.2174	44.6373	48.2247	135.146	136.916	134.78	3492	2986	3117	9115	9633	9337	1.56786	0	0	up	NC_037310.1	370255	372992	-	BCIN_01g00940	--	--	--	hypothetical protein BCIN_01g00940 [Botrytis cinerea B05.10]	--	M7U8H4_BOTF1 SubName: Full=Putative bzip transcription protein {ECO:0000313|EMBL:EMR89950.1};	--	--	--
BCIN_01g01260	15.1485	13.981	16.1914	86.7754	82.3183	84.9798	432	353	395	2209	2186	2222	2.50648	0	0	up	NC_037310.1	508198	509296	+	BCIN_01g01260	--	--	--	hypothetical protein BCIN_01g01260 [Botrytis cinerea B05.10]	--	A0A384J484_BOTFB RecName: Full=DJ-1_PfpI domain-containing protein {ECO:0000259|Pfam:PF01965};	--	--	PF01965.27:DJ-1/PfpI family
BCIN_01g02840	93.4497	97.0159	92.6678	41.4754	40.9963	41.0673	7706	7083	6537	3053	3148	3105	-1.1776	0	0	down	NC_037310.1	1057457	1060364	+	BCIN_01g02840	--	--	--	hypothetical protein BCIN_01g02840 [Botrytis cinerea B05.10]	--	A0A384J4R5_BOTFB SubName: Full=Uncharacterized protein {ECO:0000313|EMBL:ATZ45514.1};	--	GO:0016021,integral component of membrane; GO:0005575,cellular_component; GO:0016020,membrane; GO:0031224,intrinsic component of membrane; GO:0110165,cellular anatomical entity	--
BCIN_01g02940	1223.01	1248.45	1271.45	490.466	478.696	485.778	24029	21717	21370	8602	8758	8751	-1.34428	0	0	down	NC_037310.1	1080970	1081706	-	BCIN_01g02940	--	--	--	hypothetical protein BPOR_0049g00080 [Botrytis porri]	--	A0A4Z1L1Y7_9HELO SubName: Full=Uncharacterized protein {ECO:0000313|EMBL:TGO90828.1};	--	--	--
BCIN_01g04930	1397.94	1364.9	1402.45	546.47	536.704	553.482	23952	20705	20556	8358	8563	8695	-1.32893	0	0	down	NC_037310.1	1778676	1779397	-	BCIN_01g04930	--	--	--	hypothetical protein BCIN_01g04930 [Botrytis cinerea B05.10]	--	M7TXV8_BOTF1 SubName: Full=Uncharacterized protein {ECO:0000313|EMBL:EMR86099.1};	--	--	--
BCIN_01g05350	96.8085	97.3019	94.7801	32.461	34.186	33.867	7183	6392	6016	2150	2362	2304	-1.50408	0	0	down	NC_037310.1	1893074	1895739	+	BCIN_01g05350	--	--	--	hypothetical protein BCIN_01g05350 [Botrytis cinerea B05.10]	YDW6_SCHPO RecName: Full=Uncharacterized protein C23C11.06c;	A0A384J647_BOTFB SubName: Full=Uncharacterized protein {ECO:0000313|EMBL:ATZ45824.1};	--	GO:0005737,cytoplasm; GO:0005783,endoplasmic reticulum; GO:0071627,integral component of fungal-type vacuolar membrane; GO:0016787,hydrolase activity; GO:0003674,molecular_function; GO:0003824,catalytic activity; GO:0005575,cellular_component; GO:0005622,intracellular anatomical structure; GO:0110165,cellular anatomical entity; GO:0012505,endomembrane system; GO:0043226,organelle; GO:0043227,memb…	PF10329.12:Region of unknown function (DUF2417)
BCIN_01g05790	140.386	138.517	133.463	674.902	681.298	676.961	16018	13993	13027	68740	72387	70821	2.32023	0	0	up	NC_037310.1	2020277	2024460	+	BcniiA	--	K17877 nitrite reductase (NAD(P)H) [EC:1.7.1.4] | (RefSeq) BcniiA; BcniiA (A)	ko00910: Nitrogen metabolism; ko01100: Metabolic pathways	BcniiA [Botrytis cinerea B05.10]	NIR_EMENI RecName: Full=Nitrite reductase [NAD(P)H]; EC=1.7.1.4;	M7TXN8_BOTF1 SubName: Full=Putative nitrite reductase protein {ECO:0000313|EMBL:EMR86019.1};	Monodehydroascorbate/ferredoxin reductase	GO:0051537,2 iron, 2 sulfur cluster binding; GO:0051539,4 iron, 4 sulfur cluster binding; GO:0020037,heme binding; GO:0046872,metal ion binding; GO:0106316,nitrite reductase NADH activity; GO:0106314,nitrite reductase NADPH activity; GO:0042128,nitrate assimilation; GO:0006807,nitrogen compound metabolic process; GO:0003674,molecular_function; GO:0005488,binding; GO:0051536,iron-sulfur cluster bi…	PF07992.17:Pyridine nucleotide-disulphide oxidoreductase
BCIN_01g06040	272.37	271.823	265.987	569.903	578.218	582.056	19989	17662	16699	37335	39515	39166	1.11334	0	0	up	NC_037310.1	2128275	2131068	-	BCIN_01g06040	--	K03320 ammonium transporter, Amt family | (RefSeq) hypothetical protein (A)	--	hypothetical protein BCIN_01g06040 [Botrytis cinerea B05.10]	MEP3_YEAST RecName: Full=Ammonium transporter MEP3;	H9BMM9_BOTFU RecName: Full=Ammonium transporter {ECO:0000256|RuleBase:RU362002};	Ammonia permease	GO:0005783,endoplasmic reticulum; GO:0016021,integral component of membrane; GO:0005886,plasma membrane; GO:0008519,ammonium transmembrane transporter activity; GO:0072488,ammonium transmembrane transport; GO:0019740,nitrogen utilization; GO:0003674,molecular_function; GO:0005215,transporter activity; GO:0005216,ion channel activity; GO:0005261,cation channel activity; GO:0008324,cation transmemb…	PF00909.24:Ammonium Transporter Family
BCIN_01g06100	19.942	20.3936	19.0088	75.1438	74.394	74.3367	1089	986	888	3663	3783	3722	1.9338	0	0	up	NC_037310.1	2152341	2154423	-	BCIN_01g06100	--	--	--	hypothetical protein BCIN_01g06100 [Botrytis cinerea B05.10]	--	M7TGK1_BOTF1 SubName: Full=Putative histidine acid phosphatase protein {ECO:0000313|EMBL:EMR82651.1};	--	GO:0016021,integral component of membrane; GO:0005575,cellular_component; GO:0016020,membrane; GO:0031224,intrinsic component of membrane; GO:0110165,cellular anatomical entity	PF00328.25:Histidine phosphatase superfamily (branch 2)
BCIN_01g06290	88.6034	88.3069	85.0133	378.322	378.031	381.277	4626	4082	3797	17632	18379	18252	2.13713	0	0	up	NC_037310.1	2220270	2222312	-	BccrnA	--	K02575 MFS transporter, NNP family, nitrate/nitrite transporter | (RefSeq) BccrnA; BccrnA (A)	ko00910: Nitrogen metabolism	BccrnA [Botrytis cinerea B05.10]	CRNA_EMENI RecName: Full=Nitrate transporter; AltName: Full=Nitrate permease;	M7U767_BOTF1 RecName: Full=Nitrate/nitrite transporter {ECO:0000256|RuleBase:RU366033};	--	GO:0016021,integral component of membrane; GO:0015513,high-affinity secondary active nitrite transmembrane transporter activity; GO:0015112,nitrate transmembrane transporter activity; GO:0015113,nitrite transmembrane transporter activity; GO:0022832,voltage-gated channel activity; GO:0042128,nitrate assimilation; GO:0015706,nitrate transmembrane transport; GO:0015707,nitrite transport; GO:0003674…	PF07690.19:Major Facilitator Superfamily
BCIN_01g07870	579.561	556.004	582.838	190.874	191.078	199.333	12827	10895	11035	3771	3938	4045	-1.54498	0	0	down	NC_037310.1	2746814	2747707	+	BCIN_01g07870	--	--	--	hypothetical protein BCIN_01g07870 [Botrytis cinerea B05.10]	--	A0A384J6R1_BOTFB SubName: Full=Uncharacterized protein {ECO:0000313|EMBL:ATZ46130.1};	--	--	--
BCIN_01g08370	35.1386	36.1727	35.1948	125.658	131.348	125.54	1795	1636	1538	5730	6248	5880	1.86406	0	0	up	NC_037310.1	2930684	2932503	-	BCIN_01g08370	--	K23516 xanthine dioxygenase [EC:1.14.11.48] | (RefSeq) hypothetical protein (A)	--	hypothetical protein BCIN_01g08370 [Botrytis cinerea B05.10]	XANA_EMEND RecName: Full=Alpha-ketoglutarate-dependent xanthine dioxygenase xanA {ECO:0000303|PubMed:15948966}; EC=1.14.11.48 {ECO:0000269|PubMed:15948966, ECO:0000269|PubMed:17429948, ECO:0000269|PubMed:18036331};	M7U7Z5_BOTF1 SubName: Full=Putative alpha-ketoglutarate dependent xanthine dioxygenase protein {ECO:0000313|EMBL:EMR89834.1};	--	GO:0005829,cytosol; GO:0097641,alpha-ketoglutarate-dependent xanthine dioxygenase activity; GO:0051213,dioxygenase activity; GO:0046872,metal ion binding; GO:0034418,urate biosynthetic process; GO:0009115,xanthine catabolic process; GO:0003674,molecular_function; GO:0003824,catalytic activity; GO:0016491,oxidoreductase activity; GO:0005488,binding; GO:0043167,ion binding; GO:0043169,cation bindin…	PF02668.19:Taurine catabolism dioxygenase TauD, TfdA family
BCIN_01g08680	2769.59	2836.62	2903.17	1027.59	998.218	991.473	81863	74233	73408	27113	27475	26870	-1.47702	0	0	down	NC_037310.1	3014506	3015736	+	Bcpio10	--	--	--	Bcpio10 [Botrytis cinerea B05.10]	SDO1L_SCHPO RecName: Full=SDO1-like protein C21C3.19;	M7TKB7_BOTF1 SubName: Full=Putative shwachman-bodian-diamond syndrome protein {ECO:0000313|EMBL:EMR81584.1};	--	GO:0005829,cytosol; GO:0005634,nucleus; GO:0042254,ribosome biogenesis; GO:0008150,biological_process; GO:0009987,cellular process; GO:0022613,ribonucleoprotein complex biogenesis; GO:0044085,cellular component biogenesis; GO:0071840,cellular component organization or biogenesis; GO:0005575,cellular_component; GO:0005622,intracellular anatomical structure; GO:0005737,cytoplasm; GO:0110165,cellula…	PF01172.21:Shwachman-Bodian-Diamond syndrome (SBDS) protein
BCIN_01g09910	23.986	23.3517	24.2775	60.3601	59.37	61.8279	2050	1767	1775	4605	4725	4845	1.36097	0	0	up	NC_037310.1	3443314	3446590	+	Bcmfs1	--	K22134 MFS transporter, DHA2 family, glioxin efflux transporter | (RefSeq) Bcmfs1; Bcmfs1 (A)	--	Bcmfs1 [Botrytis cinerea B05.10]	MFS1_ARTBC RecName: Full=MFS-type efflux pump MFS1 {ECO:0000303|Ref.2};	A0A384J7T2_BOTFB SubName: Full=Bcmfs1 {ECO:0000313|EMBL:ATZ46384.1};	Predicted transporter (major facilitator superfamily)	GO:0016021,integral component of membrane; GO:0005886,plasma membrane; GO:0022857,transmembrane transporter activity; GO:0003674,molecular_function; GO:0005215,transporter activity; GO:0005575,cellular_component; GO:0016020,membrane; GO:0031224,intrinsic component of membrane; GO:0110165,cellular anatomical entity; GO:0071944,cell periphery	PF07690.19:Major Facilitator Superfamily
BCIN_01g09970	200.399	200.962	198.812	92.7026	95.2023	93.5714	11922	10585	10118	4923	5274	5104	-1.0734	0	0	down	NC_037310.1	3478000	3480112	+	BCIN_01g09970	--	K01443 N-acetylglucosamine-6-phosphate deacetylase [EC:3.5.1.25] | (RefSeq) hypothetical protein (A)	ko00520: Amino sugar and nucleotide sugar metabolism; ko01100: Metabolic pathways	hypothetical protein BCIN_01g09970 [Botrytis cinerea B05.10]	--	M7TLK8_BOTF1 RecName: Full=N-acetylglucosamine-6-phosphate deacetylase {ECO:0000256|ARBA:ARBA00018029}; EC=3.5.1.25 {ECO:0000256|ARBA:ARBA00011899};	N-acetyl-glucosamine-6-phosphate deacetylase	GO:0047419,N-acetylgalactosamine-6-phosphate deacetylase activity; GO:0008448,N-acetylglucosamine-6-phosphate deacetylase activity; GO:0005975,carbohydrate metabolic process; GO:0006044,N-acetylglucosamine metabolic process; GO:0003674,molecular_function; GO:0003824,catalytic activity; GO:0016787,hydrolase activity; GO:0016810,hydrolase activity, acting on carbon-nitrogen (but not peptide) bonds;…	PF01979.23:Amidohydrolase family
BCIN_02g02670	421.774	427.175	424.341	144.567	143.702	138.888	24251	21746	20872	7420	7694	7322	-1.55684	0	0	down	NC_037311.1	957040	959154	-	Bop1	--	--	--	Bop1 [Botrytis cinerea B05.10]	NOP1_NEUCR RecName: Full=Opsin-1; AltName: Full=NR;	M7TRK4_BOTF1 SubName: Full=Putative opsin-1 protein {ECO:0000313|EMBL:EMR83920.1};	--	GO:0016021,integral component of membrane; GO:0005886,plasma membrane; GO:0005503,all-trans retinal binding; GO:0005216,ion channel activity; GO:0009881,photoreceptor activity; GO:0007602,phototransduction; GO:0009416,response to light stimulus; GO:0003674,molecular_function; GO:0005488,binding; GO:0005501,retinoid binding; GO:0008289,lipid binding; GO:0016918,retinal binding; GO:0019840,isopreno…	PF01036.21:Bacteriorhodopsin-like protein
BCIN_02g02910	154.44	150.514	155.055	61.823	61.6377	61.598	10763	9287	9244	3846	4000	3936	-1.29488	0	0	down	NC_037311.1	1048138	1051323	-	BCIN_02g02910	--	K00875 D-ribulokinase [EC:2.7.1.47] | (RefSeq) hypothetical protein (A)	ko00040: Pentose and glucuronate interconversions; ko01100: Metabolic pathways	hypothetical protein BCIN_02g02910 [Botrytis cinerea B05.10]	YDR09_YEAST RecName: Full=D-ribulokinase YDR109C; EC=2.7.1.47 {ECO:0000269|PubMed:27909055};	A0A384J8U0_BOTFB SubName: Full=Uncharacterized protein {ECO:0000313|EMBL:ATZ46953.1};	Ribulose kinase and related carbohydrate kinases	GO:0005737,cytoplasm; GO:0019150,D-ribulokinase activity; GO:0046835,carbohydrate phosphorylation; GO:0019321,pentose metabolic process; GO:0003674,molecular_function; GO:0003824,catalytic activity; GO:0016301,kinase activity; GO:0016740,transferase activity; GO:0016772,transferase activity, transferring phosphorus-containing groups; GO:0016773,phosphotransferase activity, alcohol group as accept…	PF02782.19:FGGY family of carbohydrate kinases, C-terminal domain
BCIN_02g03090	295.789	293.736	293.514	140.134	142.625	142.665	16973	14923	14408	7178	7621	7506	-1.03469	0	0	down	NC_037311.1	1112257	1114496	+	BCIN_02g03090	--	K01188 beta-glucosidase [EC:3.2.1.21] | (RefSeq) hypothetical protein (A)	ko00460: Cyanoamino acid metabolism; ko00500: Starch and sucrose metabolism; ko00999: Biosynthesis of various plant secondary metabolites; ko01100: Metabolic pathways; ko01110: Biosynthesis of secondary metabolites	hypothetical protein BCIN_02g03090 [Botrytis cinerea B05.10]	BGL1A_PHACH RecName: Full=Beta-glucosidase 1A {ECO:0000303|PubMed:16896601, ECO:0000312|EMBL:BAE87008.1}; EC=3.2.1.21; AltName: Full=Cellobiase 1A {ECO:0000303|PubMed:16896601};	M7U7Y2_BOTF1 SubName: Full=Putative glycoside hydrolase family 1 protein {ECO:0000313|EMBL:EMR82723.1};	Beta-glucosidase, lactase phlorizinhydrolase, and related proteins	GO:0008422,beta-glucosidase activity; GO:0080079,cellobiose glucosidase activity; GO:0102483,scopolin beta-glucosidase activity; GO:0030245,cellulose catabolic process; GO:0003674,molecular_function; GO:0003824,catalytic activity; GO:0004553,hydrolase activity, hydrolyzing O-glycosyl compounds; GO:0015926,glucosidase activity; GO:0016787,hydrolase activity; GO:0016798,hydrolase activity, acting o…	PF00232.21:Glycosyl hydrolase family 1
BCIN_02g04520	25.9967	25.6481	26.6012	62.9826	63.5974	61.8965	2158	1885	1889	4667	4916	4711	1.28754	0	0	up	NC_037311.1	1596709	1599581	-	BCIN_02g04520	--	K14338 cytochrome P450 / NADPH-cytochrome P450 reductase [EC:1.14.14.1 1.6.2.4] | (RefSeq) hypothetical protein (A)	ko00071: Fatty acid degradation; ko00380: Tryptophan metabolism	hypothetical protein BCIN_02g04520 [Botrytis cinerea B05.10]	YB63_SCHPO RecName: Full=Uncharacterized FAD-binding protein C12C2.03c;	A0A384J9M9_BOTFB RecName: Full=FAD-binding FR-type domain-containing protein {ECO:0000259|PROSITE:PS51384};	NADP/FAD dependent oxidoreductase	GO:0005829,cytosol; GO:0030586,[methionine synthase] reductase activity; GO:0050660,flavin adenine dinucleotide binding; GO:0010181,FMN binding; GO:0016491,oxidoreductase activity; GO:0050667,homocysteine metabolic process; GO:0009086,methionine biosynthetic process; GO:0003674,molecular_function; GO:0003824,catalytic activity; GO:0016722,oxidoreductase activity, acting on metal ions; GO:0016723,…	PF00667.23:FAD binding domain
BCIN_02g07890	323.588	340.624	316.97	57.2559	59.345	57.4606	9041	8426	7576	1428	1544	1472	-2.47579	0	0	down	NC_037311.1	2842147	2843184	-	BCIN_02g07890	--	--	--	hypothetical protein BofuT4_P066920.1 [Botrytis cinerea T4]	--	G2XRB6_BOTF4 SubName: Full=Uncharacterized protein {ECO:0000313|EMBL:CCD43284.1};	--	--	--
BCIN_02g08810	38.9127	39.1055	39.4255	107.213	108.332	111.977	3084	2744	2673	7585	7995	8137	1.4988	0	0	up	NC_037311.1	3134687	3137533	-	BCIN_02g08810	--	K16261 yeast amino acid transporter | (RefSeq) hypothetical protein (A)	--	hypothetical protein BCIN_02g08810 [Botrytis cinerea B05.10]	CAN1_YEAST RecName: Full=Arginine permease CAN1; AltName: Full=Canavanine resistance protein 1 {ECO:0000303|PubMed:3327612};	A0A384JAZ8_BOTFB RecName: Full=AA_permease domain-containing protein {ECO:0000259|Pfam:PF00324};	Amino acid transporters	GO:0032126,eisosome; GO:0005783,endoplasmic reticulum; GO:0010008,endosome membrane; GO:0016021,integral component of membrane; GO:0005739,mitochondrion; GO:0005886,plasma membrane; GO:0015171,amino acid transmembrane transporter activity; GO:0015174,basic amino acid transmembrane transporter activity; GO:0061459,L-arginine transmembrane transporter activity; GO:0003333,amino acid transmembrane t…	PF00324.24:Amino acid permease
BCIN_02g09370	240.946	235.317	238.125	80.1938	81.8335	79.8498	12733	11010	10765	3783	4027	3869	-1.54361	0	0	down	NC_037311.1	3324934	3326981	+	BCIN_02g09370	--	--	--	hypothetical protein BCIN_02g09370 [Botrytis cinerea B05.10]	--	A0A384JB66_BOTFB SubName: Full=Uncharacterized protein {ECO:0000313|EMBL:ATZ47681.1};	Ca2+-dependent lipid-binding protein CLB1/vesicle protein vp115/Granuphilin A, contains C2 domain	GO:0012505,endomembrane system; GO:0008289,lipid binding; GO:0006869,lipid transport; GO:0003674,molecular_function; GO:0005488,binding; GO:0006810,transport; GO:0008150,biological_process; GO:0010876,lipid localization; GO:0033036,macromolecule localization; GO:0051179,localization; GO:0051234,establishment of localization; GO:0071702,organic substance transport; GO:0005575,cellular_component; G…	PF17047.8:Synaptotagmin-like mitochondrial-lipid-binding domain
BCIN_03g01030	207.681	208.796	220.01	427.574	419.43	430.21	10111	9000	9163	18582	19015	19204	1.024	0	0	up	NC_037312.1	362518	364443	+	Bcmir1	--	K15102 solute carrier family 25 (mitochondrial phosphate transporter), member 3 | (RefSeq) Bcmir1; Bcmir1 (A)	--	Bcmir1 [Botrytis cinerea B05.10]	MPCP_YEAST RecName: Full=Mitochondrial phosphate carrier protein; AltName: Full=Mitochondrial import receptor; AltName: Full=Phosphate transport protein; Short=PTP; AltName: Full=mPic 1; AltName: Full=p32; Contains: RecName: Full=Mitochondrial phosphate carrier protein, N-terminally processed;	A0A4Z1HM07_9HELO SubName: Full=Uncharacterized protein {ECO:0000313|EMBL:TGO50149.1};	Mitochondrial phosphate carrier protein	GO:0031305,integral component of mitochondrial inner membrane; GO:0005743,mitochondrial inner membrane; GO:0005758,mitochondrial intermembrane space; GO:0005739,mitochondrion; GO:0005315,inorganic phosphate transmembrane transporter activity; GO:1990547,mitochondrial phosphate ion transmembrane transport; GO:0035435,phosphate ion transmembrane transport; GO:0003674,molecular_function; GO:0005215,…	PF00153.30:Mitochondrial carrier protein
BCIN_03g01100	21.4713	20.7737	20.9892	70.3269	68.7806	69.4551	2113	1810	1767	6178	6303	6267	1.73995	0	0	up	NC_037312.1	391614	395077	+	BCIN_03g01100	--	--	--	hypothetical protein BCIN_03g01100 [Botrytis cinerea B05.10]	--	M7U1I3_BOTF1 SubName: Full=Putative fungal transcriptional regulatory protein {ECO:0000313|EMBL:EMR89736.1};	--	GO:0005634,nucleus; GO:0000981,DNA-binding transcription factor activity, RNA polymerase II-specific; GO:0008270,zinc ion binding; GO:0003674,molecular_function; GO:0003700,DNA-binding transcription factor activity; GO:0140110,transcription regulator activity; GO:0005488,binding; GO:0043167,ion binding; GO:0043169,cation binding; GO:0046872,metal ion binding; GO:0046914,transition metal ion bindi…	PF11951.11:Fungal specific transcription factor domain
BCIN_03g01240	6173.3	6076.24	5999.04	2143.25	2206.3	2229.18	58326	50828	48487	18076	19411	19311	-1.45306	0	0	down	NC_037312.1	440470	440796	-	BCIN_03g01240	--	--	--	hypothetical protein BCIN_03g01240 [Botrytis cinerea B05.10]	--	M7U0V0_BOTF1 SubName: Full=Uncharacterized protein {ECO:0000313|EMBL:EMR87169.1};	--	--	--
BCIN_03g01280	1116.38	1173.44	1130.94	374.159	377.852	374.447	135475	126075	117405	40531	42698	41663	-1.58367	0	0	down	NC_037312.1	447700	452018	-	BCIN_03g01280	--	--	--	hypothetical protein BCIN_03g01280 [Botrytis cinerea B05.10]	--	A0A384JB14_BOTFB SubName: Full=Uncharacterized protein {ECO:0000313|EMBL:ATZ47838.1};	--	--	PF12396.11:Protein of unknown function (DUF3659)
BCIN_03g04690	591.553	599.475	607.52	136.643	140.121	136.761	50011	44871	43937	10312	11031	10601	-2.10182	0	0	down	NC_037312.1	1575034	1578012	+	BcPIO4	--	--	--	BcPIO4 [Botrytis cinerea B05.10]	--	A0A384JCM2_BOTFB SubName: Full=BcPIO4 {ECO:0000313|EMBL:ATZ48230.1};	--	--	--
BCIN_03g05480	195.799	199.619	198.07	41.7789	41.2984	42.1284	20717	18700	17928	3946	4069	4087	-2.22602	0	0	down	NC_037312.1	1840639	1844756	+	BCIN_03g05480	--	--	--	hypothetical protein BCIN_03g05480 [Botrytis cinerea B05.10]	YD72_SCHPO RecName: Full=Uncharacterized protein C32A11.02c;	M7UUK5_BOTF1 SubName: Full=Uncharacterized protein {ECO:0000313|EMBL:EMR90703.1};	--	--	PF19343.2:Family of unknown function (DUF5923)
BCIN_03g05820	471.177	475.995	489.481	130.554	130.482	129.573	17276	15452	15353	4273	4455	4356	-1.85989	0	0	down	NC_037312.1	1951728	1953113	-	BCIN_03g05820	--	K01728 pectate lyase [EC:4.2.2.2] | (RefSeq) hypothetical protein (A)	ko00040: Pentose and glucuronate interconversions; ko01100: Metabolic pathways	hypothetical protein BCIN_03g05820 [Botrytis cinerea B05.10]	PLYA_ASPFC RecName: Full=Probable pectate lyase A; EC=4.2.2.2; Flags: Precursor;	M7TSN6_BOTF1 SubName: Full=Putative pectate lyase a protein {ECO:0000313|EMBL:EMR84290.1};	--	GO:0005576,extracellular region; GO:0046872,metal ion binding; GO:0030570,pectate lyase activity; GO:0071555,cell wall organization; GO:0045490,pectin catabolic process; GO:0003674,molecular_function; GO:0005488,binding; GO:0043167,ion binding; GO:0043169,cation binding; GO:0003824,catalytic activity; GO:0016829,lyase activity; GO:0016835,carbon-oxygen lyase activity; GO:0016837,carbon-oxygen lya…	PF00544.22:Pectate lyase
BCIN_03g05890	99.1891	106.091	101.274	19.2127	20.9334	19.5728	2244	2125	1960	388	441	406	-2.33997	0	0	down	NC_037312.1	1971200	1972216	+	BCIN_03g05890	--	K19356 lytic cellulose monooxygenase (C1-hydroxylating) [EC:1.14.99.54] | (RefSeq) hypothetical protein (A)	--	hypothetical protein BCIN_03g05890 [Botrytis cinerea B05.10]	EGLD_NEOFI RecName: Full=Probable endo-beta-1,4-glucanase D; Short=Endoglucanase D; EC=3.2.1.4; AltName: Full=Carboxymethylcellulase D; AltName: Full=Cellulase D; Flags: Precursor;	M7UCC6_BOTF1 RecName: Full=Endo-beta-1,4-glucanase D {ECO:0000256|RuleBase:RU368122}; Short=Endoglucanase D {ECO:0000256|RuleBase:RU368122}; EC=3.2.1.4 {ECO:0000256|RuleBase:RU368122}; AltName: Full=Carboxymethylcellulase D {ECO:0000256|RuleBase:RU368122}; AltName: Full=Cellulase D {ECO:0000256|RuleBase:RU368122};	--	GO:0005576,extracellular region; GO:0008810,cellulase activity; GO:0030248,cellulose binding; GO:0030245,cellulose catabolic process; GO:0003674,molecular_function; GO:0003824,catalytic activity; GO:0004553,hydrolase activity, hydrolyzing O-glycosyl compounds; GO:0016787,hydrolase activity; GO:0016798,hydrolase activity, acting on glycosyl bonds; GO:0005488,binding; GO:0030246,carbohydrate bindin…	PF03443.17:Auxiliary Activity family 9 (formerly GH61)
BCIN_03g05930	320.967	322.062	321.3	862.219	843.725	844.751	16665	14805	14271	39962	40793	40215	1.42217	0	0	up	NC_037312.1	1993496	1995292	+	BCIN_03g05930	--	--	--	hypothetical protein BCIN_03g05930 [Botrytis cinerea B05.10]	--	M7TSZ0_BOTF1 SubName: Full=Uncharacterized protein {ECO:0000313|EMBL:EMR84279.1};	--	--	--
BCIN_03g06830	333.221	336.695	335.131	981.03	987.057	997.415	15626	13979	13444	41066	43102	42885	1.58	0	0	up	NC_037312.1	2309326	2311056	+	BCIN_03g06830	--	K00365 urate oxidase [EC:1.7.3.3] | (RefSeq) hypothetical protein (A)	ko00230: Purine metabolism; ko00232: Caffeine metabolism; ko01100: Metabolic pathways	hypothetical protein BCIN_03g06830 [Botrytis cinerea B05.10]	URIC_EMENI RecName: Full=Uricase; EC=1.7.3.3 {ECO:0000269|PubMed:8226863}; AltName: Full=Urate oxidase;	M7TVK3_BOTF1 RecName: Full=Uricase {ECO:0000256|PIRNR:PIRNR000241, ECO:0000256|RuleBase:RU004455}; EC=1.7.3.3 {ECO:0000256|PIRNR:PIRNR000241, ECO:0000256|RuleBase:RU004455}; AltName: Full=Urate oxidase {ECO:0000256|PIRNR:PIRNR000241};	Uricase (urate oxidase)	GO:0005576,extracellular region; GO:0005777,peroxisome; GO:0004846,urate oxidase activity; GO:0006145,purine nucleobase catabolic process; GO:0019628,urate catabolic process; GO:0003674,molecular_function; GO:0003824,catalytic activity; GO:0016491,oxidoreductase activity; GO:0016661,oxidoreductase activity, acting on other nitrogenous compounds as donors; GO:0016663,oxidoreductase activity, actin…	PF01014.21:Uricase
BCIN_03g07080	286.082	290.445	287.533	592.351	586.746	580.849	19400	17438	16680	35857	37051	36115	1.04528	0	0	up	NC_037312.1	2405575	2408856	+	BCIN_03g07080	--	K12823 ATP-dependent RNA helicase DDX5/DBP2 [EC:3.6.4.13] | (RefSeq) hypothetical protein (A)	ko03040: Spliceosome	hypothetical protein BCIN_03g07080 [Botrytis cinerea B05.10]	DBP2_SCLS1 RecName: Full=ATP-dependent RNA helicase dbp2; EC=3.6.4.13;	M7U6W6_BOTF1 SubName: Full=Putative atp-dependent rna helicase dbp2 protein {ECO:0000313|EMBL:EMR82333.1};	ATP-dependent RNA helicase	GO:0005737,cytoplasm; GO:0005634,nucleus; GO:1990904,ribonucleoprotein complex; GO:0005524,ATP binding; GO:0016887,ATP hydrolysis activity; GO:0003729,mRNA binding; GO:0003723,RNA binding; GO:0003724,RNA helicase activity; GO:0030515,snoRNA binding; GO:1990120,messenger ribonucleoprotein complex assembly; GO:0071042,nuclear polyadenylation-dependent mRNA catabolic process; GO:0000184,nuclear-tran…	PF00270.32:DEAD/DEAH box helicase
BCIN_03g07390	12663.7	12234.5	12912.1	3336.45	3320.94	3450.22	289058	247249	252127	67982	70587	72208	-1.88462	0	0	down	NC_037312.1	2495393	2496317	-	Bcccg1	--	--	--	Bcccg1 [Botrytis cinerea B05.10]	GRG1_NEUCR RecName: Full=Glucose-repressible gene protein;	M7TML1_BOTF1 SubName: Full=Putative glucose-repressible protein {ECO:0000313|EMBL:EMR82364.1};	--	--	PF11034.11:Glucose-repressible protein Grg1
BCIN_03g07400	298.849	293.533	290.309	83.6847	85.9256	87.1044	14066	12232	11689	3516	3766	3759	-1.76294	0	0	down	NC_037312.1	2497042	2498732	-	BCIN_03g07400	--	--	--	hypothetical protein BCIN_03g07400 [Botrytis cinerea B05.10]	AIM32_DEBHA RecName: Full=Altered inheritance of mitochondria protein 32;	A0A384JDI3_BOTFB SubName: Full=Uncharacterized protein {ECO:0000313|EMBL:ATZ48542.1};	--	--	PF06999.15:Sucrase/ferredoxin-like
BCIN_03g07720	28.4904	27.858	27.0721	60.7673	59.2607	59.944	3217	2785	2615	6125	6231	6206	1.12732	0	0	up	NC_037312.1	2643691	2647734	+	Bcrpa135	--	K03002 DNA-directed RNA polymerase I subunit RPA2 [EC:2.7.7.6] | (RefSeq) Bcrpa135 (A)	ko03020: RNA polymerase	Bcrpa135 [Botrytis cinerea B05.10]	RPA2_NEUCR RecName: Full=DNA-directed RNA polymerase I subunit RPA2; EC=2.7.7.6 {ECO:0000250|UniProtKB:P22138}; AltName: Full=DNA-directed RNA polymerase I polypeptide 2; Short=RNA polymerase I subunit 2;	M7U3X5_BOTF1 RecName: Full=DNA-directed RNA polymerase subunit beta {ECO:0000256|RuleBase:RU363031}; EC=2.7.7.6 {ECO:0000256|RuleBase:RU363031};	RNA polymerase I, second largest subunit	GO:0005736,RNA polymerase I complex; GO:0003677,DNA binding; GO:0046872,metal ion binding; GO:0032549,ribonucleoside binding; GO:0001054,RNA polymerase I activity; GO:0042790,nucleolar large rRNA transcription by RNA polymerase I; GO:0006363,termination of RNA polymerase I transcription; GO:0006362,transcription elongation by RNA polymerase I; GO:0006361,transcription initiation at RNA polymerase…	PF00562.31:RNA polymerase Rpb2, domain 6
BCIN_04g00200	243.059	244.675	242.847	527.49	518.492	534.041	11412	10171	9754	22108	22669	22990	1.1317	0	0	up	NC_037313.1	80132	81809	+	Bchem2	--	K01698 porphobilinogen synthase [EC:4.2.1.24] | (RefSeq) Bchem2; Bchem2 (A)	ko00860: Porphyrin metabolism; ko01100: Metabolic pathways; ko01110: Biosynthesis of secondary metabolites; ko01240: Biosynthesis of cofactors	Bchem2 [Botrytis cinerea B05.10]	HEM2_CANGA RecName: Full=Delta-aminolevulinic acid dehydratase; Short=ALADH; EC=4.2.1.24 {ECO:0000269|PubMed:9654753}; AltName: Full=Porphobilinogen synthase;	M7UDA0_BOTF1 RecName: Full=Delta-aminolevulinic acid dehydratase {ECO:0000256|RuleBase:RU000515}; EC=4.2.1.24 {ECO:0000256|RuleBase:RU000515};	Delta-aminolevulinic acid dehydratase	GO:0004655,porphobilinogen synthase activity; GO:0008270,zinc ion binding; GO:0006783,heme biosynthetic process; GO:0006782,protoporphyrinogen IX biosynthetic process; GO:0003674,molecular_function; GO:0003824,catalytic activity; GO:0016829,lyase activity; GO:0016835,carbon-oxygen lyase activity; GO:0016836,hydro-lyase activity; GO:0005488,binding; GO:0043167,ion binding; GO:0043169,cation bindin…	PF00490.24:Delta-aminolevulinic acid dehydratase
BCIN_04g00580	273.712	279.679	277.426	616.147	622.984	621.217	13563	12270	11760	27254	28746	28224	1.18208	0	0	up	NC_037313.1	218829	220611	+	BCIN_04g00580	--	K02619 4-amino-4-deoxychorismate lyase [EC:4.1.3.38] | (RefSeq) Bcups1; Bcups1 (A)	ko00790: Folate biosynthesis; ko01240: Biosynthesis of cofactors	hypothetical protein BCIN_04g00580 [Botrytis cinerea B05.10]	UPS2_YEAST RecName: Full=Protein UPS2, mitochondrial; AltName: Full=Altered inheritance rate of mitochondrion protein 30; AltName: Full=Genetic interactor of prohibitins protein 1; AltName: Full=Unprocessed MGM1 protein 2;	M7U6M6_BOTF1 RecName: Full=PRELI/MSF1 domain-containing protein {ECO:0000259|PROSITE:PS50904};	Predicted member of the intramitochondrial sorting protein family	GO:0031314,extrinsic component of mitochondrial inner membrane; GO:0005758,mitochondrial intermembrane space; GO:0005739,mitochondrion; GO:1990050,phosphatidic acid transfer activity; GO:0032048,cardiolipin metabolic process; GO:0042407,cristae formation; GO:2001246,negative regulation of phosphatidylcholine biosynthetic process; GO:0046337,phosphatidylethanolamine metabolic process; GO:0015914,p…	PF04707.17:PRELI-like family
BCIN_04g02970	101.981	98.3045	102.586	223.939	227.64	225.604	4797	4094	4128	9403	9971	9730	1.17967	0	0	up	NC_037313.1	1064589	1066335	+	Bcaro2	--	K01736 chorismate synthase [EC:4.2.3.5] | (RefSeq) Bcaro2; Bcaro2 (A)	ko00400: Phenylalanine, tyrosine and tryptophan biosynthesis; ko01100: Metabolic pathways; ko01110: Biosynthesis of secondary metabolites; ko01230: Biosynthesis of amino acids	Bcaro2 [Botrytis cinerea B05.10]	AROC_NEUCR RecName: Full=Chorismate synthase; EC=4.2.3.5; AltName: Full=5-enolpyruvylshikimate-3-phosphate phospholyase;	M7UYB5_BOTF1 RecName: Full=Chorismate synthase {ECO:0000256|ARBA:ARBA00013036, ECO:0000256|RuleBase:RU000605}; EC=4.2.3.5 {ECO:0000256|ARBA:ARBA00013036, ECO:0000256|RuleBase:RU000605};	Chorismate synthase	GO:0005829,cytosol; GO:0004107,chorismate synthase activity; GO:0010181,FMN binding; GO:0042602,riboflavin reductase (NADPH) activity; GO:0009073,aromatic amino acid family biosynthetic process; GO:0008652,cellular amino acid biosynthetic process; GO:0009423,chorismate biosynthetic process; GO:0003674,molecular_function; GO:0003824,catalytic activity; GO:0016829,lyase activity; GO:0016835,carbon-…	PF01264.24:Chorismate synthase
BCIN_04g04070	2261.78	2135.68	2282.9	743.266	761.503	748.111	59142	49443	51066	17349	18542	17936	-1.54935	0	0	down	NC_037313.1	1446846	1448069	-	Bcccg2	--	--	--	Bcccg2 [Botrytis cinerea B05.10]	YKZ2_SCHPO RecName: Full=UPF0591 membrane protein C15E1.02c;	A0A384JFI6_BOTFB SubName: Full=Bcccg2 {ECO:0000313|EMBL:ATZ49232.1};	--	GO:0016021,integral component of membrane; GO:0005575,cellular_component; GO:0016020,membrane; GO:0031224,intrinsic component of membrane; GO:0110165,cellular anatomical entity	PF08570.13:Protein of unknown function (DUF1761)
BCIN_04g04250	609.747	619.708	618.986	153.24	155.603	153.533	17001	15298	14764	3814	4040	3925	-1.98011	0	0	down	NC_037313.1	1507487	1508735	+	BCIN_04g04250	--	--	--	hypothetical protein BCIN_04g04250 [Botrytis cinerea B05.10]	--	M7UNV7_BOTF1 SubName: Full=Putative calcofluor white hypersensitive protein {ECO:0000313|EMBL:EMR88613.1};	--	--	PF02867.18:Ribonucleotide reductase, barrel domain
BCIN_04g05370	24.5306	23.7148	24.1393	55.6372	54.0092	53.3067	3047	2608	2565	6169	6247	6071	1.18912	0	0	up	NC_037313.1	1859052	1863636	+	Bcsok1	--	--	--	Bcsok1 [Botrytis cinerea B05.10]	SOK1_YEAST RecName: Full=Protein SOK1;	M7TVV6_BOTF1 SubName: Full=Putative camp-mediated signaling protein sok1 protein {ECO:0000313|EMBL:EMR87741.1};	SOK1 kinase belonging to the STE20/SPS1/GC kinase family	GO:0005634,nucleus; GO:0010737,protein kinase A signaling; GO:0007165,signal transduction; GO:0007154,cell communication; GO:0008150,biological_process; GO:0009987,cellular process; GO:0023052,signaling; GO:0035556,intracellular signal transduction; GO:0050789,regulation of biological process; GO:0050794,regulation of cellular process; GO:0050896,response to stimulus; GO:0051716,cellular response…	PF05794.16:T-complex protein 11
BCIN_04g05410	101.175	105.562	104.216	266.11	255.321	258.427	7279	6724	6414	17090	17105	17047	1.34579	0	0	up	NC_037313.1	1874712	1877257	-	BCIN_04g05410	--	--	--	hypothetical protein BCIN_04g05410 [Botrytis cinerea B05.10]	--	M7TCC6_BOTF1 SubName: Full=Putative peptide-n4-(N-acetyl-beta-glucosaminyl)asparagine amidase a protein {ECO:0000313|EMBL:EMR81086.1};	--	GO:0016021,integral component of membrane; GO:0005575,cellular_component; GO:0016020,membrane; GO:0031224,intrinsic component of membrane; GO:0110165,cellular anatomical entity	PF12222.11:Peptide N-acetyl-beta-D-glucosaminyl asparaginase amidase A
BCIN_04g05420	57.4743	60.713	60.0581	187.231	178.953	186.195	1282	1199	1146	3728	3717	3808	1.65176	0	0	up	NC_037313.1	1877274	1878045	-	BCIN_04g05420	--	--	--	hypothetical protein BCIN_04g05420 [Botrytis cinerea B05.10]	--	M7UCG8_BOTF1 SubName: Full=Uncharacterized protein {ECO:0000313|EMBL:EMR81087.1};	--	--	--
BCIN_04g06000	559.772	560.792	557.098	262.353	269.81	271.856	20023	17760	17047	8377	8987	8916	-1.0422	0	0	down	NC_037313.1	2058376	2059803	-	BCIN_04g06000	--	--	--	hypothetical protein BCIN_04g06000 [Botrytis cinerea B05.10]	CCG6_NEUCR RecName: Full=Clock-controlled protein 6;	M7V4X4_BOTF1 SubName: Full=Putative mmc protein {ECO:0000313|EMBL:EMR91332.1};	--	GO:0009277,fungal-type cell wall; GO:0005199,structural constituent of cell wall; GO:0031505,fungal-type cell wall organization; GO:0003674,molecular_function; GO:0005198,structural molecule activity; GO:0008150,biological_process; GO:0009987,cellular process; GO:0016043,cellular component organization; GO:0045229,external encapsulating structure organization; GO:0071554,cell wall organization or…	--
BCIN_04g06230	154.036	152.175	152.228	411.958	395.536	412.554	7931	6937	6705	18934	18964	19476	1.43077	0	0	up	NC_037313.1	2149265	2151046	-	Bcfhg1	--	K05916 nitric oxide dioxygenase [EC:1.14.12.17] | (RefSeq) Bcfhg1; Bcfhg1 (A)	--	Bcfhg1 [Botrytis cinerea B05.10]	FHP_YEAST RecName: Full=Flavohemoprotein; EC=1.14.12.17; AltName: Full=Flavohemoglobin; AltName: Full=Hemoglobin-like protein; AltName: Full=Nitric oxide dioxygenase; Short=NO oxygenase; Short=NOD;	M7THF5_BOTF1 RecName: Full=Nitric oxide dioxygenase {ECO:0000256|ARBA:ARBA00012229}; EC=1.14.12.17 {ECO:0000256|ARBA:ARBA00012229};	Globins and related hemoproteins	GO:0005737,cytoplasm; GO:0010494,cytoplasmic stress granule; GO:0005829,cytosol; GO:0005759,mitochondrial matrix; GO:0005739,mitochondrion; GO:0005634,nucleus; GO:0071949,FAD binding; GO:0020037,heme binding; GO:0046872,metal ion binding; GO:0008941,nitric oxide dioxygenase activity; GO:0016966,nitric oxide reductase activity; GO:0019825,oxygen binding; GO:0071218,cellular response to misfolded p…	PF00042.25:Globin
BCIN_04g06240	75.572	77.6459	73.6078	210.136	213.31	214.566	3022	2749	2518	7501	7943	7867	1.51081	0	0	up	NC_037313.1	2151197	2152580	+	BCIN_04g06240	--	K00459 nitronate monooxygenase [EC:1.13.12.16] | (RefSeq) hypothetical protein (A)	ko00910: Nitrogen metabolism; ko01100: Metabolic pathways	hypothetical protein BCIN_04g06240 [Botrytis cinerea B05.10]	2NPD_NEUCR RecName: Full=Nitronate monooxygenase; EC=1.13.12.16; AltName: Full=2-nitropropane dioxygenase; Short=2-NPD; AltName: Full=Nitroalkane oxidase; Flags: Precursor;	A0A384JFU5_BOTFB RecName: Full=NMO domain-containing protein {ECO:0000259|Pfam:PF03060};	--	GO:0003700,DNA-binding transcription factor activity; GO:0018580,nitronate monooxygenase activity; GO:0009410,response to xenobiotic stimulus; GO:0003674,molecular_function; GO:0140110,transcription regulator activity; GO:0003824,catalytic activity; GO:0004497,monooxygenase activity; GO:0016491,oxidoreductase activity; GO:0016701,oxidoreductase activity, acting on single donors with incorporation…	PF03060.18:Nitronate monooxygenase
BCIN_05g00830	213.89	211.875	216.708	55.6672	51.6065	53.51	10197	8943	8838	2369	2291	2339	-1.98003	0	0	down	NC_037314.1	339395	341101	-	BCIN_05g00830	--	--	--	hypothetical protein BCIN_05g00830 [Botrytis cinerea B05.10]	--	Q0E4W1_BOTFU SubName: Full=Putative mitochondrial inner membrane protein 1 {ECO:0000313|EMBL:CAL46260.1};	--	GO:0016021,integral component of membrane; GO:0005575,cellular_component; GO:0016020,membrane; GO:0031224,intrinsic component of membrane; GO:0110165,cellular anatomical entity	PF11911.11:Protein of unknown function (DUF3429)
BCIN_05g00970	382.122	383.973	383.874	158.161	159.241	159.401	24378	21688	20950	9007	9460	9324	-1.2512	0	0	down	NC_037314.1	390616	392874	+	BCIN_05g00970	--	K26681 insulin-induced protein | (RefSeq) hypothetical protein (A)	--	hypothetical protein BCIN_05g00970 [Botrytis cinerea B05.10]	NSG1_YEAST RecName: Full=Protein NSG1; AltName: Full=INSIG homolog 1;	A0A384JGK6_BOTFB SubName: Full=Uncharacterized protein {ECO:0000313|EMBL:ATZ49680.1};	--	GO:0005829,cytosol; GO:0005783,endoplasmic reticulum; GO:0005789,endoplasmic reticulum membrane; GO:0016021,integral component of membrane; GO:0034399,nuclear periphery; GO:0005634,nucleus; GO:0051082,unfolded protein binding; GO:0016126,sterol biosynthetic process; GO:0003674,molecular_function; GO:0005488,binding; GO:0005515,protein binding; GO:0006629,lipid metabolic process; GO:0006694,steroi…	PF07281.15:Insulin-induced protein (INSIG)
BCIN_05g01000	147.239	150.573	147.852	35.6134	32.5343	31.618	7781	7045	6684	1680	1601	1532	-2.14094	0	0	down	NC_037314.1	401016	403219	+	BCIN_05g01000	--	K14338 cytochrome P450 / NADPH-cytochrome P450 reductase [EC:1.14.14.1 1.6.2.4] | (RefSeq) hypothetical protein (A)	ko00071: Fatty acid degradation; ko00380: Tryptophan metabolism	hypothetical protein BCIN_05g01000 [Botrytis cinerea B05.10]	G430_FUSSX RecName: Full=Cytochrome P450 monooxygenase g430 {ECO:0000303|PubMed:32139880}; EC=1.-.-.- {ECO:0000305|PubMed:32139880}; AltName: Full=1233A biosynthesis cluster protein g430 {ECO:0000303|PubMed:32139880};	A0A384JGZ4_BOTFB SubName: Full=Uncharacterized protein {ECO:0000313|EMBL:ATZ49687.1};	Cytochrome P450 CYP4/CYP19/CYP26 subfamilies	GO:0016021,integral component of membrane; GO:0020037,heme binding; GO:0005506,iron ion binding; GO:0016712,oxidoreductase activity, acting on paired donors, with incorporation or reduction of molecular oxygen, reduced flavin or flavoprotein as one donor, and incorporation of one atom of oxygen; GO:0003674,molecular_function; GO:0005488,binding; GO:0046906,tetrapyrrole binding; GO:0097159,organic…	PF00067.25:Cytochrome P450
BCIN_05g01250	83.3506	80.2215	82.5411	22.431	22.7952	22.6983	4017	3423	3403	965	1023	1003	-1.83856	0	0	down	NC_037314.1	510947	512669	-	BCIN_05g01250	--	--	--	hypothetical protein BCIN_05g01250 [Botrytis cinerea B05.10]	--	A0A384JGZ3_BOTFB SubName: Full=Uncharacterized protein {ECO:0000313|EMBL:ATZ49712.1};	--	--	--
BCIN_05g01260	470.471	457.937	456.389	182.603	184.048	182.875	36145	31149	29995	12523	13167	12882	-1.31468	0	0	down	NC_037314.1	513417	516615	+	BCIN_05g01260	--	--	--	hypothetical protein BCIN_05g01260 [Botrytis cinerea B05.10]	--	A0A384JGH7_BOTFB SubName: Full=Uncharacterized protein {ECO:0000313|EMBL:ATZ49713.1};	--	--	--
BCIN_05g01660	865.525	872.326	880.872	319.435	326.254	324.785	50791	45322	44220	16733	17828	17475	-1.41317	0	0	down	NC_037314.1	637749	640091	-	BCIN_05g01660	--	K01210 glucan 1,3-beta-glucosidase [EC:3.2.1.58] | (RefSeq) hypothetical protein (A)	ko00500: Starch and sucrose metabolism; ko01100: Metabolic pathways	hypothetical protein BCIN_05g01660 [Botrytis cinerea B05.10]	EXG1_CANAL RecName: Full=Glucan 1,3-beta-glucosidase; EC=2.4.1.- {ECO:0000269|PubMed:10469155}; EC=3.2.1.58 {ECO:0000269|PubMed:10469155, ECO:0000269|PubMed:20875088, ECO:0000269|PubMed:21713010}; AltName: Full=Exo-1,3-beta-glucanase {ECO:0000303|PubMed:8436950}; Flags: Precursor;	M7TVM1_BOTF1 SubName: Full=Putative glucan-beta-glucosidase protein {ECO:0000313|EMBL:EMR85335.1};	--	GO:0009986,cell surface; GO:0005576,extracellular region; GO:1903561,extracellular vesicle; GO:0008422,beta-glucosidase activity; GO:0050839,cell adhesion molecule binding; GO:0004338,glucan exo-1,3-beta-glucosidase activity; GO:0016740,transferase activity; GO:0031589,cell-substrate adhesion; GO:0006073,cellular glucan metabolic process; GO:0031505,fungal-type cell wall organization; GO:0009251,…	PF00150.21:Cellulase (glycosyl hydrolase family 5)
BCIN_05g02400	451.219	451.489	447.441	1187.05	1210.52	1189.1	19973	17694	16943	46904	49896	48260	1.42839	0	0	up	NC_037314.1	885247	886903	+	Bcrcf2	--	--	--	Bcrcf2 [Botrytis cinerea B05.10]	RCF2_SCHPO RecName: Full=Respiratory supercomplex factor 2 homolog C1565.01;	M7UZP4_BOTF1 SubName: Full=Putative mitochondrial hypoxia responsive domain-containing protein {ECO:0000313|EMBL:EMR89427.1};	--	GO:0031305,integral component of mitochondrial inner membrane; GO:0005746,mitochondrial respirasome; GO:0005739,mitochondrion; GO:0033617,mitochondrial cytochrome c oxidase assembly; GO:0006996,organelle organization; GO:0007005,mitochondrion organization; GO:0008150,biological_process; GO:0008535,respiratory chain complex IV assembly; GO:0009987,cellular process; GO:0016043,cellular component or…	PF04588.16:Hypoxia induced protein conserved region
BCIN_05g02840	58.2234	58.1925	57.1532	27.8779	27.3228	27.8422	8879	7857	7456	3795	3880	3893	-1.04493	0	0	down	NC_037314.1	1053100	1058377	+	Bcplc1	--	K05857 phosphatidylinositol phospholipase C, delta [EC:3.1.4.11] | (RefSeq) Bcplc1; Bcplc1 (A)	ko00562: Inositol phosphate metabolism; ko01100: Metabolic pathways; ko04070: Phosphatidylinositol signaling system	Bcplc1 [Botrytis cinerea B05.10]	PLC1_SCHPO RecName: Full=1-phosphatidylinositol 4,5-bisphosphate phosphodiesterase 1; EC=3.1.4.11; AltName: Full=Phospholipase C-1; Short=PLC-1;	A0A384JH14_BOTFB RecName: Full=Phosphoinositide phospholipase C {ECO:0000256|ARBA:ARBA00012368, ECO:0000256|RuleBase:RU361133}; EC=3.1.4.11 {ECO:0000256|ARBA:ARBA00012368, ECO:0000256|RuleBase:RU361133};	Phosphoinositide-specific phospholipase C	GO:0005737,cytoplasm; GO:0005829,cytosol; GO:0005634,nucleus; GO:0005509,calcium ion binding; GO:0004435,phosphatidylinositol phospholipase C activity; GO:0048015,phosphatidylinositol-mediated signaling; GO:0009395,phospholipid catabolic process; GO:0019220,regulation of phosphate metabolic process; GO:0003674,molecular_function; GO:0005488,binding; GO:0043167,ion binding; GO:0043169,cation bindi…	PF00388.22:Phosphatidylinositol-specific phospholipase C, X domain
BCIN_05g03450	30.0579	30.9797	30.4876	82.7357	81.3061	84.0089	1829	1669	1587	4494	4607	4687	1.45776	0	0	up	NC_037314.1	1259261	1261600	+	BCIN_05g03450	--	--	--	hypothetical protein BCIN_05g03450 [Botrytis cinerea B05.10]	MFS2_AJECA RecName: Full=MFS siderochrome iron transporter 1 {ECO:0000303|PubMed:18404210};	M7UBX4_BOTF1 SubName: Full=Putative siderophore iron transporter protein {ECO:0000313|EMBL:EMR91259.1};	Predicted transporter (major facilitator superfamily)	GO:0016021,integral component of membrane; GO:0022857,transmembrane transporter activity; GO:0003674,molecular_function; GO:0005215,transporter activity; GO:0005575,cellular_component; GO:0016020,membrane; GO:0031224,intrinsic component of membrane; GO:0110165,cellular anatomical entity	PF07690.19:Major Facilitator Superfamily
BCIN_05g04580	37.7039	36.4609	37.1395	208.619	205.115	209.948	2218	1899	1869	10955	11236	11324	2.50465	0	0	up	NC_037314.1	1624387	1626743	+	Bccat6	--	K03781 catalase [EC:1.11.1.6] | (RefSeq) Bccat6; Bccat6 (A)	ko00380: Tryptophan metabolism; ko00630: Glyoxylate and dicarboxylate metabolism; ko01100: Metabolic pathways; ko01110: Biosynthesis of secondary metabolites; ko01200: Carbon metabolism; ko04011: MAPK signaling pathway - yeast; ko04146: Peroxisome	Bccat6 [Botrytis cinerea B05.10]	CATA_SCHPO RecName: Full=Catalase; EC=1.11.1.6;	A0A384JHP7_BOTFB SubName: Full=Bccat6 {ECO:0000313|EMBL:ATZ50070.1};	Catalase	GO:0005737,cytoplasm; GO:0005759,mitochondrial matrix; GO:0005739,mitochondrion; GO:0005782,peroxisomal matrix; GO:0005777,peroxisome; GO:0004096,catalase activity; GO:0020037,heme binding; GO:0046872,metal ion binding; GO:0061692,cellular detoxification of hydrogen peroxide; GO:0042744,hydrogen peroxide catabolic process; GO:0042542,response to hydrogen peroxide; GO:0003674,molecular_function; G…	PF00199.22:Catalase
BCIN_05g04840	51.148	52.005	50.0637	259.554	259.84	260.886	3467	3121	2903	15705	16401	16214	2.36717	0	0	up	NC_037314.1	1711741	1714243	+	Bcdur3	--	K20989 urea-proton symporter | (RefSeq) Bcdur3; Bcdur3 (A)	--	Bcdur3 [Botrytis cinerea B05.10]	DUR31_SCHPO RecName: Full=Probable urea active transporter 1;	M7TGQ9_BOTF1 SubName: Full=Putative urea active transporter protein {ECO:0000313|EMBL:EMR80324.1};	Urea transporter	GO:0016021,integral component of membrane; GO:0005886,plasma membrane; GO:0015489,putrescine transmembrane transporter activity; GO:0015606,spermidine transmembrane transporter activity; GO:0015204,urea transmembrane transporter activity; GO:0015847,putrescine transport; GO:0015848,spermidine transport; GO:0071918,urea transmembrane transport; GO:0015840,urea transport; GO:0003674,molecular_funct…	PF00474.20:Sodium:solute symporter family
BCIN_05g07680	1193.07	1208.39	1231.05	327.099	331.739	337.385	36092	32365	31858	8833	9345	9358	-1.84747	0	0	down	NC_037314.1	2714927	2716090	+	BCIN_05g07680	--	--	--	hypothetical protein BCIN_05g07680 [Botrytis cinerea B05.10]	--	A0A4Y8D0E5_9HELO SubName: Full=Uncharacterized protein {ECO:0000313|EMBL:TEY57348.1};	--	--	--
BCIN_06g00610	962.577	998.631	994.594	496.326	481.964	478.41	48532	44578	42898	22338	22628	22116	-1.00199	0	0	down	NC_037315.1	257276	259481	-	BCIN_06g00610	--	K27388 sphingolipid long chain base-responsive protein PIL1/LSP1 | (RefSeq) hypothetical protein (A)	--	hypothetical protein BCIN_06g00610 [Botrytis cinerea B05.10]	PIL1_YEAST RecName: Full=Sphingolipid long chain base-responsive protein PIL1;	M7UKT2_BOTF1 SubName: Full=Putative sphingolipid long chain base-responsive protein pil1 protein {ECO:0000313|EMBL:EMR84202.1};	--	GO:0071944,cell periphery; GO:0005737,cytoplasm; GO:0032126,eisosome; GO:0036286,eisosome filament; GO:0005811,lipid droplet; GO:0005741,mitochondrial outer membrane; GO:0005739,mitochondrion; GO:0005886,plasma membrane; GO:0008289,lipid binding; GO:0070941,eisosome assembly; GO:0006897,endocytosis; GO:0006469,negative regulation of protein kinase activity; GO:0008104,protein localization; GO:009…	PF13805.9:Eisosome component PIL1
BCIN_06g00920	25.282	25.687	25.4432	107.362	109.649	111.112	1553	1397	1337	5887	6272	6258	2.12166	0	0	up	NC_037315.1	346107	348282	-	Bcmet1	--	K00589 uroporphyrin-III C-methyltransferase [EC:2.1.1.107] | (RefSeq) Bcmet1; Bcmet1 (A)	ko00860: Porphyrin metabolism; ko01100: Metabolic pathways; ko01110: Biosynthesis of secondary metabolites; ko01240: Biosynthesis of cofactors	Bcmet1 [Botrytis cinerea B05.10]	SUMT_YEAST RecName: Full=Uroporphyrinogen-III C-methyltransferase {ECO:0000303|PubMed:10051442}; Short=Urogen III methylase {ECO:0000303|PubMed:10051442}; EC=2.1.1.107 {ECO:0000269|PubMed:10051442}; AltName: Full=SUMT; AltName: Full=Uroporphyrinogen III methylase; Short=UROM;	A0A384JJ24_BOTFB RecName: Full=Precorrin-2 dehydrogenase {ECO:0000256|ARBA:ARBA00012400}; EC=1.3.1.76 {ECO:0000256|ARBA:ARBA00012400};	Uroporphyrin III methyltransferase	GO:0005634,nucleus; GO:0004851,uroporphyrin-III C-methyltransferase activity; GO:0009086,methionine biosynthetic process; GO:0032259,methylation; GO:0019354,siroheme biosynthetic process; GO:0000103,sulfate assimilation; GO:0003674,molecular_function; GO:0003824,catalytic activity; GO:0008168,methyltransferase activity; GO:0008169,C-methyltransferase activity; GO:0008757,S-adenosylmethionine-depe…	PF00590.23:Tetrapyrrole (Corrin/Porphyrin) Methylases
BCIN_06g01430	326.792	341.768	324.072	102.458	104.774	101.012	12152	11252	10309	3401	3628	3444	-1.66813	0	0	down	NC_037315.1	510532	511884	-	BCIN_06g01430	--	--	--	hypothetical protein BCIN_06g01430 [Botrytis cinerea B05.10]	--	A0A384JJ78_BOTFB SubName: Full=Uncharacterized protein {ECO:0000313|EMBL:ATZ50649.1};	--	GO:0016021,integral component of membrane; GO:0005575,cellular_component; GO:0016020,membrane; GO:0031224,intrinsic component of membrane; GO:0110165,cellular anatomical entity	--
BCIN_06g02350	72.0899	70.3643	71.8282	143.885	145.719	143.175	4145	3582	3533	7385	7802	7548	1.0329	0	0	up	NC_037315.1	819760	822221	+	Bcnog2	--	K14537 nuclear GTP-binding protein | (RefSeq) Bcnog2; Bcnog2 (A)	ko03008: Ribosome biogenesis in eukaryotes	Bcnog2 [Botrytis cinerea B05.10]	NOG2_NEUCR RecName: Full=Nucleolar GTP-binding protein 2;	M7U4D6_BOTF1 RecName: Full=Nucleolar GTP-binding protein 2 {ECO:0000256|ARBA:ARBA00022127, ECO:0000256|RuleBase:RU364023};	Nucleolar GTPase	GO:0005730,nucleolus; GO:0005654,nucleoplasm; GO:0030687,preribosome, large subunit precursor; GO:0005525,GTP binding; GO:0070180,large ribosomal subunit rRNA binding; GO:2000200,regulation of ribosomal subunit export from nucleus; GO:0000055,ribosomal large subunit export from nucleus; GO:0000166,nucleotide binding; GO:0003674,molecular_function; GO:0005488,binding; GO:0017076,purine nucleotide …	PF08153.15:NGP1NT (NUC091) domain
BCIN_06g03900	337.171	325.903	334.64	123.47	123.039	119.381	12460	10663	10579	4073	4234	4045	-1.42851	0	0	down	NC_037315.1	1344169	1345559	+	BCIN_06g03900	--	--	--	hypothetical protein BCIN_06g03900 [Botrytis cinerea B05.10]	--	M7URJ7_BOTF1 SubName: Full=Uncharacterized protein {ECO:0000313|EMBL:EMR86387.1};	--	--	--
BCIN_06g04320	346.886	355.108	351.74	129.596	132.136	130.018	22531	20421	19544	7514	7992	7743	-1.40845	0	0	down	NC_037315.1	1474396	1476981	-	BCIN_06g04320	--	K27385 SUR7 family protein | (RefSeq) hypothetical protein (A)	--	hypothetical protein BCIN_06g04320 [Botrytis cinerea B05.10]	SUR7_CANAL RecName: Full=Protein SUR7; Flags: Precursor;	M7UI03_BOTF1 SubName: Full=Putative actin cortical patch protein {ECO:0000313|EMBL:EMR86428.1};	--	GO:0005938,cell cortex; GO:0032126,eisosome; GO:1903561,extracellular vesicle; GO:0016021,integral component of membrane; GO:0005887,integral component of plasma membrane; GO:0045121,membrane raft; GO:0005886,plasma membrane; GO:0044853,plasma membrane raft; GO:0042149,cellular response to glucose starvation; GO:0036244,cellular response to neutral pH; GO:0030866,cortical actin cytoskeleton organ…	PF06687.15:SUR7/PalI family
BCIN_06g05580	141.95	139.649	142.207	50.5019	51.867	53.4208	7280	6341	6239	2312	2477	2512	-1.42482	0	0	down	NC_037315.1	1907599	1909443	+	BCIN_06g05580	--	--	--	hypothetical protein BCIN_06g05580 [Botrytis cinerea B05.10]	--	A0A384JKL0_BOTFB SubName: Full=Uncharacterized protein {ECO:0000313|EMBL:ATZ51125.1};	--	--	PF01442.21:Apolipoprotein A1/A4/E domain
BCIN_07g00360	3165.01	3190.04	3091.36	1111.26	1124.39	1097.95	45358	40476	37899	14216	15005	14427	-1.48383	0	0	down	NC_037316.1	124465	125148	+	BCIN_07g00360	--	--	--	hypothetical protein BCIN_07g00360 [Botrytis cinerea B05.10]	--	M7TPZ3_BOTF1 SubName: Full=Uncharacterized protein {ECO:0000313|EMBL:EMR83470.1};	--	--	--
BCIN_07g01270	36.7202	38.2391	36.8476	215.504	220.954	218.784	3115	2872	2674	16319	17454	17017	2.57043	0	0	up	NC_037316.1	456605	459540	-	BcniaD	--	K10534 nitrate reductase (NAD(P)H) [EC:1.7.1.1 1.7.1.2 1.7.1.3] | (RefSeq) BcniaD; BcniaD (A)	ko00910: Nitrogen metabolism; ko01100: Metabolic pathways	BcniaD [Botrytis cinerea B05.10]	NIA_LEPMC RecName: Full=Nitrate reductase [NADPH]; Short=NR; EC=1.7.1.3;	A0A384JLZ2_BOTFB RecName: Full=Nitrate reductase {ECO:0000256|PIRNR:PIRNR000233};	Sulfite oxidase, molybdopterin-binding component	GO:0071949,FAD binding; GO:0020037,heme binding; GO:0030151,molybdenum ion binding; GO:0043546,molybdopterin cofactor binding; GO:0050464,nitrate reductase (NADPH) activity; GO:0042128,nitrate assimilation; GO:0006809,nitric oxide biosynthetic process; GO:0000166,nucleotide binding; GO:0003674,molecular_function; GO:0005488,binding; GO:0036094,small molecule binding; GO:0043167,ion binding; GO:00…	PF03404.19:Mo-co oxidoreductase dimerisation domain
BCIN_07g02980	57.5962	59.0237	62.147	259.443	262.509	260.608	2859	2594	2639	11496	12134	11861	2.1504	0	0	up	NC_037316.1	1093223	1094940	-	BCIN_07g02980	--	K00354 NADPH2 dehydrogenase [EC:1.6.99.1] | (RefSeq) hypothetical protein (A)	--	hypothetical protein BCIN_07g02980 [Botrytis cinerea B05.10]	FGOX3_PENRF RecName: Full=Chanoclavine-I aldehyde reductase fgaOx3 {ECO:0000303|PubMed:28902217}; EC=1.3.1.100 {ECO:0000269|PubMed:28902217}; AltName: Full=Isofumigaclavine biosynthesis protein fgaOx3 {ECO:0000303|PubMed:28902217}; AltName: Full=Old yellow enzyme homolog fgaOx3 {ECO:0000303|PubMed:28902217}; Short=OYE fgaOx3 {ECO:0000303|PubMed:28902217};	M7TBT1_BOTF1 SubName: Full=Putative nadh:flavin oxidoreductase nadh oxidase family protein {ECO:0000313|EMBL:EMR80876.1};	NADH:flavin oxidoreductase/12-oxophytodienoate reductase	GO:0010181,FMN binding; GO:0016491,oxidoreductase activity; GO:0035835,indole alkaloid biosynthetic process; GO:0000166,nucleotide binding; GO:0003674,molecular_function; GO:0005488,binding; GO:0032553,ribonucleotide binding; GO:0036094,small molecule binding; GO:0043167,ion binding; GO:0043168,anion binding; GO:0097159,organic cyclic compound binding; GO:0097367,carbohydrate derivative binding; …	PF00724.23:NADH:flavin oxidoreductase / NADH oxidase family
BCIN_07g04170	194.003	197.93	195.262	95.6599	95.0826	94.0509	14972	13524	12891	6590	6833	6655	-1.02497	0	0	down	NC_037316.1	1497133	1499916	-	BCIN_07g04170	--	K01897 long-chain acyl-CoA synthetase [EC:6.2.1.3] | (RefSeq) hypothetical protein (A)	ko00061: Fatty acid biosynthesis; ko00071: Fatty acid degradation; ko01100: Metabolic pathways; ko01212: Fatty acid metabolism; ko04146: Peroxisome	hypothetical protein BCIN_07g04170 [Botrytis cinerea B05.10]	LCF1_YEAST RecName: Full=Long-chain-fatty-acid--CoA ligase 1; EC=6.2.1.3 {ECO:0000269|PubMed:8206942}; AltName: Full=Fatty acid activator 1; AltName: Full=Fatty acyl-CoA synthetase; Short=ACS; Short=FACS; AltName: Full=Long-chain acyl-CoA synthetase 1;	M7TWP0_BOTF1 SubName: Full=Putative long-chain-fatty-acid-ligase 1 protein {ECO:0000313|EMBL:EMR85680.1};	Acyl-CoA synthetase	GO:0005783,endoplasmic reticulum; GO:0005811,lipid droplet; GO:0016020,membrane; GO:0005741,mitochondrial outer membrane; GO:0005739,mitochondrion; GO:0005886,plasma membrane; GO:0005524,ATP binding; GO:0004467,long-chain fatty acid-CoA ligase activity; GO:0031956,medium-chain fatty acid-CoA ligase activity; GO:0044539,long-chain fatty acid import into cell; GO:0001676,long-chain fatty acid metab…	PF00501.31:AMP-binding enzyme
BCIN_07g04460	76.0058	79.1963	81.4196	201.522	203.168	203.089	4234	3906	3880	10021	10539	10373	1.38092	0	0	up	NC_037316.1	1613089	1615448	-	Bcsox1	--	K00387 sulfite oxidase [EC:1.8.3.1] | (RefSeq) Bcsox1; Bcsox1 (A)	ko00920: Sulfur metabolism; ko01100: Metabolic pathways	Bcsox1 [Botrytis cinerea B05.10]	NIA_FUSOX RecName: Full=Nitrate reductase [NADPH]; Short=NR; EC=1.7.1.3;	A0A384JN04_BOTFB SubName: Full=Bcsox1 {ECO:0000313|EMBL:ATZ51890.1};	Sulfite oxidase, molybdopterin-binding component	GO:0071949,FAD binding; GO:0020037,heme binding; GO:0030151,molybdenum ion binding; GO:0043546,molybdopterin cofactor binding; GO:0050464,nitrate reductase (NADPH) activity; GO:0042128,nitrate assimilation; GO:0006809,nitric oxide biosynthetic process; GO:0000166,nucleotide binding; GO:0003674,molecular_function; GO:0005488,binding; GO:0036094,small molecule binding; GO:0043167,ion binding; GO:00…	PF00174.22:Oxidoreductase molybdopterin binding domain
BCIN_07g05890	50.9002	52.9636	51.236	122.232	122.494	120.091	2959	2726	2548	6343	6631	6401	1.2533	0	0	up	NC_037316.1	2175530	2177863	+	BCIN_07g05890	--	K01937 CTP synthase [EC:6.3.4.2] | (RefSeq) hypothetical protein (A)	ko00240: Pyrimidine metabolism; ko01100: Metabolic pathways; ko01232: Nucleotide metabolism; ko01240: Biosynthesis of cofactors	hypothetical protein BCIN_07g05890 [Botrytis cinerea B05.10]	PYRG_SCHPO RecName: Full=CTP synthase; EC=6.3.4.2; AltName: Full=CTP synthetase; AltName: Full=UTP--ammonia ligase;	A0A384JP02_BOTFB RecName: Full=CTP synthase {ECO:0000256|RuleBase:RU810713}; EC=6.3.4.2 {ECO:0000256|RuleBase:RU810713}; AltName: Full=UTP--ammonia ligase {ECO:0000256|RuleBase:RU810713};	CTP synthase (UTP-ammonia lyase)	GO:0097268,cytoophidium; GO:0005737,cytoplasm; GO:0005829,cytosol; GO:0005524,ATP binding; GO:0003883,CTP synthase activity; GO:0042802,identical protein binding; GO:0044210,'de novo' CTP biosynthetic process; GO:0006207,'de novo' pyrimidine nucleobase biosynthetic process; GO:0006241,CTP biosynthetic process; GO:0006541,glutamine metabolic process; GO:0019856,pyrimidine nucleobase biosynthetic p…	PF06418.17:CTP synthase N-terminus
BCIN_07g06130	111.988	110.54	113.474	256.966	258.021	246.965	4640	4055	4022	9504	9955	9382	1.20025	0	0	up	NC_037316.1	2254542	2256100	+	BCIN_07g06130	--	K19202 histone deacetylase complex subunit SAP30 | (RefSeq) hypothetical protein (A)	--	hypothetical protein BCIN_07g06130 [Botrytis cinerea B05.10]	SAP30_YEAST RecName: Full=Transcriptional regulatory protein SAP30;	M7TME8_BOTF1 RecName: Full=SAP30_Sin3_bdg domain-containing protein {ECO:0000259|Pfam:PF13867};	--	GO:0000118,histone deacetylase complex; GO:0005634,nucleus; GO:0033698,Rpd3L complex; GO:0070210,Rpd3L-Expanded complex; GO:0003712,transcription coregulator activity; GO:0003714,transcription corepressor activity; GO:0061188,negative regulation of ribosomal DNA heterochromatin formation; GO:0061186,negative regulation of silent mating-type cassette heterochromatin formation; GO:0016479,negative …	PF13867.9:Sin3 binding region of histone deacetylase complex subunit SAP30
BCIN_07g06180	126.875	125.617	120.774	515.362	527.512	520.487	8897	7799	7245	32260	34446	33465	2.0848	0	0	up	NC_037316.1	2274091	2276636	+	BCIN_07g06180	--	K23887 uric acid-xanthine permease | (RefSeq) hypothetical protein (A)	--	hypothetical protein BCIN_07g06180 [Botrytis cinerea B05.10]	UAPC_EMENI RecName: Full=Purine permease;	A0A384JND9_BOTFB SubName: Full=Uncharacterized protein {ECO:0000313|EMBL:ATZ52115.1};	--	GO:0000324,fungal-type vacuole; GO:0005887,integral component of plasma membrane; GO:0005886,plasma membrane; GO:0005345,purine nucleobase transmembrane transporter activity; GO:0042907,xanthine transmembrane transporter activity; GO:0006863,purine nucleobase transport; GO:0042906,xanthine transport; GO:0003674,molecular_function; GO:0005215,transporter activity; GO:0015205,nucleobase transmembra…	PF00860.23:Permease family
BCIN_07g06440	22.0909	20.7011	22.3113	85.542	83.2927	84.5302	1544	1281	1334	5337	5421	5417	1.97894	0	0	up	NC_037316.1	2369548	2372102	-	BCIN_07g06440	--	--	--	hypothetical protein BCIN_07g06440 [Botrytis cinerea B05.10]	MFSB_ASPFU RecName: Full=Major facilitator superfamily multidrug transporter mfsB {ECO:0000303|PubMed:16622700};	A0A384JP74_BOTFB RecName: Full=MFS domain-containing protein {ECO:0000259|PROSITE:PS50850};	Permease of the major facilitator superfamily	GO:0016021,integral component of membrane; GO:0022857,transmembrane transporter activity; GO:0003674,molecular_function; GO:0005215,transporter activity; GO:0005575,cellular_component; GO:0016020,membrane; GO:0031224,intrinsic component of membrane; GO:0110165,cellular anatomical entity	PF07690.19:Major Facilitator Superfamily
BCIN_08g00740	215.332	214.953	215.669	27.5548	26.8157	27.3565	17290	15281	14814	1975	2005	2014	-2.96386	0	0	down	NC_037317.1	324700	327592	+	BCIN_08g00740	--	K08139 MFS transporter, SP family, sugar:H+ symporter | (RefSeq) hypothetical protein (A)	ko04113: Meiosis - yeast	hypothetical protein BCIN_08g00740 [Botrytis cinerea B05.10]	MF127_ASPFN RecName: Full=MFS glucose transporter mfs1 {ECO:0000305}; AltName: Full=Asparasone A synthesis protein mfs1 {ECO:0000305};	M7UFJ6_BOTF1 SubName: Full=Putative sugar transporter protein {ECO:0000313|EMBL:EMR85493.1};	Predicted transporter (major facilitator superfamily)	GO:0016021,integral component of membrane; GO:0022857,transmembrane transporter activity; GO:0008643,carbohydrate transport; GO:0003674,molecular_function; GO:0005215,transporter activity; GO:0006810,transport; GO:0008150,biological_process; GO:0051179,localization; GO:0051234,establishment of localization; GO:0071702,organic substance transport; GO:0005575,cellular_component; GO:0016020,membrane…	PF00083.27:Sugar (and other) transporter
BCIN_08g01460	30.0193	28.6738	29.7055	77.2267	75.0598	76.8127	3603	3047	3050	8274	8389	8453	1.39228	0	0	up	NC_037317.1	577340	581543	-	Bcgcv2	--	K00281 glycine cleavage system P protein (glycine dehydrogenase) [EC:1.4.4.2] | (RefSeq) Bcgcv2; Bcgcv2 (A)	ko00260: Glycine, serine and threonine metabolism; ko00630: Glyoxylate and dicarboxylate metabolism; ko00785: Lipoic acid metabolism; ko01100: Metabolic pathways; ko01110: Biosynthesis of secondary metabolites; ko01200: Carbon metabolism	Bcgcv2 [Botrytis cinerea B05.10]	GCSP_SCHPO RecName: Full=Putative glycine dehydrogenase (decarboxylating), mitochondrial; EC=1.4.4.2; AltName: Full=Glycine cleavage system P protein; AltName: Full=Glycine decarboxylase; AltName: Full=Glycine dehydrogenase (aminomethyl-transferring); Flags: Precursor;	A0A384JPY2_BOTFB RecName: Full=Glycine cleavage system P protein {ECO:0000256|RuleBase:RU364056}; EC=1.4.4.2 {ECO:0000256|RuleBase:RU364056};	Glycine dehydrogenase (decarboxylating)	GO:0005960,glycine cleavage complex; GO:0005759,mitochondrial matrix; GO:0005739,mitochondrion; GO:0016594,glycine binding; GO:0004375,glycine dehydrogenase (decarboxylating) activity; GO:0030170,pyridoxal phosphate binding; GO:0019464,glycine decarboxylation via glycine cleavage system; GO:0003674,molecular_function; GO:0005488,binding; GO:0016597,amino acid binding; GO:0031406,carboxylic acid b…	PF02347.19:Glycine cleavage system P-protein
BCIN_08g02710	101.11	102.063	101.255	263.016	262.834	261.002	3754	3355	3216	8717	9087	8885	1.38903	0	0	up	NC_037317.1	1035733	1037187	+	BCIN_08g02710	--	--	--	hypothetical protein BCIN_08g02710 [Botrytis cinerea B05.10]	--	M7TRU4_BOTF1 SubName: Full=Putative transcription factor bzip protein {ECO:0000313|EMBL:EMR86316.1};	--	GO:0003700,DNA-binding transcription factor activity; GO:0003674,molecular_function; GO:0140110,transcription regulator activity	PF00170.24:bZIP transcription factor
BCIN_08g02870	40.9028	39.5355	42.7149	140.889	136.729	138.999	2288	1958	2044	7035	7122	7129	1.77755	0	0	up	NC_037317.1	1069192	1071392	+	BCIN_08g02870	--	K15287 solute carrier family 35, member F1/2 | (RefSeq) hypothetical protein (A)	--	putative homoserine o-acetyltransferase protein [Botrytis fragariae]	YCN8_SCHPO RecName: Full=Uncharacterized solute carrier family 35 member C320.08;	A0A8H6EMC3_9HELO SubName: Full=Putative homoserine o-acetyltransferase protein {ECO:0000313|EMBL:KAF5877533.1};	Predicted membrane protein	GO:0005794,Golgi apparatus; GO:0000139,Golgi membrane; GO:0016021,integral component of membrane; GO:0022857,transmembrane transporter activity; GO:0003674,molecular_function; GO:0005215,transporter activity; GO:0005575,cellular_component; GO:0005622,intracellular anatomical structure; GO:0005737,cytoplasm; GO:0012505,endomembrane system; GO:0043226,organelle; GO:0043227,membrane-bounded organell…	PF06027.15:Solute carrier family 35
BCIN_08g03710	50.5862	51.6104	50.5469	138.925	137.504	138.503	3464	3129	2961	8492	8768	8696	1.46082	0	0	up	NC_037317.1	1434250	1436729	-	Bcnde2	--	K03885 NADH:quinone reductase (non-electrogenic) [EC:1.6.5.9] | (RefSeq) Bcnde2; Bcnde2 (A)	ko00190: Oxidative phosphorylation; ko01100: Metabolic pathways	putative external nadh-ubiquinone oxidoreductase protein [Botrytis fragariae]	NDH2_YARLI RecName: Full=External alternative NADH-ubiquinone oxidoreductase, mitochondrial; EC=1.6.5.9; AltName: Full=External alternative NADH dehydrogenase; AltName: Full=NADH:ubiquinone reductase (non-electrogenic); Flags: Precursor;	A0A8H6EML0_9HELO SubName: Full=Putative external nadh-ubiquinone oxidoreductase protein {ECO:0000313|EMBL:KAF5877440.1};	NADH-dehydrogenase (ubiquinone)	GO:0005743,mitochondrial inner membrane; GO:0050136,NADH dehydrogenase (quinone) activity; GO:0006116,NADH oxidation; GO:0003674,molecular_function; GO:0003824,catalytic activity; GO:0003954,NADH dehydrogenase activity; GO:0003955,NAD(P)H dehydrogenase (quinone) activity; GO:0016491,oxidoreductase activity; GO:0016651,oxidoreductase activity, acting on NAD(P)H; GO:0016655,oxidoreductase activity,…	PF07992.17:Pyridine nucleotide-disulphide oxidoreductase
BCIN_08g03880	264.64	263.847	264.754	16.0188	15.6341	16.6214	19414	17137	16615	1049	1068	1118	-4.01971	0	0	down	NC_037317.1	1491634	1494172	+	Bcaba3	--	--	--	Bcaba3 [Botrytis cinerea B05.10]	ABA3_BOTFB RecName: Full=Alpha-ionylideneethane synthase aba3 {ECO:0000303|PubMed:16820452}; EC=4.2.3.- {ECO:0000269|PubMed:30226766}; AltName: Full=Abscisic acid biosynthesis cluster protein 3 {ECO:0000303|PubMed:16820452}; AltName: Full=Sesquiterpene synthase aba3 {ECO:0000303|PubMed:30226766};	M7V365_BOTF1 SubName: Full=Putative aba 3 protein {ECO:0000313|EMBL:EMR90662.1};	--	GO:0016829,lyase activity; GO:0009688,abscisic acid biosynthetic process; GO:0003674,molecular_function; GO:0003824,catalytic activity; GO:0006066,alcohol metabolic process; GO:0006082,organic acid metabolic process; GO:0006629,lipid metabolic process; GO:0006714,sesquiterpenoid metabolic process; GO:0006720,isoprenoid metabolic process; GO:0006721,terpenoid metabolic process; GO:0008150,biologic…	--
BCIN_08g06040	41.0731	40.5239	40.3756	96.2195	95.7296	96.8503	4080	3564	3431	8532	8855	8821	1.2621	0	0	up	NC_037317.1	2258659	2262228	+	Bcagc1	--	K15105 solute carrier family 25 (mitochondrial aspartate/glutamate transporter), member 12/13 | (RefSeq) Bcagc1; Bcagc1 (A)	--	Bcagc1 [Botrytis cinerea B05.10]	AGC1_YEAST RecName: Full=Mitochondrial aspartate-glutamate transporter AGC1; AltName: Full=Aspartate-glutamate carrier 1;	A0A384JR47_BOTFB SubName: Full=Bcagc1 {ECO:0000313|EMBL:ATZ52990.1};	Mitochondrial aspartate/glutamate carrier protein Aralar/Citrin (contains EF-hand Ca2+-binding domains)	GO:0016021,integral component of membrane; GO:0005743,mitochondrial inner membrane; GO:0005739,mitochondrion; GO:1990816,vacuole-mitochondrion membrane contact site; GO:0015297,antiporter activity; GO:0015183,L-aspartate transmembrane transporter activity; GO:0005313,L-glutamate transmembrane transporter activity; GO:0022857,transmembrane transporter activity; GO:0015292,uniporter activity; GO:00…	PF00153.30:Mitochondrial carrier protein
BCIN_08g07080	899.013	899.921	902.734	376.133	386.887	380.387	29638	26267	25459	11069	11877	11498	-1.22154	0	0	down	NC_037317.1	2592507	2593701	+	BCIN_08g07080	--	--	--	hypothetical protein BCIN_08g07080 [Botrytis cinerea B05.10]	--	M7TNL7_BOTF1 SubName: Full=Uncharacterized protein {ECO:0000313|EMBL:EMR85131.1};	--	--	--
BCIN_09g00870	51.0658	51.9126	52.162	127.304	123.439	127.494	6253	5628	5464	13915	14075	14314	1.30487	0	0	up	NC_037318.1	320485	324776	-	Bcnew1	--	K03235 elongation factor 3 | (RefSeq) Bcnew1; Bcnew1 (A)	--	Bcnew1 [Botrytis cinerea B05.10]	NEW1_YEAST RecName: Full=[NU+] prion formation protein 1;	A0A384JRK5_BOTFB SubName: Full=Bcnew1 {ECO:0000313|EMBL:ATZ53209.1};	ATPase component of ABC transporters with duplicated ATPase domains/Translation elongation factor EF-3b	GO:0005737,cytoplasm; GO:0005739,mitochondrion; GO:0005634,nucleus; GO:0005844,polysome; GO:0005524,ATP binding; GO:0003729,mRNA binding; GO:0043022,ribosome binding; GO:0008079,translation termination factor activity; GO:0016973,poly(A)+ mRNA export from nucleus; GO:0006449,regulation of translational termination; GO:0042274,ribosomal small subunit biogenesis; GO:0000166,nucleotide binding; GO:0…	PF00005.30:ABC transporter
BCIN_09g01450	339.516	335.699	332.893	164.121	158.655	158.642	18148	15887	15222	7831	7897	7775	-1.04768	0	0	down	NC_037318.1	542327	544310	-	BCIN_09g01450	--	--	--	hypothetical protein BCIN_09g01450 [Botrytis cinerea B05.10]	--	A0A384JRZ8_BOTFB SubName: Full=Uncharacterized protein {ECO:0000313|EMBL:ATZ53272.1};	--	--	--
BCIN_09g01610	103.75	108.034	100.696	36.3331	37.2191	36.4206	6481	5975	5381	2026	2165	2086	-1.48765	0	0	down	NC_037318.1	607730	609946	+	Bchex4	--	K08139 MFS transporter, SP family, sugar:H+ symporter | (RefSeq) hypothetical protein (A)	ko04113: Meiosis - yeast	Bchex4 [Botrytis cinerea B05.10]	ORYC_ASPOR RecName: Full=MFS-type transporter oryC {ECO:0000303|PubMed:30104550}; AltName: Full=Oryzines biosynthesis cluster protein C {ECO:0000303|PubMed:30104550};	A0A384JRR5_BOTFB SubName: Full=Bchex4 {ECO:0000313|EMBL:ATZ53288.1};	Predicted transporter (major facilitator superfamily)	GO:0016021,integral component of membrane; GO:0022857,transmembrane transporter activity; GO:0003674,molecular_function; GO:0005215,transporter activity; GO:0005575,cellular_component; GO:0016020,membrane; GO:0031224,intrinsic component of membrane; GO:0110165,cellular anatomical entity	PF00083.27:Sugar (and other) transporter
BCIN_09g02130	3512.85	3556.35	3541.45	951.633	932.029	917.254	165949	148745	143118	40130	41000	39730	-1.90273	0	0	down	NC_037318.1	791869	793612	-	BCIN_09g02130	--	--	--	hypothetical protein BCIN_09g02130 [Botrytis cinerea B05.10]	--	A0A384JSK5_BOTFB SubName: Full=Uncharacterized protein {ECO:0000313|EMBL:ATZ53344.1};	--	--	--
BCIN_09g02320	252.666	252.631	248.019	98.6605	98.5006	98.0571	12104	10715	10164	4219	4394	4307	-1.33272	0	0	down	NC_037318.1	844300	846047	+	BCIN_09g02320	--	--	--	hypothetical protein BCIN_09g02320 [Botrytis cinerea B05.10]	TERF_ASPTN RecName: Full=Kelch-like protein terF {ECO:0000305|PubMed:24816227}; AltName: Full=Terrein biosynthesis cluster protein terF {ECO:0000303|PubMed:24816227};	M7TYR8_BOTF1 SubName: Full=Putative kelch domain-containing protein {ECO:0000313|EMBL:EMR88746.1};	Kelch repeat-containing proteins	--	PF01344.28:Kelch motif
BCIN_09g02640	8.3441	7.742	8.2031	32.7098	31.1187	30.7159	717	589	603	2509	2490	2420	1.97853	0	0	up	NC_037318.1	951701	954861	-	BCIN_09g02640	--	K05349 beta-glucosidase [EC:3.2.1.21] | (RefSeq) hypothetical protein (A)	ko00460: Cyanoamino acid metabolism; ko00500: Starch and sucrose metabolism; ko00999: Biosynthesis of various plant secondary metabolites; ko01100: Metabolic pathways; ko01110: Biosynthesis of secondary metabolites	hypothetical protein BCIN_09g02640 [Botrytis cinerea B05.10]	BGLG_ASPFN RecName: Full=Probable beta-glucosidase G; EC=3.2.1.21; AltName: Full=Beta-D-glucoside glucohydrolase G; AltName: Full=Cellobiase G; AltName: Full=Gentiobiase G; Flags: Precursor;	M7V2T5_BOTF1 RecName: Full=Beta-glucosidase {ECO:0000256|ARBA:ARBA00012744, ECO:0000256|RuleBase:RU361161}; EC=3.2.1.21 {ECO:0000256|ARBA:ARBA00012744, ECO:0000256|RuleBase:RU361161};	--	GO:0005576,extracellular region; GO:0008422,beta-glucosidase activity; GO:0102483,scopolin beta-glucosidase activity; GO:0030245,cellulose catabolic process; GO:0003674,molecular_function; GO:0003824,catalytic activity; GO:0004553,hydrolase activity, hydrolyzing O-glycosyl compounds; GO:0015926,glucosidase activity; GO:0016787,hydrolase activity; GO:0016798,hydrolase activity, acting on glycosyl …	PF01915.25:Glycosyl hydrolase family 3 C-terminal domain
BCIN_09g02930	1131.21	1087.28	1121.82	507.44	499.328	501.268	65140	55433	55262	26084	26775	26466	-1.12857	0	0	down	NC_037318.1	1050236	1052336	-	Bcap1	--	K01381 saccharopepsin [EC:3.4.23.25] | (RefSeq) Bcap2; Bcap2 (A)	ko04138: Autophagy - yeast	Bcap1 [Botrytis cinerea B05.10]	PEPA_ASPOZ RecName: Full=Aspergillopepsin-1 {ECO:0000305}; EC=3.4.23.18 {ECO:0000250|UniProtKB:Q12567}; AltName: Full=Aspartic protease 2 {ECO:0000303|PubMed:8540376}; Short=AOAP {ECO:0000303|PubMed:12595261}; AltName: Full=Aspergillopepsin I; AltName: Full=Aspergillopeptidase A; Flags: Precursor;	Q9HF87_BOTFU SubName: Full=Aspartic proteinase {ECO:0000313|EMBL:AAG43236.1};	Aspartyl protease	GO:0005576,extracellular region; GO:0004190,aspartic-type endopeptidase activity; GO:0006508,proteolysis; GO:0003674,molecular_function; GO:0003824,catalytic activity; GO:0004175,endopeptidase activity; GO:0008233,peptidase activity; GO:0016787,hydrolase activity; GO:0070001,aspartic-type peptidase activity; GO:0140096,catalytic activity, acting on a protein; GO:0006807,nitrogen compound metaboli…	PF00026.26:Eukaryotic aspartyl protease
BCIN_09g03010	50.2914	51.1947	49.7429	14.7354	14.5385	13.7929	6148	5541	5202	1608	1655	1546	-1.79332	0	0	down	NC_037318.1	1082252	1086758	+	BCIN_09g03010	--	--	--	hypothetical protein BCIN_09g03010 [Botrytis cinerea B05.10]	YDG8_SCHPO RecName: Full=Uncharacterized protein C26F1.08c;	A0A384JSD6_BOTFB SubName: Full=Uncharacterized protein {ECO:0000313|EMBL:ATZ53453.1};	Predicted membrane protein	GO:0005783,endoplasmic reticulum; GO:0016021,integral component of membrane; GO:0015140,malate transmembrane transporter activity; GO:0003674,molecular_function; GO:0005215,transporter activity; GO:0005310,dicarboxylic acid transmembrane transporter activity; GO:0005342,organic acid transmembrane transporter activity; GO:0008509,anion transmembrane transporter activity; GO:0008514,organic anion t…	PF13515.9:Fusaric acid resistance protein-like
BCIN_09g03090	226.918	230.114	232.758	57.3349	58.9904	58.8145	11736	10537	10298	2647	2841	2789	-1.95843	0	0	down	NC_037318.1	1107492	1109358	-	BCIN_09g03090	--	K18693 diacylglycerol diphosphate phosphatase / phosphatidate phosphatase [EC:3.6.1.75 3.1.3.4] | (RefSeq) hypothetical protein (A)	ko00561: Glycerolipid metabolism; ko00564: Glycerophospholipid metabolism; ko01110: Biosynthesis of secondary metabolites	hypothetical protein BCIN_09g03090 [Botrytis cinerea B05.10]	DPP1_YEAST RecName: Full=Diacylglycerol pyrophosphate phosphatase 1 {ECO:0000303|PubMed:8567632, ECO:0000303|PubMed:9452443}; Short=DGPP phosphatase; EC=3.1.3.81; AltName: Full=Lysophosphatidate phosphatase; EC=3.1.3.106; AltName: Full=Phosphatidate phosphatase; EC=3.1.3.4;	A0A384JSE4_BOTFB RecName: Full=acidPPc domain-containing protein {ECO:0000259|SMART:SM00014};	Lipid phosphate phosphatase and related enzymes of the PAP2 family	GO:0000329,fungal-type vacuole membrane; GO:0016021,integral component of membrane; GO:0000810,diacylglycerol diphosphate phosphatase activity; GO:0042802,identical protein binding; GO:0008195,phosphatidate phosphatase activity; GO:0006644,phospholipid metabolic process; GO:0003674,molecular_function; GO:0003824,catalytic activity; GO:0016462,pyrophosphatase activity; GO:0016787,hydrolase activit…	PF01569.24:PAP2 superfamily
BCIN_09g04620	3737.67	3848.93	3744.07	1149.13	1142.76	1170.05	100002	91174	85694	27445	28471	28703	-1.69175	0	0	down	NC_037318.1	1632152	1633213	+	BCIN_09g04620	--	--	--	hypothetical protein BCIN_09g04620 [Botrytis cinerea B05.10]	HSP12_YEAST RecName: Full=12 kDa heat shock protein; AltName: Full=Glucose and lipid-regulated protein;	M7UTG6_BOTF1 SubName: Full=Putative chaperone heat shock protein hsp12 protein {ECO:0000313|EMBL:EMR90318.1};	--	GO:0005737,cytoplasm; GO:0005829,cytosol; GO:0005768,endosome; GO:0005634,nucleus; GO:0005886,plasma membrane; GO:0008289,lipid binding; GO:0007155,cell adhesion; GO:0034605,cellular response to heat; GO:0071470,cellular response to osmotic stress; GO:0034599,cellular response to oxidative stress; GO:0007009,plasma membrane organization; GO:0003674,molecular_function; GO:0005488,binding; GO:00081…	PF04119.15:Heat shock protein 9/12
BCIN_09g05250	105.125	102.707	102.486	33.3197	32.3808	34.6377	6415	5549	5350	1815	1840	1938	-1.6104	0	0	down	NC_037318.1	1824002	1826113	-	BCIN_09g05250	--	--	--	hypothetical protein BCIN_09g05250 [Botrytis cinerea B05.10]	--	A0A384JT33_BOTFB RecName: Full=But2 domain-containing protein {ECO:0000259|Pfam:PF09792};	--	--	PF09792.12:Ubiquitin 3 binding protein But2 C-terminal domain
BCIN_09g06210	4831.69	4882.81	4690.22	1537.71	1580.44	1558.69	130250	116539	108161	37003	39673	38526	-1.60405	0	0	down	NC_037318.1	2172296	2173350	-	BCIN_09g06210	--	--	--	hypothetical protein BCIN_09g06210 [Botrytis cinerea B05.10]	--	M7UB06_BOTF1 SubName: Full=Putative magnesium ion transporter protein {ECO:0000313|EMBL:EMR90835.1};	--	GO:0016021,integral component of membrane; GO:0005575,cellular_component; GO:0016020,membrane; GO:0031224,intrinsic component of membrane; GO:0110165,cellular anatomical entity	--
BCIN_09g06230	1531.03	1514.95	1535.97	483.098	486.638	483.056	23755	20811	20387	6691	7031	6872	-1.63826	0	0	down	NC_037318.1	2178500	2179090	+	Bcpio11	--	--	--	Bcpio11 [Botrytis cinerea B05.10]	--	M7V3L5_BOTF1 SubName: Full=Uncharacterized protein {ECO:0000313|EMBL:EMR90837.1};	--	--	--
BCIN_09g06900	89.3872	90.3339	92.9739	43.8599	43.452	44.2376	9073	8118	8073	3974	4107	4117	-1.03256	0	0	down	NC_037318.1	2439713	2443381	-	Bos5	--	K11227 mitogen-activated protein kinase kinase [EC:2.7.12.2] | (RefSeq) bos5; Bos5 (A)	ko04011: MAPK signaling pathway - yeast; ko04139: Mitophagy - yeast	Bos5 [Botrytis cinerea B05.10]	WIS1_SCHPO RecName: Full=Protein kinase wis1; EC=2.7.12.2; AltName: Full=Protein kinase sty2;	M7UU26_BOTF1 SubName: Full=Putative map kinase kinase protein {ECO:0000313|EMBL:EMR87287.1};	Mitogen-activated protein kinase kinase (MAP2K)	GO:0005737,cytoplasm; GO:0005829,cytosol; GO:1990315,Mcs4 RR-MAPKKK complex; GO:0005634,nucleus; GO:0005524,ATP binding; GO:0004708,MAP kinase kinase activity; GO:0004672,protein kinase activity; GO:0106310,protein serine kinase activity; GO:0004674,protein serine/threonine kinase activity; GO:0004713,protein tyrosine kinase activity; GO:0007049,cell cycle; GO:0051301,cell division; GO:0071474,ce…	PF00069.28:Protein kinase domain
BCIN_10g00520	55.2462	53.9417	56.8574	139.113	138.204	139.809	5017	4337	4417	11277	11687	11641	1.34801	0	0	up	NC_037319.1	194037	197526	-	BCIN_10g00520	--	--	--	uncharacterized protein EAE98_001431 [Botrytis deweyae]	CRZ1_CRYNH RecName: Full=Transcriptional regulator CRZ1 {ECO:0000303|PubMed:23251520};	A0A384JUF7_BOTFB SubName: Full=Uncharacterized protein {ECO:0000313|EMBL:ATZ54027.1};	--	GO:0000785,chromatin; GO:0005829,cytosol; GO:0005634,nucleus; GO:0001228,DNA-binding transcription activator activity, RNA polymerase II-specific; GO:0046872,metal ion binding; GO:0000978,RNA polymerase II cis-regulatory region sequence-specific DNA binding; GO:0097720,calcineurin-mediated signaling; GO:0045944,positive regulation of transcription by RNA polymerase II; GO:0140471,positive regulat…	PF00096.29:Zinc finger, C2H2 type
BCIN_10g00540	59.7654	60.8536	58.8978	175.345	175.485	180.243	4842	4365	4082	12681	13239	13389	1.58365	0	0	up	NC_037319.1	219482	222642	+	Bcpib2	--	K12481 rabenosyn-5 | (RefSeq) Bcpep7; Bcpep7 (A)	ko04144: Endocytosis	putative fyve domain protein [Botrytis cinerea BcDW1]	PIB2_SCHPO RecName: Full=Glutamine sensor pib2 {ECO:0000250|UniProtKB:P53191};	M7TTF5_BOTF1 SubName: Full=Putative fyve domain protein {ECO:0000313|EMBL:EMR84575.1};	FYVE finger containing protein	GO:0000324,fungal-type vacuole; GO:0005774,vacuolar membrane; GO:0046872,metal ion binding; GO:0035091,phosphatidylinositol binding; GO:0016197,endosomal transport; GO:0070647,protein modification by small protein conjugation or removal; GO:0003674,molecular_function; GO:0005488,binding; GO:0043167,ion binding; GO:0043169,cation binding; GO:0005543,phospholipid binding; GO:0008289,lipid binding; …	PF01363.24:FYVE zinc finger
BCIN_10g02180	928.582	900.053	904.419	269.188	279.866	269.057	41774	35849	34806	10810	11724	11098	-1.72127	0	0	down	NC_037319.1	834618	836224	+	BCIN_10g02180	--	--	--	hypothetical protein BCIN_10g02180 [Botrytis cinerea B05.10]	--	A0A384JUL4_BOTFB RecName: Full=CFEM domain-containing protein {ECO:0000259|SMART:SM00747};	--	GO:0031225,anchored component of membrane; GO:0005575,cellular_component; GO:0016020,membrane; GO:0031224,intrinsic component of membrane; GO:0110165,cellular anatomical entity	PF05730.14:CFEM domain
BCIN_10g03090	135.737	135.564	136.474	281.384	278.592	280.049	10193	9013	8767	18862	19481	19282	1.06159	0	0	up	NC_037319.1	1178221	1180886	+	Bchem1	--	K00643 5-aminolevulinate synthase [EC:2.3.1.37] | (RefSeq) Bchem1; Bchem1 (A)	ko00260: Glycine, serine and threonine metabolism; ko00860: Porphyrin metabolism; ko01100: Metabolic pathways; ko01110: Biosynthesis of secondary metabolites; ko01240: Biosynthesis of cofactors	Bchem1 [Botrytis cinerea B05.10]	HEM1_NEUCR RecName: Full=5-aminolevulinate synthase, mitochondrial; EC=2.3.1.37; AltName: Full=5-aminolevulinic acid synthase; AltName: Full=Delta-ALA synthase; AltName: Full=Delta-aminolevulinate synthase; Flags: Precursor;	M7URJ4_BOTF1 RecName: Full=5-aminolevulinate synthase {ECO:0000256|RuleBase:RU910713}; EC=2.3.1.37 {ECO:0000256|RuleBase:RU910713}; AltName: Full=5-aminolevulinic acid synthase {ECO:0000256|RuleBase:RU910713}; AltName: Full=Delta-ALA synthase {ECO:0000256|RuleBase:RU910713}; AltName: Full=Delta-aminolevulinate synthase {ECO:0000256|RuleBase:RU910713};	5-aminolevulinate synthase	GO:0005759,mitochondrial matrix; GO:0005739,mitochondrion; GO:0003870,5-aminolevulinate synthase activity; GO:0030170,pyridoxal phosphate binding; GO:0006783,heme biosynthetic process; GO:0006782,protoporphyrinogen IX biosynthetic process; GO:0003674,molecular_function; GO:0003824,catalytic activity; GO:0016410,N-acyltransferase activity; GO:0016740,transferase activity; GO:0016746,acyltransferas…	PF00155.24:Aminotransferase class I and II
BCIN_10g03770	86.8407	86.1955	85.7191	19.7049	19.5175	20.4767	5643	4959	4765	1143	1181	1220	-2.09708	0	0	down	NC_037319.1	1426761	1429009	-	BCIN_10g03770	--	K01078 acid phosphatase [EC:3.1.3.2] | (RefSeq) hypothetical protein (A)	ko00730: Thiamine metabolism; ko00740: Riboflavin metabolism; ko01100: Metabolic pathways	hypothetical protein BCIN_10g03770 [Botrytis cinerea B05.10]	PPA1_PICPA RecName: Full=Acid phosphatase PHO1; EC=3.1.3.2; Flags: Precursor;	M7U180_BOTF1 SubName: Full=Putative repressible acid phosphatase protein {ECO:0000313|EMBL:EMR89671.1};	Multiple inositol polyphosphate phosphatase	GO:0003993,acid phosphatase activity; GO:0003674,molecular_function; GO:0003824,catalytic activity; GO:0016787,hydrolase activity; GO:0016788,hydrolase activity, acting on ester bonds; GO:0016791,phosphatase activity; GO:0042578,phosphoric ester hydrolase activity	PF00328.25:Histidine phosphatase superfamily (branch 2)
BCIN_10g03910	1436.39	1431.42	1465.1	2992.03	2972.79	2980.93	139862	123401	122037	260062	269545	266129	1.06467	0	0	up	NC_037319.1	1497217	1500586	+	Bchsp104	--	K03695 ATP-dependent Clp protease ATP-binding subunit ClpB | (RefSeq) Bchsp104 (A)	--	Bchsp104 [Botrytis cinerea B05.10]	HSP98_NEUCR RecName: Full=Heat shock protein hsp98; AltName: Full=Protein aggregation-remodeling factor hsp98;	M7U802_BOTF1 SubName: Full=Putative heat shock protein hsp98 protein {ECO:0000313|EMBL:EMR89745.1};	Chaperone HSP104 and related ATP-dependent Clp proteases	GO:0005737,cytoplasm; GO:0005829,cytosol; GO:0140602,nucleolar ring; GO:0140453,protein aggregate center; GO:0005524,ATP binding; GO:0016887,ATP hydrolysis activity; GO:0051087,chaperone binding; GO:0051787,misfolded protein binding; GO:0051082,unfolded protein binding; GO:0070370,cellular heat acclimation; GO:0034605,cellular response to heat; GO:0071218,cellular response to misfolded protein; G…	PF07724.17:AAA domain (Cdc48 subfamily)
BCIN_10g04620	54.4453	53.6499	54.2076	160.494	158.395	157.208	6036	5266	5141	15883	16352	15980	1.57133	0	0	up	NC_037319.1	1770407	1774298	-	BCIN_10g04620	--	K03362 F-box and WD-40 domain protein 1/11 | (RefSeq) hypothetical protein (A)	ko04120: Ubiquitin mediated proteolysis	hypothetical protein BCIN_10g04620 [Botrytis cinerea B05.10]	SCONB_ARTOC RecName: Full=Probable E3 ubiquitin ligase complex SCF subunit sconB; AltName: Full=Sulfur controller B; AltName: Full=Sulfur metabolite repression control protein B;	A0A384JV76_BOTFB RecName: Full=F-box domain-containing protein {ECO:0000259|PROSITE:PS50181};	Cdc4 and related F-box and WD-40 proteins	GO:0016567,protein ubiquitination; GO:0006807,nitrogen compound metabolic process; GO:0008150,biological_process; GO:0008152,metabolic process; GO:0019538,protein metabolic process; GO:0032446,protein modification by small protein conjugation; GO:0036211,protein modification process; GO:0043170,macromolecule metabolic process; GO:0043412,macromolecule modification; GO:0044238,primary metabolic pr…	PF00400.35:WD domain, G-beta repeat
BCIN_10g06130	84.6771	83.7356	86.5805	13.3136	14.396	13.4248	4788	4192	4188	672	758	696	-2.61251	0	0	down	NC_037319.1	2354903	2357037	-	BCIN_10g06130	--	K01213 galacturan 1,4-alpha-galacturonidase [EC:3.2.1.67] | (RefSeq) hypothetical protein (A)	ko00040: Pentose and glucuronate interconversions; ko01100: Metabolic pathways	hypothetical protein BCIN_10g06130 [Botrytis cinerea B05.10]	RGXB_ASPNC RecName: Full=Alpha-L-rhamnosidase rgxB; EC=3.2.1.40; AltName: Full=Exopolygalacturonase B; AltName: Full=Exorhamnogalacturonase B; AltName: Full=Pnp-rhamnohydrolase; Flags: Precursor;	M7U6T0_BOTF1 SubName: Full=Putative exo-rhamnogalacturonase b protein {ECO:0000313|EMBL:EMR89310.1};	--	GO:0005576,extracellular region; GO:0030596,alpha-L-rhamnosidase activity; GO:0004650,polygalacturonase activity; GO:0071555,cell wall organization; GO:0000272,polysaccharide catabolic process; GO:0003674,molecular_function; GO:0003824,catalytic activity; GO:0004553,hydrolase activity, hydrolyzing O-glycosyl compounds; GO:0016787,hydrolase activity; GO:0016798,hydrolase activity, acting on glycos…	PF00295.20:Glycosyl hydrolases family 28
BCIN_11g00140	444.928	460.24	463.126	171.672	163.349	163.591	8626	7900	7681	2971	2949	2908	-1.43743	0	0	down	NC_037320.1	54814	55547	-	BCIN_11g00140	--	--	--	hypothetical protein BCIN_11g00140 [Botrytis cinerea B05.10]	--	M7U7I0_BOTF1 SubName: Full=Uncharacterized protein {ECO:0000313|EMBL:EMR89590.1};	--	--	--
BCIN_11g00800	27.627	27.5607	28.4449	67.6545	68.5132	69.7922	2441	2156	2150	5336	5637	5654	1.31962	0	0	up	NC_037320.1	292950	296127	-	BCIN_11g00800	--	K21632 white-opaque regulator 2 | (RefSeq) hypothetical protein (A)	--	hypothetical protein BCIN_11g00800 [Botrytis cinerea B05.10]	ATNN_EMENI RecName: Full=Aspercryptin biosynthesis cluster-specific transcription regulator atnN {ECO:0000303|PubMed:27310134}; AltName: Full=Aspercryptin biosynthesis cluster protein N {ECO:0000303|PubMed:26563584};	A0A384JWV2_BOTFB RecName: Full=Zn(2)-C6 fungal-type domain-containing protein {ECO:0000259|PROSITE:PS50048};	--	GO:0005634,nucleus; GO:0003677,DNA binding; GO:0000981,DNA-binding transcription factor activity, RNA polymerase II-specific; GO:0008270,zinc ion binding; GO:0003674,molecular_function; GO:0003676,nucleic acid binding; GO:0005488,binding; GO:0097159,organic cyclic compound binding; GO:1901363,heterocyclic compound binding; GO:0003700,DNA-binding transcription factor activity; GO:0140110,transcrip…	PF00172.21:Fungal Zn(2)-Cys(6) binuclear cluster domain
BCIN_11g01050	452.986	450.363	436.339	215.568	222.185	218.227	20758	18272	17105	8818	9481	9169	-1.01137	0	0	down	NC_037320.1	374740	376374	-	BCIN_11g01050	--	K00451 homogentisate 1,2-dioxygenase [EC:1.13.11.5] | (RefSeq) hypothetical protein (A)	ko00350: Tyrosine metabolism; ko01100: Metabolic pathways	hypothetical protein BCIN_11g01050 [Botrytis cinerea B05.10]	HMGA_ASPFU RecName: Full=Homogentisate 1,2-dioxygenase hmgA {ECO:0000303|PubMed:19028908}; EC=1.13.11.5 {ECO:0000269|PubMed:19715768, ECO:0000269|PubMed:22046314}; AltName: Full=Homogentisate oxygenase hmgA {ECO:0000305}; AltName: Full=Homogentisic acid oxidase hmgA {ECO:0000305}; AltName: Full=Homogentisicase hmgA {ECO:0000305}; AltName: Full=L-tyrosine degradation gene cluster protein hmgA {ECO…	M7U880_BOTF1 RecName: Full=Homogentisate 1,2-dioxygenase {ECO:0000256|ARBA:ARBA00013127}; EC=1.13.11.5 {ECO:0000256|ARBA:ARBA00013127};	Homogentisate 1,2-dioxygenase	GO:0004411,homogentisate 1,2-dioxygenase activity; GO:0046872,metal ion binding; GO:0006559,L-phenylalanine catabolic process; GO:0006572,tyrosine catabolic process; GO:0003674,molecular_function; GO:0003824,catalytic activity; GO:0016491,oxidoreductase activity; GO:0016701,oxidoreductase activity, acting on single donors with incorporation of molecular oxygen; GO:0016702,oxidoreductase activity,…	PF20510.1:Homogentisate 1,2-dioxygenase N-terminal
BCIN_11g01370	54.6515	52.9814	52.91	19.0645	17.8508	18.3103	4284	3677	3548	1334	1303	1316	-1.52144	0	0	down	NC_037320.1	464581	467558	+	BCIN_11g01370	--	K01210 glucan 1,3-beta-glucosidase [EC:3.2.1.58] | (RefSeq) hypothetical protein (A)	ko00500: Starch and sucrose metabolism; ko01100: Metabolic pathways	hypothetical protein BCIN_11g01370 [Botrytis cinerea B05.10]	EXG1_COCCA RecName: Full=Glucan 1,3-beta-glucosidase; EC=3.2.1.58; AltName: Full=1,3-beta-D-glucanohydrolase; AltName: Full=Exo-beta 1,3 glucanase; Flags: Precursor;	A0A384JWT2_BOTFB SubName: Full=Uncharacterized protein {ECO:0000313|EMBL:ATZ54804.1};	--	GO:0004338,glucan exo-1,3-beta-glucosidase activity; GO:0071555,cell wall organization; GO:0008152,metabolic process; GO:0003674,molecular_function; GO:0003824,catalytic activity; GO:0004553,hydrolase activity, hydrolyzing O-glycosyl compounds; GO:0008422,beta-glucosidase activity; GO:0015926,glucosidase activity; GO:0016787,hydrolase activity; GO:0016798,hydrolase activity, acting on glycosyl bo…	PF12708.10:Pectate lyase superfamily protein
BCIN_11g01450	99.9701	97.8025	101.324	22.5064	20.5387	21.3377	2279	1974	1976	458	436	446	-2.19761	0	0	down	NC_037320.1	493273	494165	-	Bhp2	--	--	--	Bhp2 [Botrytis cinerea B05.10]	CRYP_CRYPA RecName: Full=Cryparin; Flags: Precursor;	A0A384JW35_BOTFB SubName: Full=Bhp2 {ECO:0000313|EMBL:ATZ54816.1};	--	GO:0005576,extracellular region; GO:0005575,cellular_component; GO:0110165,cellular anatomical entity	PF06766.14:Fungal hydrophobin
BCIN_11g03260	1186.66	1154.54	1202.39	457.226	465.274	465.016	16869	14531	14622	5802	6159	6061	-1.3338	0	0	down	NC_037320.1	1119755	1120380	+	Bcpio9	--	--	--	04d6f175-161f-4d08-847d-a3da1fb9a8fb [Sclerotinia trifoliorum]	YAEQ_SCHPO RecName: Full=Uncharacterized protein C23D3.17; Flags: Precursor;	A0A8H2ZUD2_9HELO SubName: Full=04d6f175-161f-4d08-847d-a3da1fb9a8fb {ECO:0000313|EMBL:CAD6446715.1};	--	--	PF11720.11:Peptidase inhibitor I78 family
BCIN_11g03580	88.9077	90.92	88.9756	210.7	217.771	218.713	6512	5896	5575	13776	14853	14688	1.28673	0	0	up	NC_037320.1	1258419	1261280	+	BCIN_11g03580	--	K03320 ammonium transporter, Amt family | (RefSeq) hypothetical protein (A)	--	hypothetical protein BCIN_11g03580 [Botrytis cinerea B05.10]	AMT1_SCHPO RecName: Full=Ammonium transporter 1;	A0A384JWZ8_BOTFB RecName: Full=Ammonium transporter {ECO:0000256|RuleBase:RU362002};	Ammonia permease	GO:0005794,Golgi apparatus; GO:0005887,integral component of plasma membrane; GO:0005886,plasma membrane; GO:0008519,ammonium transmembrane transporter activity; GO:0015398,high-affinity secondary active ammonium transmembrane transporter activity; GO:0072488,ammonium transmembrane transport; GO:0003674,molecular_function; GO:0005215,transporter activity; GO:0005216,ion channel activity; GO:00052…	PF00909.24:Ammonium Transporter Family
BCIN_11g04790	75.6485	75.6151	73.4015	20.3991	20.2374	21.2996	3095	2739	2569	745	771	799	-1.8403	0	0	down	NC_037320.1	1736825	1738360	-	BCIN_11g04790	--	K00002 alcohol dehydrogenase (NADP+) [EC:1.1.1.2] | (RefSeq) hypothetical protein (A)	ko00010: Glycolysis / Gluconeogenesis; ko00040: Pentose and glucuronate interconversions; ko00053: Ascorbate and aldarate metabolism; ko00561: Glycerolipid metabolism; ko00620: Pyruvate metabolism; ko01100: Metabolic pathways; ko01110: Biosynthesis of secondary metabolites; ko01240: Biosynthesis of cofactors	hypothetical protein BCIN_11g04790 [Botrytis cinerea B05.10]	YDG7_SCHPO RecName: Full=Uncharacterized oxidoreductase C26F1.07; EC=1.-.-.-;	M7TVR0_BOTF1 SubName: Full=Putative aldehyde reductase protein {ECO:0000313|EMBL:EMR87716.1};	Aldo/keto reductase family proteins	GO:0005829,cytosol; GO:0005634,nucleus; GO:0004032,alditol:NADP+ 1-oxidoreductase activity; GO:0019568,arabinose catabolic process; GO:1990748,cellular detoxification; GO:0042843,D-xylose catabolic process; GO:0003674,molecular_function; GO:0003824,catalytic activity; GO:0004033,aldo-keto reductase (NADP) activity; GO:0008106,alcohol dehydrogenase (NADP+) activity; GO:0016491,oxidoreductase activ…	PF00248.24:Aldo/keto reductase family
BCIN_11g04930	99.1026	98.1056	99.992	23.139	24.2473	24.0567	6079	5328	5247	1267	1385	1353	-2.03735	0	0	down	NC_037320.1	1778032	1780553	+	Bcmsc1	--	--	--	Bcmsc1 [Botrytis cinerea B05.10]	MSC1_YEAST RecName: Full=Meiotic sister chromatid recombination protein 1;	M7TVU2_BOTF1 SubName: Full=Putative msc1 protein {ECO:0000313|EMBL:EMR87731.1};	--	GO:0005783,endoplasmic reticulum; GO:0005739,mitochondrion; GO:0005886,plasma membrane; GO:0007131,reciprocal meiotic recombination; GO:0000003,reproduction; GO:0000280,nuclear division; GO:0006139,nucleobase-containing compound metabolic process; GO:0006259,DNA metabolic process; GO:0006310,DNA recombination; GO:0006725,cellular aromatic compound metabolic process; GO:0006807,nitrogen compound m…	PF10281.12:Putative nuclear envelope organisation protein
BCIN_11g05390	192.818	190.952	194.927	75.5663	74.4754	75.4	8847	7757	7651	3095	3182	3172	-1.3412	0	0	down	NC_037320.1	1915162	1917118	+	BCIN_11g05390	--	K27388 sphingolipid long chain base-responsive protein PIL1/LSP1 | (RefSeq) hypothetical protein (A)	--	hypothetical protein BCIN_11g05390 [Botrytis cinerea B05.10]	LSP1_YEAST RecName: Full=Sphingolipid long chain base-responsive protein LSP1;	A0A384JXE7_BOTFB SubName: Full=Uncharacterized protein {ECO:0000313|EMBL:ATZ55265.1};	--	GO:0071944,cell periphery; GO:0005737,cytoplasm; GO:0032126,eisosome; GO:0036286,eisosome filament; GO:0005741,mitochondrial outer membrane; GO:0005739,mitochondrion; GO:0005886,plasma membrane; GO:0008289,lipid binding; GO:0070941,eisosome assembly; GO:0006897,endocytosis; GO:0006469,negative regulation of protein kinase activity; GO:0009408,response to heat; GO:0003674,molecular_function; GO:00…	PF13805.9:Eisosome component PIL1
BCIN_11g05460	315.063	330.637	329.406	64.7367	58.2691	57.8146	7055	6555	6310	1294	1215	1187	-2.41247	0	0	down	NC_037320.1	1947313	1948142	+	BCIN_11g05460	--	--	--	hypothetical protein BCIN_11g05460 [Botrytis cinerea B05.10]	--	M7U1G6_BOTF1 SubName: Full=Uncharacterized protein {ECO:0000313|EMBL:EMR87405.1};	--	GO:0016021,integral component of membrane; GO:0005575,cellular_component; GO:0016020,membrane; GO:0031224,intrinsic component of membrane; GO:0110165,cellular anatomical entity	--
BCIN_11g06180	70.5766	69.4022	67.9585	210.624	213.419	209.162	4839	4213	3986	12891	13626	13149	1.6249	0	0	up	NC_037320.1	2205401	2207876	-	BCIN_11g06180	--	--	--	hypothetical protein BCIN_11g06180 [Botrytis cinerea B05.10]	TPN1_YEAST RecName: Full=Vitamin B6 transporter TPN1; AltName: Full=Transport of pyridoxine protein 1;	A0A384JYM1_BOTFB SubName: Full=Uncharacterized protein {ECO:0000313|EMBL:ATZ55357.1};	--	GO:0000324,fungal-type vacuole; GO:0016021,integral component of membrane; GO:0005886,plasma membrane; GO:0022857,transmembrane transporter activity; GO:0031924,vitamin B6 transmembrane transporter activity; GO:0090482,vitamin transmembrane transporter activity; GO:0051180,vitamin transport; GO:0003674,molecular_function; GO:0005215,transporter activity; GO:0006810,transport; GO:0008150,biologica…	PF02133.18:Permease for cytosine/purines, uracil, thiamine, allantoin
BCIN_12g00390	157.594	155.365	161.625	69.9037	69.5315	67.1148	7117	6212	6244	2818	2924	2779	-1.1812	0	0	down	NC_037321.1	133390	135113	-	BCIN_12g00390	--	K18369 alcohol dehydrogenase [EC:1.1.1.-] | (RefSeq) hypothetical protein (A)	ko00650: Butanoate metabolism; ko01100: Metabolic pathways	hypothetical protein BCIN_12g00390 [Botrytis cinerea B05.10]	YHG1_SCHPO RecName: Full=Zinc-type alcohol dehydrogenase-like protein C1198.01; EC=1.-.-.-;	A0A384JXZ9_BOTFB SubName: Full=Uncharacterized protein {ECO:0000313|EMBL:ATZ55443.1};	Sorbitol dehydrogenase	GO:0005794,Golgi apparatus; GO:0016491,oxidoreductase activity; GO:0008270,zinc ion binding; GO:0070458,cellular detoxification of nitrogen compound; GO:0071500,cellular response to nitrosative stress; GO:0003674,molecular_function; GO:0003824,catalytic activity; GO:0005488,binding; GO:0043167,ion binding; GO:0043169,cation binding; GO:0046872,metal ion binding; GO:0046914,transition metal ion bi…	PF08240.15:Alcohol dehydrogenase GroES-like domain
BCIN_12g00760	124.992	126.321	124.686	438.894	449.109	443.987	7147	6395	6099	22402	23913	23277	1.8438	0	0	up	NC_037321.1	285944	288230	+	BCIN_12g00760	--	K06901 adenine/guanine/hypoxanthine permease | (RefSeq) hypothetical protein (A)	--	hypothetical protein BCIN_12g00760 [Botrytis cinerea B05.10]	NOTK_ASPVE RecName: Full=Efflux pump notK' {ECO:0000303|PubMed:23213353}; AltName: Full=Notoamide biosynthesis cluster protein K' {ECO:0000303|PubMed:23213353};	M7UM37_BOTF1 SubName: Full=Putative purine transporter protein {ECO:0000313|EMBL:EMR87928.1};	--	GO:0016021,integral component of membrane; GO:0005886,plasma membrane; GO:0015205,nucleobase transmembrane transporter activity; GO:1904823,purine nucleobase transmembrane transport; GO:0003674,molecular_function; GO:0005215,transporter activity; GO:0022857,transmembrane transporter activity; GO:0006810,transport; GO:0006863,purine nucleobase transport; GO:0008150,biological_process; GO:0009987,c…	PF00860.23:Permease family
BCIN_12g01880	85.5837	86.2502	87.9563	473.011	472.543	475.368	5272	4704	4635	26010	27106	26849	2.47081	0	0	up	NC_037321.1	655693	657888	+	BCIN_12g01880	--	K02429 MFS transporter, FHS family, L-fucose permease | (RefSeq) hypothetical protein (A)	--	hypothetical protein BCIN_12g01880 [Botrytis cinerea B05.10]	--	M7TEL0_BOTF1 SubName: Full=Putative mfs general substrate transporter protein {ECO:0000313|EMBL:EMR81921.1};	--	GO:0016021,integral component of membrane; GO:0022857,transmembrane transporter activity; GO:0003674,molecular_function; GO:0005215,transporter activity; GO:0005575,cellular_component; GO:0016020,membrane; GO:0031224,intrinsic component of membrane; GO:0110165,cellular anatomical entity	PF07690.19:Major Facilitator Superfamily
BCIN_12g03260	1021.31	1020.3	1039.14	306.256	294.194	296.256	48454	42857	42174	12970	12997	12887	-1.76184	0	0	down	NC_037321.1	1140205	1142100	-	BCIN_12g03260	--	--	--	hypothetical protein BCIN_12g03260 [Botrytis cinerea B05.10]	YFE3_SCHPO RecName: Full=Uncharacterized protein C637.03;	M7U2J9_BOTF1 SubName: Full=Putative atp synthase f0 protein {ECO:0000313|EMBL:EMR87750.1};	--	GO:0016021,integral component of membrane; GO:0005575,cellular_component; GO:0016020,membrane; GO:0031224,intrinsic component of membrane; GO:0110165,cellular anatomical entity	PF08611.13:Fungal protein of unknown function (DUF1774)
BCIN_12g03310	173.178	170.994	176.228	78.2576	73.2405	72.8088	8156	7130	7100	3290	3212	3144	-1.19551	0	0	down	NC_037321.1	1152868	1154497	-	BCIN_12g03310	--	--	--	hypothetical protein BCIN_12g03310 [Botrytis cinerea B05.10]	--	M7TW40_BOTF1 SubName: Full=Putative transcription factor c2h2 protein {ECO:0000313|EMBL:EMR87846.1};	--	--	PF13894.9:C2H2-type zinc finger
BCIN_12g03940	129.556	130.182	130.605	280.182	278.281	280.748	12731	11326	10979	24577	25464	25295	1.12327	0	0	up	NC_037321.1	1339365	1343180	-	BCIN_12g03940	--	K08286 protein-serine/threonine kinase [EC:2.7.11.-] | (RefSeq) hypothetical protein (A)	--	hypothetical protein BCIN_12g03940 [Botrytis cinerea B05.10]	OCA2_SCHPO RecName: Full=Serine/threonine-protein kinase oca2; EC=2.7.11.1;	A0A384JZ69_BOTFB RecName: Full=Protein kinase domain-containing protein {ECO:0000259|PROSITE:PS50011};	Checkpoint kinase and related serine/threonine protein kinases	GO:0032153,cell division site; GO:0051286,cell tip; GO:0005829,cytosol; GO:0005524,ATP binding; GO:0106310,protein serine kinase activity; GO:0004674,protein serine/threonine kinase activity; GO:0007049,cell cycle; GO:0035556,intracellular signal transduction; GO:0000122,negative regulation of transcription by RNA polymerase II; GO:0006468,protein phosphorylation; GO:0006808,regulation of nitroge…	PF00069.28:Protein kinase domain
BCIN_12g04380	224.013	229.881	230.302	492.882	485.026	483.853	24343	22117	21409	47811	49080	48209	1.11425	0	0	up	NC_037321.1	1489337	1493299	-	BCIN_12g04380	--	K03235 elongation factor 3 | (RefSeq) hypothetical protein (A)	--	hypothetical protein BCIN_12g04380 [Botrytis cinerea B05.10]	EF3_CANAL RecName: Full=Elongation factor 3; Short=EF-3; EC=3.6.4.- {ECO:0000250|UniProtKB:P16521};	A0A384JZC3_BOTFB SubName: Full=Uncharacterized protein {ECO:0000313|EMBL:ATZ55888.1};	ATPase component of ABC transporters with duplicated ATPase domains/Translation elongation factor EF-3b	GO:0005737,cytoplasm; GO:0005524,ATP binding; GO:0016887,ATP hydrolysis activity; GO:0003723,RNA binding; GO:0003746,translation elongation factor activity; GO:0002181,cytoplasmic translation; GO:0000166,nucleotide binding; GO:0003674,molecular_function; GO:0005488,binding; GO:0017076,purine nucleotide binding; GO:0030554,adenyl nucleotide binding; GO:0032553,ribonucleotide binding; GO:0032555,pu…	PF00005.30:ABC transporter
BCIN_12g04530	58.1671	60.2104	61.7502	14.2654	14.0707	12.8337	2526	2315	2294	553	569	511	-2.11006	0	0	down	NC_037321.1	1543181	1544962	-	BCIN_12g04530	--	K01213 galacturan 1,4-alpha-galacturonidase [EC:3.2.1.67] | (RefSeq) hypothetical protein (A)	ko00040: Pentose and glucuronate interconversions; ko01100: Metabolic pathways	hypothetical protein BCIN_12g04530 [Botrytis cinerea B05.10]	RGXC_ASPNC RecName: Full=Putative galacturan 1,4-alpha-galacturonidase C; EC=3.2.1.67; AltName: Full=Exopolygalacturonase C; AltName: Full=Exorhamnogalacturonase C; AltName: Full=Poly(1,4-alpha-D-galacturonide)galacturonohydrolase C; Flags: Precursor;	A0A384JZU9_BOTFB SubName: Full=Uncharacterized protein {ECO:0000313|EMBL:ATZ55904.1};	--	GO:0005576,extracellular region; GO:0047911,galacturan 1,4-alpha-galacturonidase activity; GO:0004650,polygalacturonase activity; GO:0071555,cell wall organization; GO:0000272,polysaccharide catabolic process; GO:0003674,molecular_function; GO:0003824,catalytic activity; GO:0004553,hydrolase activity, hydrolyzing O-glycosyl compounds; GO:0016787,hydrolase activity; GO:0016798,hydrolase activity, …	PF00295.20:Glycosyl hydrolases family 28
BCIN_12g04580	74.7601	72.519	75.1872	196.406	192.961	197.437	10526	9040	9056	24685	25299	25488	1.41806	0	0	up	NC_037321.1	1556516	1561528	+	BCIN_12g04580	--	--	--	hypothetical protein BCIN_12g04580 [Botrytis cinerea B05.10]	PPR5_SCHPO RecName: Full=Pentatricopeptide repeat-containing protein 5, mitochondrial; Flags: Precursor;	M7TT97_BOTF1 SubName: Full=Putative pentatricopeptide repeat protein {ECO:0000313|EMBL:EMR86816.1};	FOG: PPR repeat	GO:0005737,cytoplasm; GO:0005759,mitochondrial matrix; GO:0005739,mitochondrion; GO:0140053,mitochondrial gene expression; GO:0006417,regulation of translation; GO:0006412,translation; GO:0008150,biological_process; GO:0008152,metabolic process; GO:0010467,gene expression; GO:0043170,macromolecule metabolic process; GO:0071704,organic substance metabolic process; GO:0006518,peptide metabolic proc…	PF13041.9:PPR repeat family
BCIN_12g04640	93.8474	92.0656	98.1119	29.4115	27.4152	28.1548	4268	3707	3817	1194	1161	1174	-1.7221	0	0	down	NC_037321.1	1577199	1578943	+	BCIN_12g04640	--	--	--	hypothetical protein BCIN_12g04640 [Botrytis cinerea B05.10]	TPCD_COCH5 RecName: Full=FAD-dependent monooxygenase tpcD {ECO:0000303|PubMed:29417814}; EC=1.-.-.- {ECO:0000269|PubMed:29417814}; AltName: Full=Terpestacin biosynthesis cluster protein D {ECO:0000303|PubMed:29417814}; Flags: Precursor;	A0A384JZ89_BOTFB RecName: Full=FAD-binding PCMH-type domain-containing protein {ECO:0000259|PROSITE:PS51387};	Proteins containing the FAD binding domain	GO:0071949,FAD binding; GO:0016491,oxidoreductase activity; GO:0016114,terpenoid biosynthetic process; GO:0000166,nucleotide binding; GO:0003674,molecular_function; GO:0005488,binding; GO:0036094,small molecule binding; GO:0043167,ion binding; GO:0043168,anion binding; GO:0050660,flavin adenine dinucleotide binding; GO:0097159,organic cyclic compound binding; GO:1901265,nucleoside phosphate bindi…	PF01565.26:FAD binding domain
BCIN_12g04840	367.224	358.69	373.047	143.923	153.924	156.675	8032	6946	6980	2810	3135	3142	-1.25456	0	0	down	NC_037321.1	1632957	1633918	+	BCIN_12g04840	--	--	--	hypothetical protein BCIN_12g04840 [Botrytis cinerea B05.10]	--	A0A384K084_BOTFB SubName: Full=Uncharacterized protein {ECO:0000313|EMBL:ATZ55937.1};	--	GO:0016021,integral component of membrane; GO:0005575,cellular_component; GO:0016020,membrane; GO:0031224,intrinsic component of membrane; GO:0110165,cellular anatomical entity	--
BCIN_12g05000	85.1761	85.9707	83.0966	217.482	217.138	214.569	2557	2285	2134	5828	6070	5906	1.37108	0	0	up	NC_037321.1	1694588	1695724	+	Bcaro7	--	K01850 chorismate mutase [EC:5.4.99.5] | (RefSeq) Bcaro7; Bcaro7 (A)	ko00400: Phenylalanine, tyrosine and tryptophan biosynthesis; ko01100: Metabolic pathways; ko01110: Biosynthesis of secondary metabolites; ko01230: Biosynthesis of amino acids	Bcaro7 [Botrytis cinerea B05.10]	CHMU_EMENI RecName: Full=Chorismate mutase {ECO:0000303|PubMed:10428795}; Short=CM {ECO:0000305}; EC=5.4.99.5 {ECO:0000269|PubMed:10428795}; AltName: Full=AnCM {ECO:0000303|PubMed:10428795};	A0A384JZD2_BOTFB RecName: Full=Chorismate mutase {ECO:0000256|ARBA:ARBA00020296, ECO:0000256|PIRNR:PIRNR017318}; EC=5.4.99.5 {ECO:0000256|ARBA:ARBA00012404, ECO:0000256|PIRNR:PIRNR017318};	Chorismate mutase	GO:0005737,cytoplasm; GO:0005634,nucleus; GO:0004106,chorismate mutase activity; GO:0120284,tryptophan binding; GO:0072545,tyrosine binding; GO:0009073,aromatic amino acid family biosynthetic process; GO:0046417,chorismate metabolic process; GO:0009094,L-phenylalanine biosynthetic process; GO:0000909,sporocarp development involved in sexual reproduction; GO:0006571,tyrosine biosynthetic process; …	--
BCIN_12g05030	715.119	717.248	742.737	319.721	308.635	319.669	12170	10807	10813	4857	4891	4988	-1.17918	0	0	down	NC_037321.1	1703314	1704093	+	Bcpio7	--	--	--	Bcpio7 [Botrytis cinerea B05.10]	--	M7UJ72_BOTF1 SubName: Full=Uncharacterized protein {ECO:0000313|EMBL:EMR86858.1};	--	--	--
BCIN_12g05110	281.216	285.103	283.494	130.53	128.875	129.349	7979	7162	6881	3306	3405	3365	-1.10934	0	0	down	NC_037321.1	1724886	1726173	-	BCIN_12g05110	--	--	--	hypothetical protein BCIN_12g05110 [Botrytis cinerea B05.10]	--	A0A384JZK7_BOTFB SubName: Full=Uncharacterized protein {ECO:0000313|EMBL:ATZ55968.1};	--	--	--
BCIN_12g05280	80.37	78.6593	78.9013	18.4994	20.1135	20.0054	4570	3960	3838	939	1065	1043	-2.0019	0	0	down	NC_037321.1	1793315	1795438	+	BCIN_12g05280	--	K08157 MFS transporter, DHA1 family, multidrug resistance protein | (RefSeq) hypothetical protein (A)	--	hypothetical protein BCIN_12g05280 [Botrytis cinerea B05.10]	NAG3_CANAL RecName: Full=Major facilitator superfamily multidrug transporter NAG3 {ECO:0000303|PubMed:12076781}; AltName: Full=Multidrug resistance protein 97 {ECO:0000303|PubMed:15387822}; AltName: Full=N-acetylglucosamine utilization protein 3 {ECO:0000303|PubMed:12076781}; AltName: Full=Transmembrane protein 1 {ECO:0000303|PubMed:12589826};	M7USY1_BOTF1 SubName: Full=Putative mfs multidrug transporter protein {ECO:0000313|EMBL:EMR86882.1};	Synaptic vesicle transporter SVOP and related transporters (major facilitator superfamily)	GO:0005887,integral component of plasma membrane; GO:0022857,transmembrane transporter activity; GO:0008645,hexose transmembrane transport; GO:0055085,transmembrane transport; GO:0003674,molecular_function; GO:0005215,transporter activity; GO:0006810,transport; GO:0008150,biological_process; GO:0008643,carbohydrate transport; GO:0009987,cellular process; GO:0015749,monosaccharide transmembrane tr…	PF07690.19:Major Facilitator Superfamily
BCIN_12g05570	85.029	84.4799	82.599	247.179	250.775	251.271	6024	5299	5006	15632	16544	16322	1.58992	0	0	up	NC_037321.1	1917657	1920108	+	BCIN_12g05570	--	K08158 MFS transporter, DHA1 family, multidrug resistance protein | (RefSeq) hypothetical protein (A)	--	hypothetical protein BCIN_12g05570 [Botrytis cinerea B05.10]	CLZ19_COCLU RecName: Full=MFS-type transporter clz19 {ECO:0000303|PubMed:28605916}; AltName: Full=Squalestatin S1 biosynthesis cluster protein clz19 {ECO:0000303|PubMed:28605916}; AltName: Full=Zaragozic acid A biosynthesis cluster protein 19 {ECO:0000303|PubMed:28605916};	M7UT02_BOTF1 SubName: Full=Putative quinidine resistance protein 2 protein {ECO:0000313|EMBL:EMR86907.1};	Synaptic vesicle transporter SVOP and related transporters (major facilitator superfamily)	GO:0016021,integral component of membrane; GO:0022857,transmembrane transporter activity; GO:0003674,molecular_function; GO:0005215,transporter activity; GO:0005575,cellular_component; GO:0016020,membrane; GO:0031224,intrinsic component of membrane; GO:0110165,cellular anatomical entity	PF07690.19:Major Facilitator Superfamily
BCIN_12g06020	610.66	617.428	614.918	1639.18	1644.02	1645.88	62001	55502	53409	148563	155434	153218	1.43813	0	0	up	NC_037321.1	2083958	2087642	+	BCIN_12g06020	--	K01535 H+-transporting ATPase [EC:7.1.2.1] | (RefSeq) hypothetical protein (A)	ko00190: Oxidative phosphorylation; ko01100: Metabolic pathways	hypothetical protein BCIN_12g06020 [Botrytis cinerea B05.10]	PMA1_NEUCR RecName: Full=Plasma membrane ATPase; EC=7.1.2.1; AltName: Full=Proton pump;	M7UAS8_BOTF1 RecName: Full=Plasma membrane ATPase {ECO:0000256|RuleBase:RU362083}; EC=7.1.2.1 {ECO:0000256|RuleBase:RU362083};	Plasma membrane H+-transporting ATPase	GO:0016021,integral component of membrane; GO:0005886,plasma membrane; GO:0005524,ATP binding; GO:0016887,ATP hydrolysis activity; GO:0046872,metal ion binding; GO:0015662,P-type ion transporter activity; GO:0008553,P-type proton-exporting transporter activity; GO:0034220,ion transmembrane transport; GO:0120029,proton export across plasma membrane; GO:1902600,proton transmembrane transport; GO:00…	PF00122.23:E1-E2 ATPase
BCIN_13g00250	236.35	232.845	229.157	86.1466	88.7858	88.3907	13173	11490	10926	4286	4608	4517	-1.38833	0	0	down	NC_037322.1	129753	131918	-	Bcant1	--	K13354 solute carrier family 25 (peroxisomal adenine nucleotide transporter), member 17 | (RefSeq) hypothetical protein (A)	ko04146: Peroxisome	Bcant1 [Botrytis cinerea B05.10]	ANT1_YEAST RecName: Full=Peroxisomal adenine nucleotide transporter 1;	M7U377_BOTF1 SubName: Full=Putative peroxisomal adenine nucleotide transporter 1 protein {ECO:0000313|EMBL:EMR90356.1};	Predicted mitochondrial carrier protein	GO:0005737,cytoplasm; GO:0005779,integral component of peroxisomal membrane; GO:0000295,adenine nucleotide transmembrane transporter activity; GO:0015217,ADP transmembrane transporter activity; GO:0005347,ATP transmembrane transporter activity; GO:0015866,ADP transport; GO:0015867,ATP transport; GO:0006635,fatty acid beta-oxidation; GO:0007031,peroxisome organization; GO:0003674,molecular_functio…	PF00153.30:Mitochondrial carrier protein
BCIN_13g01020	222.7	216.973	209.279	56.1612	51.5241	55.4468	5997	5173	4821	1350	1292	1369	-1.97413	0	0	down	NC_037322.1	378837	380669	-	BCIN_13g01020	--	--	--	hypothetical protein BCIN_13g01020 [Botrytis cinerea B05.10]	--	M7U2R4_BOTF1 SubName: Full=Uncharacterized protein {ECO:0000313|EMBL:EMR87820.1};	--	--	--
BCIN_13g03450	16.6388	17.4445	16.9924	55.6572	55.1752	55.0831	1923	1785	1680	5742	5938	5837	1.71941	0	0	up	NC_037322.1	1201744	1205806	-	Bcmet10	--	K00380 sulfite reductase (NADPH) flavoprotein alpha-component [EC:1.8.1.2] | (RefSeq) Bcmet10 (A)	ko00920: Sulfur metabolism; ko01100: Metabolic pathways	Bcmet10 [Botrytis cinerea B05.10]	MET10_YEAST RecName: Full=Sulfite reductase [NADPH] flavoprotein component; EC=1.8.1.2;	M7TRS4_BOTF1 SubName: Full=Putative sulfite reductase flavoprotein component protein {ECO:0000313|EMBL:EMR83874.1};	NADP/FAD dependent oxidoreductase	GO:0005737,cytoplasm; GO:0005829,cytosol; GO:0009337,sulfite reductase complex (NADPH); GO:0050660,flavin adenine dinucleotide binding; GO:0010181,FMN binding; GO:0016491,oxidoreductase activity; GO:0004783,sulfite reductase (NADPH) activity; GO:0070814,hydrogen sulfide biosynthetic process; GO:0000103,sulfate assimilation; GO:0000097,sulfur amino acid biosynthetic process; GO:0000166,nucleotide …	PF00667.23:FAD binding domain
BCIN_13g03540	1540.01	1449	1510.26	306.849	309.865	303.394	28522	23760	23928	5073	5344	5152	-2.27107	0	0	down	NC_037322.1	1225813	1226650	+	BCIN_13g03540	--	--	--	hypothetical protein BCIN_13g03540 [Botrytis cinerea B05.10]	--	M7TRF5_BOTF1 SubName: Full=Uncharacterized protein {ECO:0000313|EMBL:EMR83865.1};	--	--	--
BCIN_13g03880	101.993	100.191	98.8129	206.396	202.359	202.359	5496	4780	4555	9928	10154	9998	1.04009	0	0	up	NC_037322.1	1360861	1362978	+	Bcade13	--	K01756 adenylosuccinate lyase [EC:4.3.2.2] | (RefSeq) Bcade13 (A)	ko00230: Purine metabolism; ko00250: Alanine, aspartate and glutamate metabolism; ko01100: Metabolic pathways; ko01110: Biosynthesis of secondary metabolites; ko01232: Nucleotide metabolism; ko01240: Biosynthesis of cofactors	Bcade13 [Botrytis cinerea B05.10]	PUR8_YEAST RecName: Full=Adenylosuccinate lyase; Short=ASL; EC=4.3.2.2; AltName: Full=Adenylosuccinase; Short=ASase;	M7UPD7_BOTF1 RecName: Full=Adenylosuccinate lyase {ECO:0000256|ARBA:ARBA00017058, ECO:0000256|RuleBase:RU361172}; Short=ASL {ECO:0000256|RuleBase:RU361172}; EC=4.3.2.2 {ECO:0000256|ARBA:ARBA00012339, ECO:0000256|RuleBase:RU361172}; AltName: Full=Adenylosuccinase {ECO:0000256|ARBA:ARBA00030717, ECO:0000256|RuleBase:RU361172};	Adenylosuccinate lyase	GO:0005829,cytosol; GO:0070626,(S)-2-(5-amino-1-(5-phospho-D-ribosyl)imidazole-4-carboxamido) succinate lyase (fumarate-forming) activity; GO:0004018,N6-(1,2-dicarboxyethyl)AMP AMP-lyase (fumarate-forming) activity; GO:0044208,'de novo' AMP biosynthetic process; GO:0006189,'de novo' IMP biosynthetic process; GO:0006164,purine nucleotide biosynthetic process; GO:0003674,molecular_function; GO:0003…	PF00206.23:Lyase
BCIN_13g04000	53.9226	53.4162	55.9336	147.154	146.481	146.746	2619	2297	2324	6380	6625	6535	1.45089	0	0	up	NC_037322.1	1412200	1414289	-	BCIN_13g04000	--	K17738 D-arabinitol 2-dehydrogenase [EC:1.1.1.250] | (RefSeq) hypothetical protein (A)	ko00040: Pentose and glucuronate interconversions; ko01100: Metabolic pathways	putative d-arabinitol 2-dehydrogenase protein [Botrytis cinerea BcDW1]	MTDH_HYPJE RecName: Full=NADP-dependent mannitol dehydrogenase {ECO:0000305}; Short=MtDH {ECO:0000305}; EC=1.1.1.138 {ECO:0000269|PubMed:19303876}; AltName: Full=Mannitol 2-dehydrogenase [NADP(+)] {ECO:0000303|PubMed:19303876};	M7UJH6_BOTF1 SubName: Full=Putative d-arabinitol 2-dehydrogenase protein {ECO:0000313|EMBL:EMR83712.1};	Reductases with broad range of substrate specificities	GO:0050038,L-xylulose reductase (NADP+) activity; GO:0050085,mannitol 2-dehydrogenase (NADP+) activity; GO:0050661,NADP binding; GO:0006006,glucose metabolic process; GO:0019594,mannitol metabolic process; GO:0005997,xylulose metabolic process; GO:0003674,molecular_function; GO:0003824,catalytic activity; GO:0016491,oxidoreductase activity; GO:0016614,oxidoreductase activity, acting on CH-OH grou…	PF13561.9:Enoyl-(Acyl carrier protein) reductase
BCIN_13g04640	403.985	401.7	385.231	179.577	180.311	179.408	17427	15342	14216	6915	7243	7096	-1.12426	0	0	down	NC_037322.1	1726444	1728078	-	BCIN_13g04640	--	K17742 sorbose reductase [EC:1.1.1.289] | (RefSeq) hypothetical protein (A)	ko00051: Fructose and mannose metabolism; ko01100: Metabolic pathways	hypothetical protein BCIN_13g04640 [Botrytis cinerea B05.10]	ASL5_SARSH RecName: Full=Oxidoreductase asL5 {ECO:0000303|PubMed:29773797}; EC=1.1.1.- {ECO:0000305|PubMed:29773797}; AltName: Full=Xenovulene A biosynthesis cluster protein L5 {ECO:0000303|PubMed:29773797};	A0A384K1F7_BOTFB SubName: Full=Uncharacterized protein {ECO:0000313|EMBL:ATZ56628.1};	Predicted 3-ketosphinganine reductase	GO:0016491,oxidoreductase activity; GO:0003674,molecular_function; GO:0003824,catalytic activity	PF00106.28:short chain dehydrogenase
BCIN_13g04800	104.287	107.136	105.084	240.834	239.424	242.285	6623	6024	5709	13653	14159	14108	1.21	0	0	up	NC_037322.1	1789143	1791448	-	BCIN_13g04800	--	K14816 pre-60S factor REI1 | (RefSeq) hypothetical protein (A)	--	hypothetical protein BCIN_13g04800 [Botrytis cinerea B05.10]	REI1_CHATD RecName: Full=Cytoplasmic 60S subunit biogenesis factor REI1 homolog; AltName: Full=pre-60S factor REI1 homolog;	A0A384K1E3_BOTFB SubName: Full=Uncharacterized protein {ECO:0000313|EMBL:ATZ56645.1};	C2H2-type Zn-finger protein	GO:0005737,cytoplasm; GO:0003676,nucleic acid binding; GO:0008270,zinc ion binding; GO:0042254,ribosome biogenesis; GO:0003674,molecular_function; GO:0005488,binding; GO:0097159,organic cyclic compound binding; GO:1901363,heterocyclic compound binding; GO:0043167,ion binding; GO:0043169,cation binding; GO:0046872,metal ion binding; GO:0046914,transition metal ion binding; GO:0008150,biological_pr…	PF12756.10:C2H2 type zinc-finger (2 copies)
BCIN_13g05380	205.264	228.14	219.742	866.451	891.184	864.955	10023	9863	9179	37767	40522	38725	2.0245	0	0	up	NC_037322.1	2010326	2012064	+	BCIN_13g05380	--	K00354 NADPH2 dehydrogenase [EC:1.6.99.1] | (RefSeq) hypothetical protein (A)	--	hypothetical protein BCIN_13g05380 [Botrytis cinerea B05.10]	BUT77_GIBZE RecName: Full=NADH:flavin oxidoreductase FG08077 {ECO:0000303|PubMed:17175185}; EC=1.6.-.- {ECO:0000305|PubMed:17175185}; AltName: Full=Butenolide biosynthesis cluster protein FG08077 {ECO:0000303|PubMed:17175185};	M7U1G8_BOTF1 SubName: Full=Putative nadh-dependent flavin oxidoreductase protein {ECO:0000313|EMBL:EMR87384.1};	NADH:flavin oxidoreductase/12-oxophytodienoate reductase	GO:0010181,FMN binding; GO:0050661,NADP binding; GO:0003959,NADPH dehydrogenase activity; GO:0000166,nucleotide binding; GO:0003674,molecular_function; GO:0005488,binding; GO:0032553,ribonucleotide binding; GO:0036094,small molecule binding; GO:0043167,ion binding; GO:0043168,anion binding; GO:0097159,organic cyclic compound binding; GO:0097367,carbohydrate derivative binding; GO:1901265,nucleosi…	PF00724.23:NADH:flavin oxidoreductase / NADH oxidase family
BCIN_14g00200	48.6891	46.9375	46.6267	122.967	129.876	123.292	2362	2016	1935	5325	5867	5484	1.42107	0	0	up	NC_037323.1	81690	83428	+	Bcrib1	--	K01497 GTP cyclohydrolase II [EC:3.5.4.25] | (RefSeq) Bcrib1; Bcrib1 (A)	ko00740: Riboflavin metabolism; ko00790: Folate biosynthesis; ko01100: Metabolic pathways; ko01110: Biosynthesis of secondary metabolites; ko01240: Biosynthesis of cofactors	Bcrib1 [Botrytis cinerea B05.10]	RIB1_SCHPO RecName: Full=Probable GTP cyclohydrolase-2; EC=3.5.4.25; AltName: Full=GTP cyclohydrolase II;	M7V4H5_BOTF1 SubName: Full=Putative gtp cyclohydrolase-2 protein {ECO:0000313|EMBL:EMR91157.1};	Bifunctional GTP cyclohydrolase II/3,4-dihydroxy-2butanone-4-phosphate synthase	GO:0005829,cytosol; GO:0005758,mitochondrial intermembrane space; GO:0005634,nucleus; GO:0005525,GTP binding; GO:0003935,GTP cyclohydrolase II activity; GO:0009060,aerobic respiration; GO:0009231,riboflavin biosynthetic process; GO:0000166,nucleotide binding; GO:0003674,molecular_function; GO:0005488,binding; GO:0017076,purine nucleotide binding; GO:0019001,guanyl nucleotide binding; GO:0032553,r…	PF00925.23:GTP cyclohydrolase II
BCIN_14g01410	44.5475	46.3694	44.2515	157.332	158.141	159.373	2869	2644	2438	9045	9484	9411	1.83188	0	0	up	NC_037323.1	629204	631677	-	BCIN_14g01410	--	K16261 yeast amino acid transporter | (RefSeq) hypothetical protein (A)	--	hypothetical protein BCIN_14g01410 [Botrytis cinerea B05.10]	PUT4_SCHPO RecName: Full=Probable proline-specific permease put4;	M7TNI5_BOTF1 SubName: Full=Putative amino acid transporter protein {ECO:0000313|EMBL:EMR82960.1};	Amino acid transporters	GO:0005783,endoplasmic reticulum; GO:0005794,Golgi apparatus; GO:0016021,integral component of membrane; GO:0005886,plasma membrane; GO:0015171,amino acid transmembrane transporter activity; GO:0015193,L-proline transmembrane transporter activity; GO:0003333,amino acid transmembrane transport; GO:1905647,proline import across plasma membrane; GO:0003674,molecular_function; GO:0005215,transporter …	PF00324.24:Amino acid permease
BCIN_14g01650	122.376	123.114	117.968	584.962	572.1	578.03	8189	7294	6753	34942	35649	35465	2.27368	0	0	up	NC_037323.1	715748	718127	-	BCIN_14g01650	--	K03457 nucleobase:cation symporter-1, NCS1 family | (RefSeq) hypothetical protein (A)	--	hypothetical protein BCIN_14g01650 [Botrytis cinerea B05.10]	FUR4_SCHPO RecName: Full=Uracil permease;	A0A384K2V1_BOTFB SubName: Full=Uncharacterized protein {ECO:0000313|EMBL:ATZ56964.1};	Uridine permease/thiamine transporter/allantoin transport	GO:0005783,endoplasmic reticulum; GO:0000324,fungal-type vacuole; GO:0005794,Golgi apparatus; GO:0000139,Golgi membrane; GO:0016021,integral component of membrane; GO:0005886,plasma membrane; GO:0044853,plasma membrane raft; GO:0015205,nucleobase transmembrane transporter activity; GO:0015210,uracil transmembrane transporter activity; GO:0015505,uracil:cation symporter activity; GO:0015851,nucleo…	PF02133.18:Permease for cytosine/purines, uracil, thiamine, allantoin
BCIN_14g01700	189.404	188.333	182.948	60.6127	58.8849	59.6174	8860	7800	7321	2531	2565	2557	-1.62784	0	0	down	NC_037323.1	736664	738559	-	BCIN_14g01700	--	K19668 cellulose 1,4-beta-cellobiosidase [EC:3.2.1.91] | (RefSeq) hypothetical protein (A)	ko00500: Starch and sucrose metabolism; ko01100: Metabolic pathways	hypothetical protein BCIN_14g01700 [Botrytis cinerea B05.10]	CBHC_ASPFC RecName: Full=Probable 1,4-beta-D-glucan cellobiohydrolase C; EC=3.2.1.91; AltName: Full=Beta-glucancellobiohydrolase C; AltName: Full=Exocellobiohydrolase C; AltName: Full=Exoglucanase C; Flags: Precursor;	A0A384K2B9_BOTFB RecName: Full=Glucanase {ECO:0000256|RuleBase:RU361186}; EC=3.2.1.- {ECO:0000256|RuleBase:RU361186};	--	GO:0005576,extracellular region; GO:0016162,cellulose 1,4-beta-cellobiosidase activity; GO:0030248,cellulose binding; GO:0030245,cellulose catabolic process; GO:0003674,molecular_function; GO:0003824,catalytic activity; GO:0004553,hydrolase activity, hydrolyzing O-glycosyl compounds; GO:0016787,hydrolase activity; GO:0016798,hydrolase activity, acting on glycosyl bonds; GO:0005488,binding; GO:003…	PF01341.20:Glycosyl hydrolases family 6
BCIN_14g02370	1731.28	1703.51	1715.75	3417.5	3407.77	3372.66	28913	25188	24512	50947	52995	51643	1.00426	0	0	up	NC_037323.1	940684	941952	-	Bccyc1	--	K08738 cytochrome c | (RefSeq) Bccyc1; Bccyc1 (A)	ko00190: Oxidative phosphorylation; ko01100: Metabolic pathways	cytochrome c family protein [Coraliihabitans acroporae]	CYC_NEUCR RecName: Full=Cytochrome c;	A0A4Z1HIB6_9HELO RecName: Full=Cytochrome c domain-containing protein {ECO:0000259|PROSITE:PS51007};	Cytochrome c	GO:0005758,mitochondrial intermembrane space; GO:0070469,respirasome; GO:0009055,electron transfer activity; GO:0020037,heme binding; GO:0046872,metal ion binding; GO:0006123,mitochondrial electron transport, cytochrome c to oxygen; GO:0006122,mitochondrial electron transport, ubiquinol to cytochrome c; GO:0003674,molecular_function; GO:0003824,catalytic activity; GO:0016491,oxidoreductase activi…	PF00034.24:Cytochrome c
BCIN_14g03260	94.5446	95.0655	91.578	229.38	219.335	227.563	4592	4088	3805	9945	9920	10134	1.28455	0	0	up	NC_037323.1	1228177	1229857	-	BCIN_14g03260	--	--	--	hypothetical protein BCIN_14g03260 [Botrytis cinerea B05.10]	--	M7U4J2_BOTF1 SubName: Full=Uncharacterized protein {ECO:0000313|EMBL:EMR90786.1};	--	--	--
BCIN_14g03600	129.587	130.943	133.747	42.1713	43.2439	45.9434	7260	6495	6410	2109	2256	2360	-1.56647	0	0	down	NC_037323.1	1371045	1373299	+	BCIN_14g03600	--	K20465 oxysterol-binding protein-related protein 9/10/11 | (RefSeq) hypothetical protein (A)	--	hypothetical protein BCIN_14g03600 [Botrytis cinerea B05.10]	KES1_SCHPO RecName: Full=Protein kes1;	M7U6F3_BOTF1 SubName: Full=Putative oxysterol binding protein {ECO:0000313|EMBL:EMR89185.1};	Oxysterol-binding protein	GO:0032153,cell division site; GO:0005829,cytosol; GO:0043231,intracellular membrane-bounded organelle; GO:0016020,membrane; GO:0008142,oxysterol binding; GO:0032934,sterol binding; GO:0120015,sterol transfer activity; GO:0015248,sterol transporter activity; GO:0006629,lipid metabolic process; GO:0015918,sterol transport; GO:0003674,molecular_function; GO:0005488,binding; GO:0005496,steroid bindi…	PF01237.21:Oxysterol-binding protein
BCIN_14g03680	154.99	159.448	157.301	65.6554	62.689	62.1631	10676	9724	9269	4037	4021	3926	-1.28931	0	0	down	NC_037323.1	1403663	1406275	+	BCIN_14g03680	--	K01904 4-coumarate--CoA ligase [EC:6.2.1.12] | (RefSeq) hypothetical protein (A)	ko00130: Ubiquinone and other terpenoid-quinone biosynthesis; ko01100: Metabolic pathways; ko01110: Biosynthesis of secondary metabolites	hypothetical protein BCIN_14g03680 [Botrytis cinerea B05.10]	EPAB_ASPNC RecName: Full=Phenylacetyl-CoA ligase epaB {ECO:0000303|PubMed:30384904}; EC=6.2.1.- {ECO:0000305|PubMed:30384904}; AltName: Full=Pestalamide A biosynthesis cluster protein B {ECO:0000303|PubMed:30384904};	A0A384K348_BOTFB SubName: Full=Uncharacterized protein {ECO:0000313|EMBL:ATZ57208.1};	Acyl-CoA synthetase	GO:0005524,ATP binding; GO:0016874,ligase activity; GO:0000166,nucleotide binding; GO:0003674,molecular_function; GO:0005488,binding; GO:0017076,purine nucleotide binding; GO:0030554,adenyl nucleotide binding; GO:0032553,ribonucleotide binding; GO:0032555,purine ribonucleotide binding; GO:0032559,adenyl ribonucleotide binding; GO:0035639,purine ribonucleoside triphosphate binding; GO:0036094,smal…	PF00501.31:AMP-binding enzyme
BCIN_14g04470	44.7469	47.3972	46.8855	331.263	333.892	332.535	2653	2488	2378	17532	18434	18077	2.86351	0	0	up	NC_037323.1	1752082	1754212	+	BCIN_14g04470	--	K16261 yeast amino acid transporter | (RefSeq) hypothetical protein (A)	--	hypothetical protein BCIN_14g04470 [Botrytis cinerea B05.10]	YI26_SCHPO RecName: Full=Uncharacterized amino-acid permease P7G5.06;	M7U1A4_BOTF1 SubName: Full=Putative amino-acid permease inda1 protein {ECO:0000313|EMBL:EMR80403.1};	Amino acid transporters	GO:0051286,cell tip; GO:0005794,Golgi apparatus; GO:0000139,Golgi membrane; GO:0016021,integral component of membrane; GO:0015171,amino acid transmembrane transporter activity; GO:0015193,L-proline transmembrane transporter activity; GO:0003333,amino acid transmembrane transport; GO:0019740,nitrogen utilization; GO:1905647,proline import across plasma membrane; GO:0003674,molecular_function; GO:0…	PF00324.24:Amino acid permease
BCIN_14g05060	34.1293	34.4987	34.0187	69.4264	67.8147	67.9891	4969	4447	4237	9023	9194	9076	1.01844	0	0	up	NC_037323.1	1946266	1951526	-	BCIN_14g05060	--	K00106 xanthine dehydrogenase/oxidase [EC:1.17.1.4 1.17.3.2] | (RefSeq) hypothetical protein (A)	ko00230: Purine metabolism; ko00232: Caffeine metabolism; ko01100: Metabolic pathways; ko01110: Biosynthesis of secondary metabolites; ko01232: Nucleotide metabolism; ko04146: Peroxisome	hypothetical protein BCIN_14g05060 [Botrytis cinerea B05.10]	XDH_EMENI RecName: Full=Xanthine dehydrogenase; EC=1.17.1.4; AltName: Full=Purine hydroxylase I;	A0A384K3G3_BOTFB RecName: Full=Xanthine dehydrogenase {ECO:0000256|ARBA:ARBA00013123}; EC=1.17.1.4 {ECO:0000256|ARBA:ARBA00013123};	Xanthine dehydrogenase	GO:0005777,peroxisome; GO:0051537,2 iron, 2 sulfur cluster binding; GO:0071949,FAD binding; GO:0050660,flavin adenine dinucleotide binding; GO:0005506,iron ion binding; GO:0043546,molybdopterin cofactor binding; GO:0016491,oxidoreductase activity; GO:0004854,xanthine dehydrogenase activity; GO:0004855,xanthine oxidase activity; GO:0006145,purine nucleobase catabolic process; GO:0009115,xanthine c…	PF02738.21:Molybdopterin cofactor-binding domain
BCIN_15g00320	282.649	290.791	292.105	116.888	114.073	118.464	7203	6561	6368	2659	2707	2768	-1.28953	0	0	down	NC_037324.1	144635	145622	-	BCIN_15g00320	--	--	--	hypothetical protein BCIN_15g00320 [Botrytis cinerea B05.10]	--	A0A384K3Q8_BOTFB RecName: Full=Protoglobin domain-containing protein {ECO:0000259|Pfam:PF11563};	--	GO:0020037,heme binding; GO:0019825,oxygen binding; GO:0003674,molecular_function; GO:0005488,binding; GO:0046906,tetrapyrrole binding; GO:0097159,organic cyclic compound binding; GO:1901363,heterocyclic compound binding; GO:0036094,small molecule binding	PF11563.11:Protoglobin
BCIN_15g01340	32.5246	32.8907	31.9971	148.337	152.853	152.445	2121	1899	1785	8635	9282	9115	2.23822	0	0	up	NC_037324.1	504809	507385	+	BCIN_15g01340	--	K08192 MFS transporter, ACS family, DAL5 transporter family protein | (RefSeq) hypothetical protein (A)	--	hypothetical protein BCIN_15g01340 [Botrytis cinerea B05.10]	YFZ4_SCHPO RecName: Full=Uncharacterized transporter C1039.04;	M7U647_BOTF1 SubName: Full=Putative mfs transporter protein {ECO:0000313|EMBL:EMR89085.1};	Permease of the major facilitator superfamily	GO:0005783,endoplasmic reticulum; GO:0016021,integral component of membrane; GO:0031224,intrinsic component of membrane; GO:0005886,plasma membrane; GO:0046943,carboxylic acid transmembrane transporter activity; GO:0022857,transmembrane transporter activity; GO:1905039,carboxylic acid transmembrane transport; GO:0034220,ion transmembrane transport; GO:0003674,molecular_function; GO:0005215,transp…	PF07690.19:Major Facilitator Superfamily
BCIN_15g02260	163.05	155.265	159.858	48.9924	46.7906	50.8848	5022	4234	4212	1347	1342	1437	-1.68666	0	0	down	NC_037324.1	783519	784584	-	BCIN_15g02260	--	--	--	hypothetical protein BCIN_15g02260 [Botrytis cinerea B05.10]	--	M7UJH0_BOTF1 SubName: Full=Uncharacterized protein {ECO:0000313|EMBL:EMR83707.1};	--	--	--
BCIN_15g03620	139.031	138.153	140.326	66.7258	66.8599	67.3748	15779	13882	13624	6760	7066	7011	-1.03598	0	0	down	NC_037324.1	1274461	1278652	+	Bcgph1	--	K00688 glycogen phosphorylase [EC:2.4.1.1] | (RefSeq) Bcgph1; Bcgph1 (A)	ko00500: Starch and sucrose metabolism; ko01100: Metabolic pathways; ko01110: Biosynthesis of secondary metabolites	Bcgph1 [Botrytis cinerea B05.10]	PHSG_YEAST RecName: Full=Glycogen phosphorylase; EC=2.4.1.1;	A0A384K4Y8_BOTFB RecName: Full=Alpha-1,4 glucan phosphorylase {ECO:0000256|RuleBase:RU000587}; EC=2.4.1.1 {ECO:0000256|RuleBase:RU000587};	Glycogen phosphorylase	GO:0005737,cytoplasm; GO:0008184,glycogen phosphorylase activity; GO:0102250,linear malto-oligosaccharide phosphorylase activity; GO:0030170,pyridoxal phosphate binding; GO:0102499,SHG alpha-glucan phosphorylase activity; GO:0005980,glycogen catabolic process; GO:0003674,molecular_function; GO:0003824,catalytic activity; GO:0004645,1,4-alpha-oligoglucan phosphorylase activity; GO:0016740,transfer…	PF00343.23:Carbohydrate phosphorylase
BCIN_15g03880	1063.11	1062.99	1038.29	431.923	456.363	442.249	39256	34752	32798	14237	15692	14973	-1.23098	0	0	down	NC_037324.1	1364384	1365661	-	BCIN_15g03880	--	--	--	hypothetical protein BCIN_15g03880 [Botrytis cinerea B05.10]	--	A0A384K4X0_BOTFB SubName: Full=Uncharacterized protein {ECO:0000313|EMBL:ATZ57866.1};	--	--	--
BCIN_15g04030	256.011	265.714	266.247	53.7854	52.9891	55.0957	11347	10427	10095	2128	2187	2239	-2.26423	0	0	down	NC_037324.1	1405971	1408074	+	BCIN_15g04030	--	--	--	hypothetical protein BCIN_15g04030 [Botrytis cinerea B05.10]	BLI3_NEUCR RecName: Full=Protein bli-3;	A0A384K553_BOTFB RecName: Full=Pyrid_ox_like domain-containing protein {ECO:0000259|Pfam:PF16242};	--	--	PF16242.8:Pyridoxamine 5'-phosphate oxidase like
BCIN_15g05190	244.407	246.423	245.617	115.937	114.956	112.089	11553	10313	9932	4892	5060	4858	-1.08355	0	0	down	NC_037324.1	1798575	1800324	+	BCIN_15g05190	--	--	--	hypothetical protein BCIN_15g05190 [Botrytis cinerea B05.10]	--	M7UHN1_BOTF1 SubName: Full=Putative sur7 protein {ECO:0000313|EMBL:EMR83062.1};	--	GO:0016021,integral component of membrane; GO:0005886,plasma membrane; GO:0005575,cellular_component; GO:0016020,membrane; GO:0031224,intrinsic component of membrane; GO:0110165,cellular anatomical entity; GO:0071944,cell periphery	PF06687.15:SUR7/PalI family
BCIN_15g05600	412.675	409.671	413.305	187.007	181.43	185.195	26041	22888	22311	10534	10661	10715	-1.13954	0	0	down	NC_037324.1	1949346	1951675	+	CND9	--	K00009 mannitol-1-phosphate 5-dehydrogenase [EC:1.1.1.17] | (RefSeq) CND9; CND9 (A)	ko00051: Fructose and mannose metabolism; ko01100: Metabolic pathways	CND9 [Botrytis cinerea B05.10]	MTLD_SCLS1 RecName: Full=Mannitol-1-phosphate 5-dehydrogenase; Short=M1PDH; Short=MPD; Short=MPDH; EC=1.1.1.17;	A0A384K5M6_BOTFB RecName: Full=Mannitol-1-phosphate 5-dehydrogenase {ECO:0000256|ARBA:ARBA00016219}; EC=1.1.1.17 {ECO:0000256|ARBA:ARBA00012939};	--	GO:0005829,cytosol; GO:0008926,mannitol-1-phosphate 5-dehydrogenase activity; GO:0019592,mannitol catabolic process; GO:0003674,molecular_function; GO:0003824,catalytic activity; GO:0016491,oxidoreductase activity; GO:0016614,oxidoreductase activity, acting on CH-OH group of donors; GO:0016616,oxidoreductase activity, acting on the CH-OH group of donors, NAD or NADP as acceptor; GO:0005975,carboh…	PF08125.16:Mannitol dehydrogenase C-terminal domain
BCIN_16g00330	39.6479	39.9732	40.1635	117.106	118.644	122.666	1574	1405	1364	4150	4386	4465	1.60047	0	0	up	NC_037325.1	191776	193205	+	BCIN_16g00330	--	--	--	hypothetical protein BCIN_16g00330 [Botrytis cinerea B05.10]	PYVD_ASPV1 RecName: Full=Hydrolase pyvD {ECO:0000303|PubMed:33117309}; EC=3.1.1.- {ECO:0000305|PubMed:33117309}; AltName: Full=Pyranoviolin A biosynthesis cluster protein D {ECO:0000303|PubMed:33117309};	M7UG20_BOTF1 SubName: Full=Putative dienelactone hydrolase family protein {ECO:0000313|EMBL:EMR85658.1};	Predicted hydrolase related to dienelactone hydrolase	GO:0016787,hydrolase activity; GO:0003674,molecular_function; GO:0003824,catalytic activity	PF01738.21:Dienelactone hydrolase family
BCIN_16g01090	363.694	355.316	368.873	72.0731	76.9084	75.9252	11990	10371	10403	2121	2361	2295	-2.2549	0	0	down	NC_037325.1	450295	451530	-	BCIN_16g01090	--	--	--	hypothetical protein BcDW1_6245 [Botrytis cinerea BcDW1]	--	M7TV48_BOTF1 SubName: Full=Uncharacterized protein {ECO:0000313|EMBL:EMR85094.1};	--	--	--
BCIN_16g01270	3433.01	3470.96	3401.48	1012.51	1054.16	1068.43	143926	128836	121992	37892	41154	41070	-1.69797	0	0	down	NC_037325.1	494659	496158	-	Bcddr48	--	--	--	Bcddr48 [Botrytis cinerea B05.10]	--	M7U0U7_BOTF1 SubName: Full=Uncharacterized protein {ECO:0000313|EMBL:EMR89541.1};	--	--	--
BCIN_16g02010	443.015	453.019	453.736	908.98	931.807	925.808	14349	12991	12572	26281	28104	27494	1.05456	0	0	up	NC_037325.1	806484	807604	+	Bcfes1	--	K09562 hsp70-interacting protein | (RefSeq) Bcfes1; Bcfes1 (A)	ko04141: Protein processing in endoplasmic reticulum	Bcfes1 [Botrytis cinerea B05.10]	FES1_GIBZE RecName: Full=Hsp70 nucleotide exchange factor FES1;	A0A384K6H8_BOTFB SubName: Full=Bcfes1 {ECO:0000313|EMBL:ATZ58409.1};	Armadillo/beta-catenin-like repeat-containing protein	GO:0005737,cytoplasm; GO:0006417,regulation of translation; GO:0006412,translation; GO:0006518,peptide metabolic process; GO:0006807,nitrogen compound metabolic process; GO:0008150,biological_process; GO:0008152,metabolic process; GO:0009058,biosynthetic process; GO:0009059,macromolecule biosynthetic process; GO:0009889,regulation of biosynthetic process; GO:0009987,cellular process; GO:0010467,g…	PF08609.13:Nucleotide exchange factor Fes1
BCIN_16g03040	199.697	195.243	199.145	92.9165	94.0657	96.0351	14771	12786	12601	6135	6479	6513	-1.05095	0	0	down	NC_037325.1	1170990	1173650	+	BCIN_16g03040	--	--	--	hypothetical protein EAE96_010672 [Botrytis aclada]	--	A0A8H6EGG2_9HELO SubName: Full=Putative integral membrane protein {ECO:0000313|EMBL:KAF5871293.1};	--	GO:0016021,integral component of membrane; GO:0005575,cellular_component; GO:0016020,membrane; GO:0031224,intrinsic component of membrane; GO:0110165,cellular anatomical entity	PF11204.11:Protein of unknown function (DUF2985)
BCIN_16g03380	321.57	326.199	336.94	160.527	157.909	158.856	11326	10172	10152	5047	5179	5130	-1.02574	0	0	down	NC_037325.1	1270631	1271913	+	BCIN_16g03380	--	K17742 sorbose reductase [EC:1.1.1.289] | (RefSeq) hypothetical protein (A)	ko00051: Fructose and mannose metabolism; ko01100: Metabolic pathways	hypothetical protein BCIN_16g03380 [Botrytis cinerea B05.10]	MTDH_DAVTA RecName: Full=NADP-dependent mannitol dehydrogenase {ECO:0000303|PubMed:16608840, ECO:0000303|PubMed:20420880}; Short=MtDH {ECO:0000303|PubMed:16608840, ECO:0000303|PubMed:20420880}; EC=1.1.1.138 {ECO:0000269|PubMed:16608840}; AltName: Full=Mannitol 2-dehydrogenase [NADP(+)] {ECO:0000305}; AltName: Allergen=Cla h 8 {ECO:0000303|PubMed:16608840};	Q0QJJ3_BOTFU SubName: Full=Mannitol dehydrogenase {ECO:0000313|EMBL:ABC84216.1};	Reductases with broad range of substrate specificities	GO:0050085,mannitol 2-dehydrogenase (NADP+) activity; GO:0050661,NADP binding; GO:0042803,protein homodimerization activity; GO:0019594,mannitol metabolic process; GO:0051289,protein homotetramerization; GO:0003674,molecular_function; GO:0003824,catalytic activity; GO:0016491,oxidoreductase activity; GO:0016614,oxidoreductase activity, acting on CH-OH group of donors; GO:0016616,oxidoreductase ac…	PF13561.9:Enoyl-(Acyl carrier protein) reductase
BCIN_16g03950	119.966	121.723	122.901	29.4035	29.9738	28.6955	5695	5116	4991	1246	1325	1249	-2.03029	0	0	down	NC_037325.1	1446491	1448278	+	BCIN_16g03950	--	K01225 cellulose 1,4-beta-cellobiosidase [EC:3.2.1.91] | (RefSeq) hypothetical protein (A)	ko00500: Starch and sucrose metabolism; ko01100: Metabolic pathways	hypothetical protein BCIN_16g03950 [Botrytis cinerea B05.10]	CBHB_ASPFC RecName: Full=Probable 1,4-beta-D-glucan cellobiohydrolase B; EC=3.2.1.91; AltName: Full=Beta-glucancellobiohydrolase B; AltName: Full=Exocellobiohydrolase B; AltName: Full=Exoglucanase B; Flags: Precursor;	M7USX5_BOTF1 RecName: Full=Glucanase {ECO:0000256|RuleBase:RU361164}; EC=3.2.1.- {ECO:0000256|RuleBase:RU361164};	--	GO:0005576,extracellular region; GO:0016162,cellulose 1,4-beta-cellobiosidase activity; GO:0030248,cellulose binding; GO:0030245,cellulose catabolic process; GO:0003674,molecular_function; GO:0003824,catalytic activity; GO:0004553,hydrolase activity, hydrolyzing O-glycosyl compounds; GO:0016787,hydrolase activity; GO:0016798,hydrolase activity, acting on glycosyl bonds; GO:0005488,binding; GO:003…	PF00840.23:Glycosyl hydrolase family 7
BCIN_16g03980	91.5913	89.3722	89.2068	27.5476	27.2021	26.8723	5695	4920	4745	1529	1575	1532	-1.70834	0	0	down	NC_037325.1	1456169	1458812	+	BCIN_16g03980	--	K01188 beta-glucosidase [EC:3.2.1.21] | (RefSeq) hypothetical protein (A)	ko00460: Cyanoamino acid metabolism; ko00500: Starch and sucrose metabolism; ko00999: Biosynthesis of various plant secondary metabolites; ko01100: Metabolic pathways; ko01110: Biosynthesis of secondary metabolites	putative glycoside hydrolase family 1 protein [Botrytis cinerea BcDW1]	BGL1B_PHACH RecName: Full=Beta-glucosidase 1B {ECO:0000303|PubMed:16896601, ECO:0000312|EMBL:BAE87009.1}; EC=3.2.1.21; AltName: Full=Cellobiase 1B {ECO:0000303|PubMed:16896601};	M7U2C3_BOTF1 SubName: Full=Putative glycoside hydrolase family 1 protein {ECO:0000313|EMBL:EMR80733.1};	Beta-glucosidase, lactase phlorizinhydrolase, and related proteins	GO:0080079,cellobiose glucosidase activity; GO:0102483,scopolin beta-glucosidase activity; GO:0030245,cellulose catabolic process; GO:0003674,molecular_function; GO:0003824,catalytic activity; GO:0004553,hydrolase activity, hydrolyzing O-glycosyl compounds; GO:0008422,beta-glucosidase activity; GO:0015926,glucosidase activity; GO:0016787,hydrolase activity; GO:0016798,hydrolase activity, acting o…	PF00232.21:Glycosyl hydrolase family 1
BCIN_16g04050	2598.41	2682.47	2594.26	6806.85	6778.93	6666.2	120348	109999	102788	281424	292369	283089	1.38155	0	0	up	NC_037325.1	1480554	1482294	+	BCIN_16g04050	--	K00262 glutamate dehydrogenase (NADP+) [EC:1.4.1.4] | (RefSeq) hypothetical protein (A)	ko00220: Arginine biosynthesis; ko00250: Alanine, aspartate and glutamate metabolism; ko00910: Nitrogen metabolism; ko01100: Metabolic pathways	hypothetical protein BCIN_16g04050 [Botrytis cinerea B05.10]	DHE4_BOTFU RecName: Full=NADP-specific glutamate dehydrogenase; Short=NADP-GDH; EC=1.4.1.4; AltName: Full=NADP-dependent glutamate dehydrogenase;	M7THC1_BOTF1 RecName: Full=Glutamate dehydrogenase {ECO:0000256|PIRNR:PIRNR000185};	Glutamate/leucine/phenylalanine/valine dehydrogenases	GO:0004354,glutamate dehydrogenase (NADP+) activity; GO:0006520,cellular amino acid metabolic process; GO:0003674,molecular_function; GO:0003824,catalytic activity; GO:0004353,glutamate dehydrogenase [NAD(P)+] activity; GO:0016491,oxidoreductase activity; GO:0016638,oxidoreductase activity, acting on the CH-NH2 group of donors; GO:0016639,oxidoreductase activity, acting on the CH-NH2 group of don…	PF00208.24:Glutamate/Leucine/Phenylalanine/Valine dehydrogenase
BCIN_16g04790	25.0884	25.4212	24.8244	53.3041	52.4772	53.8133	3810	3418	3225	7226	7421	7493	1.10187	0	0	up	NC_037325.1	1751339	1756760	+	BCIN_16g04790	--	K19069 cellobiose dehydrogenase (acceptor) [EC:1.1.99.18] | (RefSeq) hypothetical protein (A)	--	hypothetical protein BCIN_16g04790 [Botrytis cinerea B05.10]	--	A0A384K7X9_BOTFB RecName: Full=Rhodanese domain-containing protein {ECO:0000259|PROSITE:PS50206};	--	GO:0050660,flavin adenine dinucleotide binding; GO:0016614,oxidoreductase activity, acting on CH-OH group of donors; GO:0000166,nucleotide binding; GO:0003674,molecular_function; GO:0005488,binding; GO:0036094,small molecule binding; GO:0043167,ion binding; GO:0043168,anion binding; GO:0097159,organic cyclic compound binding; GO:1901265,nucleoside phosphate binding; GO:1901363,heterocyclic compou…	PF05199.16:GMC oxidoreductase
BCIN_16g04970	24.3496	24.0256	25.6208	63.1229	63.8877	62.5741	2563	2239	2307	5931	6262	6039	1.37693	0	0	up	NC_037325.1	1820503	1824416	+	BCIN_16g04970	--	--	--	hypothetical protein BCIN_16g04970 [Botrytis cinerea B05.10]	--	A0A384K803_BOTFB SubName: Full=Uncharacterized protein {ECO:0000313|EMBL:ATZ58827.1};	--	--	--
BCIN_01g00650	33.8297	34.3582	33.9728	82.2765	84.3375	81.5273	1994	1793	1713	4329	4629	4406	1.29955	1.47477e-303	7.17221e-302	up	NC_037310.1	259730	261892	-	BCIN_01g00650	--	K01487 guanine deaminase [EC:3.5.4.3] | (RefSeq) hypothetical protein (A)	ko00230: Purine metabolism; ko01100: Metabolic pathways; ko01232: Nucleotide metabolism	hypothetical protein BCIN_01g00650 [Botrytis cinerea B05.10]	GUAD_SCHPO RecName: Full=Probable guanine deaminase; Short=Guanase; Short=Guanine aminase; EC=3.5.4.3; AltName: Full=Guanine aminohydrolase; Short=GAH;	A0A384J408_BOTFB RecName: Full=Amidohydro-rel domain-containing protein {ECO:0000259|Pfam:PF01979};	Atrazine chlorohydrolase/guanine deaminase	GO:0005829,cytosol; GO:0019239,deaminase activity; GO:0008892,guanine deaminase activity; GO:0008270,zinc ion binding; GO:0006147,guanine catabolic process; GO:0046098,guanine metabolic process; GO:0003674,molecular_function; GO:0003824,catalytic activity; GO:0016787,hydrolase activity; GO:0016810,hydrolase activity, acting on carbon-nitrogen (but not peptide) bonds; GO:0016814,hydrolase activity…	PF01979.23:Amidohydrolase family
BCIN_15g03390	41.1413	40.0622	41.9066	83.4599	84.1784	85.967	3685	3177	3211	6673	7021	7060	1.06165	1.52424e-299	7.34779e-298	up	NC_037324.1	1188781	1192100	+	Bcvel1	--	--	--	Bcvel1 [Botrytis cinerea B05.10]	VEA_BOTFB RecName: Full=Developmental and secondary metabolism regulator VEL1 {ECO:0000305}; AltName: Full=Velvet complex subunit 1 {ECO:0000305};	M7U660_BOTF1 SubName: Full=Putative velvet 1 protein {ECO:0000313|EMBL:EMR82083.1};	--	GO:0005737,cytoplasm; GO:0005634,nucleus; GO:0030435,sporulation resulting in formation of a cellular spore; GO:0008150,biological_process; GO:0009653,anatomical structure morphogenesis; GO:0009987,cellular process; GO:0030154,cell differentiation; GO:0032502,developmental process; GO:0043934,sporulation; GO:0048646,anatomical structure formation involved in morphogenesis; GO:0048856,anatomical s…	PF11754.11:Velvet factor
BCIN_05g04570	10.9691	12.1106	11.2359	37.1548	37.2603	37.8014	889	869	779	2688	2812	2809	1.72958	2.30477e-299	1.10619e-297	up	NC_037314.1	1620942	1623860	-	BCIN_05g04570	--	K17066 alcohol oxidase [EC:1.1.3.13] | (RefSeq) hypothetical protein (A)	ko00680: Methane metabolism; ko01100: Metabolic pathways; ko01200: Carbon metabolism	hypothetical protein BCIN_05g04570 [Botrytis cinerea B05.10]	PDH1_AGABI RecName: Full=Pyranose dehydrogenase {ECO:0000303|PubMed:11086703}; Short=PDH {ECO:0000303|PubMed:11086703}; EC=1.1.99.29 {ECO:0000269|PubMed:11086703, ECO:0000269|PubMed:9133318, ECO:0000269|Ref.2}; AltName: Full=Glucose dehydrogenase {ECO:0000303|Ref.2}; Short=GDH {ECO:0000303|Ref.2}; AltName: Full=Pyranose 2-dehydrogenase {ECO:0000303|PubMed:9133318}; AltName: Full=Pyranose:quinone …	A0A384JHL2_BOTFB RecName: Full=GMC_OxRdtase_N domain-containing protein {ECO:0000259|PROSITE:PS00623};	Glucose dehydrogenase/choline dehydrogenase/mandelonitrile lyase (GMC oxidoreductase family)	GO:0005576,extracellular region; GO:0050660,flavin adenine dinucleotide binding; GO:0033718,pyranose dehydrogenase (acceptor) activity; GO:0000166,nucleotide binding; GO:0003674,molecular_function; GO:0005488,binding; GO:0036094,small molecule binding; GO:0043167,ion binding; GO:0043168,anion binding; GO:0097159,organic cyclic compound binding; GO:1901265,nucleoside phosphate binding; GO:1901363,…	PF00732.22:GMC oxidoreductase
BCIN_09g05180	82.7922	80.7316	76.1094	30.841	30.9591	30.4981	5356	4624	4212	1781	1865	1809	-1.35819	1.00399e-295	4.77698e-294	down	NC_037318.1	1800853	1803301	-	BCIN_09g05180	--	K08192 MFS transporter, ACS family, DAL5 transporter family protein | (RefSeq) hypothetical protein (A)	--	hypothetical protein BofuT4_P012860.1 [Botrytis cinerea T4]	EFUF_HORCR RecName: Full=MFS-type transporter efuF {ECO:0000303|PubMed:30051576}; AltName: Full=Enfumafungin biosynthesis cluster protein F {ECO:0000303|PubMed:30051576};	G2XR09_BOTF4 RecName: Full=MFS domain-containing protein {ECO:0000259|PROSITE:PS50850};	Permease of the major facilitator superfamily	GO:0016021,integral component of membrane; GO:0022857,transmembrane transporter activity; GO:0003674,molecular_function; GO:0005215,transporter activity; GO:0005575,cellular_component; GO:0016020,membrane; GO:0031224,intrinsic component of membrane; GO:0110165,cellular anatomical entity	PF07690.19:Major Facilitator Superfamily
BCIN_09g04150	139.949	142.895	134.267	69.2699	68.115	68.3554	9834	8890	8071	4345	4457	4404	-1.00096	4.66944e-295	2.21215e-293	down	NC_037318.1	1464638	1467118	-	BCIN_09g04150	--	--	--	hypothetical protein BCIN_09g04150 [Botrytis cinerea B05.10]	--	A0A384JSN3_BOTFB SubName: Full=Uncharacterized protein {ECO:0000313|EMBL:ATZ53589.1};	--	--	PF00314.20:Thaumatin family
BCIN_08g06460	990.976	1035.97	952.735	356.163	372.979	360.173	48160	44575	39609	15451	16879	16049	-1.43279	1.22832e-293	5.76945e-292	down	NC_037317.1	2379997	2381835	+	BCIN_08g06460	--	--	--	hypothetical protein BCIN_08g06460 [Botrytis cinerea B05.10]	--	A0A384JR74_BOTFB SubName: Full=Uncharacterized protein {ECO:0000313|EMBL:ATZ53033.1};	--	--	--
BCIN_05g01640	35.5599	36.1654	35.0532	13.4194	13.9009	14.3148	4530	4079	3820	1526	1649	1672	-1.33968	7.16696e-291	3.352e-289	down	NC_037314.1	627250	631873	+	BCIN_05g01640	--	K05841 sterol 3beta-glucosyltransferase [EC:2.4.1.173] | (RefSeq) hypothetical protein (A)	--	hypothetical protein BCIN_05g01640 [Botrytis cinerea B05.10]	ATG26_ASPOR RecName: Full=Sterol 3-beta-glucosyltransferase {ECO:0000305}; EC=2.4.1.173 {ECO:0000305}; AltName: Full=Autophagy-related protein 26 {ECO:0000303|PubMed:27696999};	A0A384JHA3_BOTFB RecName: Full=Glyco_transf_28 domain-containing protein {ECO:0000259|Pfam:PF03033};	UDP-glucuronosyl and UDP-glucosyl transferase	GO:0034045,phagophore assembly site membrane; GO:0102203,brassicasterol glucosyltransferase activity; GO:0102205,cholesterol alpha-glucosyltransferase activity; GO:0102202,soladodine glucosyltransferase activity; GO:0016906,sterol 3-beta-glucosyltransferase activity; GO:0006914,autophagy; GO:0005975,carbohydrate metabolic process; GO:0030259,lipid glycosylation; GO:0015031,protein transport; GO:0…	PF03033.23:Glycosyltransferase family 28 N-terminal domain
BCIN_03g05500	166.406	170.71	171.766	73.736	72.2443	73.237	5385	4891	4755	2130	2177	2173	-1.19582	3.7218e-287	1.71875e-285	down	NC_037312.1	1847453	1849459	+	BCIN_03g05500	--	--	--	hypothetical protein BCIN_03g05500 [Botrytis cinerea B05.10]	--	A0A384JDD2_BOTFB SubName: Full=Uncharacterized protein {ECO:0000313|EMBL:ATZ48324.1};	--	--	PF06884.14:Protein of unknown function (DUF1264)
BCIN_01g04710	54.7791	55.6075	53.5129	110.901	110.022	108.83	3615	3249	3021	6533	6761	6585	1.02729	4.4038e-287	2.0252e-285	up	NC_037310.1	1723098	1725511	-	Bcnop7	--	K14843 pescadillo | (RefSeq) Bcnop7; Bcnop7 (A)	--	Bcnop7 [Botrytis cinerea B05.10]	PESC_BOTFB RecName: Full=Pescadillo homolog {ECO:0000255|HAMAP-Rule:MF_03028}; AltName: Full=Nucleolar protein 7 homolog {ECO:0000255|HAMAP-Rule:MF_03028};	M7TXY1_BOTF1 RecName: Full=Pescadillo homolog {ECO:0000256|HAMAP-Rule:MF_03028}; AltName: Full=Nucleolar protein 7 homolog {ECO:0000256|HAMAP-Rule:MF_03028};	Protein required for normal rRNA processing	GO:0005730,nucleolus; GO:0005654,nucleoplasm; GO:0030687,preribosome, large subunit precursor; GO:0043021,ribonucleoprotein complex binding; GO:0000466,maturation of 5.8S rRNA from tricistronic rRNA transcript (SSU-rRNA, 5.8S rRNA, LSU-rRNA); GO:0000463,maturation of LSU-rRNA from tricistronic rRNA transcript (SSU-rRNA, 5.8S rRNA, LSU-rRNA); GO:0003674,molecular_function; GO:0005488,binding; GO:0…	PF06732.14:Pescadillo N-terminus
BCIN_13g02100	41.2929	40.6352	43.6538	8.9965	9.6232	8.8623	2175	1895	1967	423	472	428	-2.1724	6.44442e-286	2.95128e-284	down	NC_037322.1	738792	740728	-	BCIN_13g02100	--	K01225 cellulose 1,4-beta-cellobiosidase [EC:3.2.1.91] | (RefSeq) hypothetical protein (A)	ko00500: Starch and sucrose metabolism; ko01100: Metabolic pathways	hypothetical protein BCIN_13g02100 [Botrytis cinerea B05.10]	CBHB_NEOFI RecName: Full=Probable 1,4-beta-D-glucan cellobiohydrolase B; EC=3.2.1.91; AltName: Full=Beta-glucancellobiohydrolase B; AltName: Full=Exocellobiohydrolase B; AltName: Full=Exoglucanase B; Flags: Precursor;	M7U3W5_BOTF1 RecName: Full=Glucanase {ECO:0000256|RuleBase:RU361164}; EC=3.2.1.- {ECO:0000256|RuleBase:RU361164};	--	GO:0005576,extracellular region; GO:0016162,cellulose 1,4-beta-cellobiosidase activity; GO:0030248,cellulose binding; GO:0030245,cellulose catabolic process; GO:0003674,molecular_function; GO:0003824,catalytic activity; GO:0004553,hydrolase activity, hydrolyzing O-glycosyl compounds; GO:0016787,hydrolase activity; GO:0016798,hydrolase activity, acting on glycosyl bonds; GO:0005488,binding; GO:003…	PF00840.23:Glycosyl hydrolase family 7
BCIN_14g01940	71.9997	76.2204	75.9485	164.01	163.767	162.883	2694	2525	2431	5478	5706	5588	1.15015	2.94144e-285	1.34147e-283	up	NC_037323.1	819065	820415	+	BCIN_14g01940	--	K11205 glutamate--cysteine ligase regulatory subunit | (RefSeq) hypothetical protein (A)	ko00270: Cysteine and methionine metabolism; ko00480: Glutathione metabolism; ko01100: Metabolic pathways; ko01240: Biosynthesis of cofactors	hypothetical protein BCIN_14g01940 [Botrytis cinerea B05.10]	GSH0_SCHPO RecName: Full=Putative glutamate--cysteine ligase regulatory subunit; AltName: Full=GCS light chain; AltName: Full=Gamma-ECS regulatory subunit; AltName: Full=Gamma-glutamylcysteine synthetase regulatory subunit; AltName: Full=Glutamate--cysteine ligase modifier subunit;	M7TYW8_BOTF1 RecName: Full=GCS light chain {ECO:0000256|ARBA:ARBA00031732}; AltName: Full=Gamma-ECS regulatory subunit {ECO:0000256|ARBA:ARBA00030406}; AltName: Full=Gamma-glutamylcysteine synthetase regulatory subunit {ECO:0000256|ARBA:ARBA00032926}; AltName: Full=Glutamate--cysteine ligase modifier subunit {ECO:0000256|ARBA:ARBA00031154};	Glutamate-cysteine ligase regulatory subunit	GO:0005829,cytosol; GO:0017109,glutamate-cysteine ligase complex; GO:0030234,enzyme regulator activity; GO:0035226,glutamate-cysteine ligase catalytic subunit binding; GO:1990609,glutamate-cysteine ligase regulator activity; GO:1990748,cellular detoxification; GO:0006534,cysteine metabolic process; GO:0006750,glutathione biosynthetic process; GO:0035229,positive regulation of glutamate-cysteine l…	PF00248.24:Aldo/keto reductase family
BCIN_03g04060	49.4759	50.6032	47.9269	99.39	97.1745	99.6547	3864	3499	3202	6929	7067	7136	1.01962	6.96773e-285	3.16456e-283	up	NC_037312.1	1354173	1357067	-	BCIN_03g04060	--	K12346 metal iron transporter | (RefSeq) hypothetical protein (A)	--	hypothetical protein BCIN_03g04060 [Botrytis cinerea B05.10]	SMF1_YEAST RecName: Full=Manganese transporter SMF1;	M7URT5_BOTF1 SubName: Full=Putative transporter protein smf2 protein {ECO:0000313|EMBL:EMR89693.1};	Mn2+ and Fe2+ transporters of the NRAMP family	GO:0000324,fungal-type vacuole; GO:0016021,integral component of membrane; GO:0005886,plasma membrane; GO:0015086,cadmium ion transmembrane transporter activity; GO:0022890,inorganic cation transmembrane transporter activity; GO:0005384,manganese ion transmembrane transporter activity; GO:0046872,metal ion binding; GO:0015295,solute:proton symporter activity; GO:0015691,cadmium ion transport; GO:…	PF01566.21:Natural resistance-associated macrophage protein
BCIN_08g01810	17.5662	17.3605	16.6785	42.5755	42.4341	41.8304	1816	1589	1475	3929	4085	3965	1.31548	1.07301e-284	4.85329e-283	up	NC_037317.1	705603	709306	+	BCIN_08g01810	--	--	--	hypothetical protein BCIN_08g01810 [Botrytis cinerea B05.10]	--	A0A384JPN3_BOTFB SubName: Full=Uncharacterized protein {ECO:0000313|EMBL:ATZ52470.1};	--	GO:0005634,nucleus; GO:0000981,DNA-binding transcription factor activity, RNA polymerase II-specific; GO:0008270,zinc ion binding; GO:0003674,molecular_function; GO:0003700,DNA-binding transcription factor activity; GO:0140110,transcription regulator activity; GO:0005488,binding; GO:0043167,ion binding; GO:0043169,cation binding; GO:0046872,metal ion binding; GO:0046914,transition metal ion bindi…	--
BCIN_14g01690	55.2168	51.8731	51.5041	12.4734	13.7177	13.609	2425	2017	1935	489	561	548	-1.97577	6.50433e-267	2.79254e-265	down	NC_037323.1	732293	734424	-	BCIN_14g01690	--	K01179 endoglucanase [EC:3.2.1.4] | (RefSeq) hypothetical protein (A)	ko00500: Starch and sucrose metabolism; ko01100: Metabolic pathways	hypothetical protein BCIN_14g01690 [Botrytis cinerea B05.10]	GUN2_HYPJR RecName: Full=Endoglucanase EG-II; Short=EGII; EC=3.2.1.4 {ECO:0000250|UniProtKB:P07982}; AltName: Full=Cellulase; AltName: Full=Endo-1,4-beta-glucanase; Flags: Precursor;	M7U5B9_BOTF1 SubName: Full=Putative glycoside hydrolase family 5 protein {ECO:0000313|EMBL:EMR88864.1};	--	GO:0005576,extracellular region; GO:0008810,cellulase activity; GO:0030248,cellulose binding; GO:0030245,cellulose catabolic process; GO:0003674,molecular_function; GO:0003824,catalytic activity; GO:0004553,hydrolase activity, hydrolyzing O-glycosyl compounds; GO:0016787,hydrolase activity; GO:0016798,hydrolase activity, acting on glycosyl bonds; GO:0005488,binding; GO:0030246,carbohydrate bindin…	PF00150.21:Cellulase (glycosyl hydrolase family 5)
BCIN_14g00190	24.056	24.4105	24.0855	61.8881	59.7206	59.6032	1575	1415	1349	3617	3641	3578	1.33956	6.0475e-266	2.54667e-264	up	NC_037323.1	79058	81544	+	BCIN_14g00190	--	K19564 choline transport protein | (RefSeq) hypothetical protein (A)	--	hypothetical protein BCIN_14g00190 [Botrytis cinerea B05.10]	YG64_SCHPO RecName: Full=Uncharacterized amino-acid permease C15C4.04c;	A0A384K1X2_BOTFB SubName: Full=Uncharacterized protein {ECO:0000313|EMBL:ATZ56781.1};	Amino acid transporters	GO:0032153,cell division site; GO:0051286,cell tip; GO:0005794,Golgi apparatus; GO:0016021,integral component of membrane; GO:0015171,amino acid transmembrane transporter activity; GO:0003674,molecular_function; GO:0005215,transporter activity; GO:0005342,organic acid transmembrane transporter activity; GO:0022857,transmembrane transporter activity; GO:0046943,carboxylic acid transmembrane transp…	PF13520.9:Amino acid permease
BCIN_16g03200	22.9084	21.8751	22.9662	54.9803	53.5092	55.9362	1805	1526	1548	3867	3926	4041	1.2977	6.20185e-265	2.59181e-263	up	NC_037325.1	1214678	1217991	-	BCIN_16g03200	--	K09248 proline utilization trans-activator | (RefSeq) hypothetical protein (A)	--	hypothetical protein BCIN_16g03200 [Botrytis cinerea B05.10]	RDR1_YEAST RecName: Full=Protein RDR1; AltName: Full=Repressor of drug resistance protein 1;	M7U8S7_BOTF1 SubName: Full=Putative fungal specific transcription factor domain-containing protein {ECO:0000313|EMBL:EMR90134.1};	--	GO:0005634,nucleus; GO:0003700,DNA-binding transcription factor activity; GO:0000981,DNA-binding transcription factor activity, RNA polymerase II-specific; GO:0043565,sequence-specific DNA binding; GO:0008270,zinc ion binding; GO:0009410,response to xenobiotic stimulus; GO:0006351,DNA-templated transcription; GO:0003674,molecular_function; GO:0140110,transcription regulator activity; GO:0003676,n…	PF04082.21:Fungal specific transcription factor domain
BCIN_06g06580	25.2437	26.7204	26.2517	5.764	5.007	5.2055	1830	1715	1628	373	338	346	-2.27309	4.26645e-264	1.76953e-262	down	NC_037315.1	2304273	2306832	+	BCIN_06g06580	--	--	--	hypothetical protein BCIN_06g06580 [Botrytis cinerea B05.10]	--	A0A384JL44_BOTFB RecName: Full=Bac_rhamnosid6H domain-containing protein {ECO:0000259|Pfam:PF17389};	--	GO:0005975,carbohydrate metabolic process; GO:0008150,biological_process; GO:0008152,metabolic process; GO:0044238,primary metabolic process; GO:0071704,organic substance metabolic process	PF17389.5:Bacterial alpha-L-rhamnosidase 6 hairpin glycosidase domain
BCIN_05g00380	997.373	1008.08	956.19	407.988	436.112	421.046	43716	39120	35853	15963	17800	16921	-1.20815	6.98874e-264	2.88771e-262	down	NC_037314.1	156144	158010	-	BCIN_05g00380	--	--	--	hypothetical protein BCIN_05g00380 [Botrytis cinerea B05.10]	--	M7TRA9_BOTF1 SubName: Full=Putative beta-flanking protein {ECO:0000313|EMBL:EMR83805.1};	--	--	--
BCIN_01g10680	24.5388	23.2561	24.0132	61.498	66.644	66.4287	1535	1288	1285	3434	3882	3810	1.45656	1.33673e-263	5.50261e-262	up	NC_037310.1	3716272	3718683	+	BCIN_01g10680	--	K08158 MFS transporter, DHA1 family, multidrug resistance protein | (RefSeq) hypothetical protein (A)	--	hypothetical protein BCIN_01g10680 [Botrytis cinerea B05.10]	YCUD_SCHPO RecName: Full=Uncharacterized transporter C965.13;	M7TYC5_BOTF1 SubName: Full=Putative vitamin b6 transporter bsu1 protein {ECO:0000313|EMBL:EMR86275.1};	Synaptic vesicle transporter SVOP and related transporters (major facilitator superfamily)	GO:0032153,cell division site; GO:0051286,cell tip; GO:0005783,endoplasmic reticulum; GO:0005794,Golgi apparatus; GO:0005887,integral component of plasma membrane; GO:0031925,pyridoxal transmembrane transporter activity; GO:0031927,pyridoxamine transmembrane transporter activity; GO:0031928,pyridoxine transmembrane transporter activity; GO:0022857,transmembrane transporter activity; GO:1903090,py…	PF07690.19:Major Facilitator Superfamily
BCIN_13g04380	17.3539	17.7099	17.3391	39.5601	38.1399	37.1721	2664	2407	2277	5421	5452	5232	1.15127	3.52655e-262	1.44628e-260	up	NC_037322.1	1579516	1584874	-	Bcrpa190	--	K02999 DNA-directed RNA polymerase I subunit RPA1 [EC:2.7.7.6] | (RefSeq) Bcrpa190 (A)	ko03020: RNA polymerase	Bcrpa190 [Botrytis cinerea B05.10]	RPA1_SCHPO RecName: Full=DNA-directed RNA polymerase I subunit rpa1; EC=2.7.7.6; AltName: Full=DNA-directed RNA polymerase I 190 kDa polypeptide; AltName: Full=DNA-directed RNA polymerase I largest subunit;	M7UFW0_BOTF1 RecName: Full=DNA-directed RNA polymerase subunit {ECO:0000256|RuleBase:RU004279}; EC=2.7.7.6 {ECO:0000256|RuleBase:RU004279};	RNA polymerase I, large subunit	GO:0005829,cytosol; GO:0005730,nucleolus; GO:0005736,RNA polymerase I complex; GO:0003677,DNA binding; GO:0003899,DNA-directed 5'-3' RNA polymerase activity; GO:0008270,zinc ion binding; GO:0006360,transcription by RNA polymerase I; GO:0003674,molecular_function; GO:0003676,nucleic acid binding; GO:0005488,binding; GO:0097159,organic cyclic compound binding; GO:1901363,heterocyclic compound bindi…	PF04998.20:RNA polymerase Rpb1, domain 5
BCIN_14g03610	1105.32	1181.47	1069.64	382.274	396.439	388.759	26603	25176	22023	8213	8885	8579	-1.50459	3.63444e-261	1.47403e-259	down	NC_037323.1	1375788	1376730	+	BCIN_14g03610	--	--	--	hypothetical protein BCIN_14g03610 [Botrytis cinerea B05.10]	--	M7TZV7_BOTF1 SubName: Full=Putative mismatched base pair and cruciform dna recognition protein {ECO:0000313|EMBL:EMR89186.1};	--	--	PF05532.15:CsbD-like
BCIN_08g06900	148.86	149.581	152.613	58.2724	56.6508	55.1729	3643	3241	3195	1273	1291	1238	-1.388	6.3167e-258	2.54311e-256	down	NC_037317.1	2542657	2543556	-	BCIN_08g06900	--	--	--	hypothetical protein BCIN_08g06900 [Botrytis cinerea B05.10]	--	A0A384JR75_BOTFB RecName: Full=Apple domain-containing protein {ECO:0000259|PROSITE:PS50948};	--	--	PF00024.29:PAN domain
BCIN_11g02140	149.879	146.942	139.241	54.4707	57.2212	58.8251	4599	3992	3655	1492	1635	1655	-1.33604	6.00721e-253	2.37501e-251	down	NC_037320.1	709534	710763	+	BCIN_11g02140	--	--	--	hypothetical protein BcDW1_4874 [Botrytis cinerea BcDW1]	--	M7TYU6_BOTF1 SubName: Full=Uncharacterized protein {ECO:0000313|EMBL:EMR86475.1};	--	--	--
BCIN_11g03570	8.5372	8.159	8.2991	34.4176	33.0124	33.7018	481	407	400	1731	1732	1741	2.03435	1.83047e-250	7.18523e-249	up	NC_037320.1	1249684	1251747	+	BCIN_11g03570	--	K08176 MFS transporter, PHS family, inorganic phosphate transporter | (RefSeq) hypothetical protein (A)	--	hypothetical protein BCIN_11g03570 [Botrytis cinerea B05.10]	LNAF_ASPFN RecName: Full=MFS-type transporter lnaF {ECO:0000303|PubMed:23281040}; AltName: Full=Lna diastereomeric piperazines biosynthesis cluster protein F {ECO:0000303|PubMed:23281040};	M7UEC5_BOTF1 SubName: Full=Putative mfs git1p-related glycerophosphoinositol permease protein {ECO:0000313|EMBL:EMR81767.1};	Inorganic phosphate transporter	GO:0016021,integral component of membrane; GO:0005886,plasma membrane; GO:0022857,transmembrane transporter activity; GO:0003674,molecular_function; GO:0005215,transporter activity; GO:0005575,cellular_component; GO:0016020,membrane; GO:0031224,intrinsic component of membrane; GO:0110165,cellular anatomical entity; GO:0071944,cell periphery	PF00083.27:Sugar (and other) transporter
BCIN_01g09130	208.108	216.975	204.384	99.1881	102.588	99.466	6969	6433	5855	2965	3199	3054	-1.04414	5.81019e-249	2.27259e-247	down	NC_037310.1	3187074	3188575	+	BCIN_01g09130	--	--	--	hypothetical protein BCIN_01g09130 [Botrytis cinerea B05.10]	YA03_SCHPO RecName: Full=Probable phosphatase SPAC5H10.03; EC=3.1.3.-;	A0A384J6X6_BOTFB SubName: Full=Uncharacterized protein {ECO:0000313|EMBL:ATZ46289.1};	Predicted phosphoglycerate mutase	GO:0005737,cytoplasm; GO:0005829,cytosol; GO:0005634,nucleus; GO:0003824,catalytic activity; GO:0016791,phosphatase activity; GO:0003674,molecular_function; GO:0016787,hydrolase activity; GO:0016788,hydrolase activity, acting on ester bonds; GO:0042578,phosphoric ester hydrolase activity; GO:0005575,cellular_component; GO:0005622,intracellular anatomical structure; GO:0110165,cellular anatomical …	PF00300.25:Histidine phosphatase superfamily (branch 1)
BCIN_01g06080	51.5349	50.7047	49.7742	24.4542	23.9005	25.3315	6641	5785	5487	2813	2868	2993	-1.02627	2.52352e-248	9.80071e-247	down	NC_037310.1	2143948	2148514	-	BCIN_01g06080	--	--	--	hypothetical protein BCIN_01g06080 [Botrytis cinerea B05.10]	YG5L_YEAST RecName: Full=Uncharacterized protein YGR266W;	A0A384J632_BOTFB RecName: Full=WW domain-containing protein {ECO:0000259|PROSITE:PS50020};	--	GO:0016020,membrane; GO:0005741,mitochondrial outer membrane; GO:0005739,mitochondrion; GO:0005886,plasma membrane; GO:0005628,prospore membrane; GO:0005575,cellular_component; GO:0110165,cellular anatomical entity; GO:0005622,intracellular anatomical structure; GO:0005737,cytoplasm; GO:0005740,mitochondrial envelope; GO:0019867,outer membrane; GO:0031090,organelle membrane; GO:0031966,mitochondr…	PF19050.3:PhoD related phosphatase
BCIN_01g11050	113.977	114.034	113.705	46.5681	47.8927	49.5962	4291	3801	3662	1565	1679	1712	-1.2271	2.69629e-246	1.03258e-244	down	NC_037310.1	3888830	3890132	-	BCIN_01g11050	--	--	--	hypothetical protein BCIN_01g11050 [Botrytis cinerea B05.10]	ASR5_SARSH RecName: Full=Putative hetero-Diels-Alderase asR5 {ECO:0000303|PubMed:29773797}; EC=5.5.-.- {ECO:0000269|PubMed:29773797}; AltName: Full=Xenovulene A biosynthesis cluster protein R5 {ECO:0000303|PubMed:29773797}; Flags: Precursor;	M7TVH6_BOTF1 SubName: Full=Putative six-bladed beta-propeller-like protein {ECO:0000313|EMBL:EMR85280.1};	--	GO:0016853,isomerase activity; GO:0016114,terpenoid biosynthetic process; GO:0003674,molecular_function; GO:0003824,catalytic activity; GO:0006629,lipid metabolic process; GO:0006720,isoprenoid metabolic process; GO:0006721,terpenoid metabolic process; GO:0008150,biological_process; GO:0008152,metabolic process; GO:0008299,isoprenoid biosynthetic process; GO:0008610,lipid biosynthetic process; GO…	--
BCIN_08g06660	21.6572	21.9215	20.7741	48.0935	49.0188	51.3322	2090	1873	1715	4143	4405	4542	1.22436	3.63461e-246	1.38708e-244	up	NC_037317.1	2447080	2450419	-	BCIN_08g06660	--	--	--	hypothetical protein BCIN_08g06660 [Botrytis cinerea B05.10]	--	A0A384JR95_BOTFB SubName: Full=Uncharacterized protein {ECO:0000313|EMBL:ATZ53053.1};	--	--	--
BCIN_06g00550	269.946	282.931	298.129	73.2713	66.0756	69.307	8564	7947	8091	2075	1952	2016	-2.00945	1.25997e-245	4.79181e-244	down	NC_037315.1	239556	240653	+	BCIN_06g00550	--	--	--	hypothetical protein BCIN_06g00550 [Botrytis cinerea B05.10]	--	M7UC36_BOTF1 SubName: Full=Uncharacterized protein {ECO:0000313|EMBL:EMR84208.1};	--	--	--
BCIN_14g03670	53.0177	54.3003	55.3943	20.1481	19.919	20.8439	3390	3074	3030	1150	1186	1222	-1.39823	6.89262e-244	2.60333e-242	down	NC_037323.1	1400541	1402865	-	BCIN_14g03670	--	K01930 folylpolyglutamate synthase [EC:6.3.2.17] | (RefSeq) hypothetical protein (A)	ko00790: Folate biosynthesis; ko01100: Metabolic pathways; ko01240: Biosynthesis of cofactors	hypothetical protein BCIN_14g03670 [Botrytis cinerea B05.10]	FOLE_YEAS1 RecName: Full=Folylpolyglutamate synthase {ECO:0000250|UniProtKB:Q08645, ECO:0000312|EMBL:EDV10813.1}; EC=6.3.2.17 {ECO:0000250|UniProtKB:Q08645}; AltName: Full=Folylpoly-gamma-glutamate synthetase {ECO:0000250|UniProtKB:Q08645}; Short=FPGS {ECO:0000250|UniProtKB:Q08645}; AltName: Full=Tetrahydrofolylpolyglutamate synthase {ECO:0000250|UniProtKB:Q08645}; Short=Tetrahydrofolate synthase…	A0A384K2Z4_BOTFB RecName: Full=Folylpolyglutamate synthase {ECO:0000256|PIRNR:PIRNR038895}; EC=6.3.2.17 {ECO:0000256|PIRNR:PIRNR038895}; AltName: Full=Folylpoly-gamma-glutamate synthetase {ECO:0000256|PIRNR:PIRNR038895}; AltName: Full=Tetrahydrofolylpolyglutamate synthase {ECO:0000256|PIRNR:PIRNR038895};	Folylpolyglutamate synthase	GO:0005743,mitochondrial inner membrane; GO:0005759,mitochondrial matrix; GO:0005524,ATP binding; GO:0046872,metal ion binding; GO:0004326,tetrahydrofolylpolyglutamate synthase activity; GO:0006730,one-carbon metabolic process; GO:0000166,nucleotide binding; GO:0003674,molecular_function; GO:0005488,binding; GO:0017076,purine nucleotide binding; GO:0030554,adenyl nucleotide binding; GO:0032553,ri…	PF08245.15:Mur ligase middle domain
BCIN_14g03030	74.0665	76.685	75.999	16.2361	15.5642	14.1117	1620	1485	1422	317	317	283	-2.28531	1.44121e-240	5.3696e-239	down	NC_037323.1	1151954	1152762	-	BCIN_14g03030	--	--	--	putative tubulin gamma chain protein [Botrytis cinerea BcDW1]	--	M7U0P9_BOTF1 RecName: Full=Tubulin gamma chain {ECO:0000256|ARBA:ARBA00018848}; AltName: Full=Gamma-tubulin {ECO:0000256|ARBA:ARBA00033229};	--	GO:0000930,gamma-tubulin complex; GO:0005874,microtubule; GO:0005525,GTP binding; GO:0031122,cytoplasmic microtubule organization; GO:0007020,microtubule nucleation; GO:0007017,microtubule-based process; GO:0000166,nucleotide binding; GO:0003674,molecular_function; GO:0005488,binding; GO:0017076,purine nucleotide binding; GO:0019001,guanyl nucleotide binding; GO:0032553,ribonucleotide binding; GO…	--
BCIN_07g04450	121.344	122.164	116.637	50.9602	51.7424	51.5207	4372	3897	3595	1639	1736	1702	-1.20487	1.87029e-239	6.92134e-238	down	NC_037316.1	1611792	1613038	-	BCIN_07g04450	--	--	--	hypothetical protein BCIN_07g04450 [Botrytis cinerea B05.10]	--	A0A384JMS7_BOTFB SubName: Full=Uncharacterized protein {ECO:0000313|EMBL:ATZ51889.1};	--	--	--
BCIN_04g01690	35.8474	34.5992	34.6517	78.7915	78.4542	76.9025	2028	1733	1677	3979	4133	3989	1.17386	5.43945e-239	1.99283e-237	up	NC_037313.1	621567	623575	+	Bcdbp3	--	K14811 ATP-dependent RNA helicase DBP3 [EC:3.6.4.13] | (RefSeq) Bcdbp3; Bcdbp3 (A)	--	Bcdbp3 [Botrytis cinerea B05.10]	DBP3_BOTFB RecName: Full=ATP-dependent RNA helicase dbp3; EC=3.6.4.13;	A0A384JES3_BOTFB SubName: Full=Bcdbp3 {ECO:0000313|EMBL:ATZ48961.1};	ATP-dependent RNA helicase	GO:0005730,nucleolus; GO:0005524,ATP binding; GO:0016887,ATP hydrolysis activity; GO:0003723,RNA binding; GO:0003724,RNA helicase activity; GO:0006364,rRNA processing; GO:0000166,nucleotide binding; GO:0003674,molecular_function; GO:0005488,binding; GO:0017076,purine nucleotide binding; GO:0030554,adenyl nucleotide binding; GO:0032553,ribonucleotide binding; GO:0032555,purine ribonucleotide bindi…	PF00270.32:DEAD/DEAH box helicase
BCIN_03g08820	14.9259	15.3196	16.5564	40.7425	38.9364	39.8878	1468	1334	1393	3577	3566	3597	1.37361	2.47632e-238	9.04226e-237	up	NC_037312.1	3007224	3010627	+	BCIN_03g08820	--	--	--	hypothetical protein BCIN_03g08820 [Botrytis cinerea B05.10]	--	A0A384JE58_BOTFB SubName: Full=Uncharacterized protein {ECO:0000313|EMBL:ATZ48697.1};	FOG: Ankyrin repeat	--	PF12796.10:Ankyrin repeats (3 copies)
BCIN_08g02110	100.379	102.92	105.858	47.7356	50.0565	48.7159	6398	5808	5772	2716	2971	2847	-1.05784	2.39868e-236	8.70096e-235	down	NC_037317.1	799710	802169	+	BCIN_08g02110	--	K01179 endoglucanase [EC:3.2.1.4] | (RefSeq) hypothetical protein (A)	ko00500: Starch and sucrose metabolism; ko01100: Metabolic pathways	hypothetical protein BCIN_08g02110 [Botrytis cinerea B05.10]	GUNB_NEOPA RecName: Full=Endoglucanase B; EC=3.2.1.4; AltName: Full=Cellulase B; AltName: Full=Endo-1,4-beta-glucanase B; Flags: Precursor;	A0A384JQ75_BOTFB RecName: Full=CBM1 domain-containing protein {ECO:0000259|PROSITE:PS51164};	--	GO:0008810,cellulase activity; GO:0005975,carbohydrate metabolic process; GO:0003674,molecular_function; GO:0003824,catalytic activity; GO:0004553,hydrolase activity, hydrolyzing O-glycosyl compounds; GO:0016787,hydrolase activity; GO:0016798,hydrolase activity, acting on glycosyl bonds; GO:0008150,biological_process; GO:0008152,metabolic process; GO:0044238,primary metabolic process; GO:0071704,…	PF00150.21:Cellulase (glycosyl hydrolase family 5)
BCIN_08g07040	24.282	25.2852	25.3344	8.5852	8.3774	8.1287	2652	2445	2367	837	852	814	-1.55854	2.9779e-231	1.06267e-229	down	NC_037317.1	2577836	2582094	-	BCIN_08g07040	--	K14338 cytochrome P450 / NADPH-cytochrome P450 reductase [EC:1.14.14.1 1.6.2.4] | (RefSeq) hypothetical protein (A)	ko00071: Fatty acid degradation; ko00380: Tryptophan metabolism	hypothetical protein BCIN_08g07040 [Botrytis cinerea B05.10]	ASCE_ACREG RecName: Full=Bifunctional cytochrome P450/NADPH--P450 reductase ascE {ECO:0000303|PubMed:30952781}; EC=1.14.14.- {ECO:0000269|PubMed:30952781}; AltName: Full=Ascofuranone/ascochlorin biosynthesis clusters protein E {ECO:0000303|PubMed:30952781};	A0A384JR77_BOTFB RecName: Full=Bifunctional cytochrome P450/NADPH--P450 reductase {ECO:0000256|PIRNR:PIRNR000209}; Includes: RecName: Full=Cytochrome P450 {ECO:0000256|PIRNR:PIRNR000209}; EC=1.14.14.1 {ECO:0000256|PIRNR:PIRNR000209}; Includes: RecName: Full=NADPH--cytochrome P450 reductase {ECO:0000256|PIRNR:PIRNR000209}; EC=1.6.2.4 {ECO:0000256|PIRNR:PIRNR000209};	NADP/FAD dependent oxidoreductase	GO:0070330,aromatase activity; GO:0010181,FMN binding; GO:0020037,heme binding; GO:0005506,iron ion binding; GO:0003958,NADPH-hemoprotein reductase activity; GO:0016114,terpenoid biosynthetic process; GO:0003674,molecular_function; GO:0003824,catalytic activity; GO:0004497,monooxygenase activity; GO:0016491,oxidoreductase activity; GO:0016705,oxidoreductase activity, acting on paired donors, with…	PF00067.25:Cytochrome P450
BCIN_14g05020	15.6067	16.2053	14.2732	55.9603	58.7699	59.0165	533	490	417	1706	1869	1848	1.9325	3.74241e-231	1.33116e-229	up	NC_037323.1	1933752	1935074	+	BCIN_14g05020	--	--	--	hypothetical protein BCIN_14g05020 [Botrytis cinerea B05.10]	--	M7UQ90_BOTF1 SubName: Full=Putative-like ligand binding domain protein {ECO:0000313|EMBL:EMR85907.1};	--	--	PF07883.14:Cupin domain
BCIN_08g04590	48.9104	44.8085	48.2552	18.3106	17.7938	17.8539	3923	3182	3311	1311	1329	1313	-1.3774	1.08052e-227	3.79424e-226	down	NC_037317.1	1770237	1773286	+	BCIN_08g04590	--	--	--	hypothetical protein BCIN_08g04590 [Botrytis cinerea B05.10]	--	A0A384JQR0_BOTFB SubName: Full=Uncharacterized protein {ECO:0000313|EMBL:ATZ52831.1};	--	GO:0005975,carbohydrate metabolic process; GO:0008150,biological_process; GO:0008152,metabolic process; GO:0044238,primary metabolic process; GO:0071704,organic substance metabolic process	--
BCIN_12g01040	18.6158	19.5296	18.9623	41.889	42.1374	41.1125	1967	1827	1714	3951	4146	3983	1.15137	1.50827e-226	5.26268e-225	up	NC_037321.1	353619	357378	+	Bcbms1	--	K14569 ribosome biogenesis protein BMS1 | (RefSeq) Bcbms1; Bcbms1 (A)	ko03008: Ribosome biogenesis in eukaryotes	Bcbms1 [Botrytis cinerea B05.10]	BMS1_SCHPO RecName: Full=Ribosome biogenesis protein bms1;	M7TW87_BOTF1 SubName: Full=Putative aarp2cn domain-containing protein {ECO:0000313|EMBL:EMR87906.1};	GTP-binding protein AARP2 involved in 40S ribosome biogenesis	GO:0030686,90S preribosome; GO:0005739,mitochondrion; GO:0072686,mitotic spindle; GO:0005730,nucleolus; GO:0005634,nucleus; GO:0005524,ATP binding; GO:0005525,GTP binding; GO:0003924,GTPase activity; GO:0034511,U3 snoRNA binding; GO:0000479,endonucleolytic cleavage of tricistronic rRNA transcript (SSU-rRNA, 5.8S rRNA, LSU-rRNA); GO:0000462,maturation of SSU-rRNA from tricistronic rRNA transcript …	PF04950.15:40S ribosome biogenesis protein Tsr1 and BMS1 C-terminal
BCIN_13g05360	3.6643	3.4584	3.2761	14.6485	13.8805	14.599	438	366	335	1563	1545	1600	2.06826	2.26294e-225	7.87087e-224	up	NC_037322.1	2002871	2007227	-	BCIN_13g05360	--	K17065 dynamin 1-like protein [EC:3.6.5.5] | (RefSeq) Bcdnm1; Bcdnm1 (A)	ko04139: Mitophagy - yeast	hypothetical protein BCIN_13g05360 [Botrytis cinerea B05.10]	DNM1_YEAST RecName: Full=Dynamin-related protein DNM1; EC=3.6.5.5;	A0A384K1Q7_BOTFB RecName: Full=GED domain-containing protein {ECO:0000259|PROSITE:PS51388};	Vacuolar sorting protein VPS1, dynamin, and related proteins	GO:0005737,cytoplasm; GO:0005829,cytosol; GO:0016020,membrane; GO:0005874,microtubule; GO:0005741,mitochondrial outer membrane; GO:0005739,mitochondrion; GO:0005777,peroxisome; GO:0005525,GTP binding; GO:0003924,GTPase activity; GO:0042802,identical protein binding; GO:0008017,microtubule binding; GO:0015886,heme transport; GO:0016236,macroautophagy; GO:0061024,membrane organization; GO:0000266,m…	PF01031.23:Dynamin central region
BCIN_01g10120	24.7821	24.4429	25.6129	62.8426	62.3942	61.4344	1286	1123	1137	2911	3015	2923	1.33803	8.8265e-224	3.02218e-222	up	NC_037310.1	3533711	3535634	+	BCIN_01g10120	--	--	--	hypothetical protein BCIN_01g10120 [Botrytis cinerea B05.10]	--	A0A384J7E8_BOTFB SubName: Full=Uncharacterized protein {ECO:0000313|EMBL:ATZ46410.1};	--	--	PF00561.23:alpha/beta hydrolase fold
BCIN_01g04150	55.309	53.7484	53.5799	22.0597	22.4635	23.1325	3789	3260	3140	1349	1433	1453	-1.24677	1.14932e-223	3.92305e-222	down	NC_037310.1	1513672	1516094	+	BCIN_01g04150	--	--	--	hypothetical protein BCIN_01g04150 [Botrytis cinerea B05.10]	--	A0A384J579_BOTFB SubName: Full=Uncharacterized protein {ECO:0000313|EMBL:ATZ45676.1};	--	--	--
BCIN_10g04810	4.0156	3.8116	4.0978	19.5911	18.6961	20.5857	307	258	268	1337	1331	1443	2.32235	1.32538e-222	4.48224e-221	up	NC_037319.1	1834127	1836823	+	BCIN_10g04810	--	K02429 MFS transporter, FHS family, L-fucose permease | (RefSeq) hypothetical protein (A)	--	hypothetical protein BCIN_10g04810 [Botrytis cinerea B05.10]	--	A0A384JVD4_BOTFB RecName: Full=MFS domain-containing protein {ECO:0000259|PROSITE:PS50850};	--	GO:0016021,integral component of membrane; GO:0022857,transmembrane transporter activity; GO:0003674,molecular_function; GO:0005215,transporter activity; GO:0005575,cellular_component; GO:0016020,membrane; GO:0031224,intrinsic component of membrane; GO:0110165,cellular anatomical entity	PF07690.19:Major Facilitator Superfamily
BCIN_05g05580	29.9197	30.5778	29.7615	67.9386	65.5513	67.1128	1818	1645	1547	3685	3709	3739	1.17111	2.31022e-222	7.78885e-221	up	NC_037314.1	1953452	1955602	+	Bcprs5	--	K00948 ribose-phosphate pyrophosphokinase [EC:2.7.6.1] | (RefSeq) Bcprs5; Bcprs5 (A)	ko00030: Pentose phosphate pathway; ko00230: Purine metabolism; ko01100: Metabolic pathways; ko01110: Biosynthesis of secondary metabolites; ko01200: Carbon metabolism; ko01230: Biosynthesis of amino acids	Bcprs5 [Botrytis cinerea B05.10]	KPR5_YEAST RecName: Full=Ribose-phosphate pyrophosphokinase 5; EC=2.7.6.1; AltName: Full=Phosphoribosyl pyrophosphate synthase 5;	M7TX67_BOTF1 SubName: Full=Putative ribose-phosphate pyrophosphokinase protein {ECO:0000313|EMBL:EMR85860.1};	Ribose-phosphate pyrophosphokinase	GO:0005737,cytoplasm; GO:0002189,ribose phosphate diphosphokinase complex; GO:0005524,ATP binding; GO:0016301,kinase activity; GO:0000287,magnesium ion binding; GO:0004749,ribose phosphate diphosphokinase activity; GO:0006015,5-phosphoribose 1-diphosphate biosynthetic process; GO:0031505,fungal-type cell wall organization; GO:0016310,phosphorylation; GO:0006164,purine nucleotide biosynthetic proc…	PF14572.9:Phosphoribosyl synthetase-associated domain
BCIN_09g04490	28.6563	30.9289	30.6628	9.8137	10.2579	10.6585	2859	2732	2617	874	953	975	-1.53433	2.63189e-221	8.79243e-220	down	NC_037318.1	1571012	1574573	+	BCIN_09g04490	--	--	--	hypothetical protein BCIN_09g04490 [Botrytis cinerea B05.10]	TREA_EMENI RecName: Full=Acid trehalase; EC=3.2.1.28; AltName: Full=Alpha,alpha-trehalase; AltName: Full=Alpha,alpha-trehalose glucohydrolase; Flags: Precursor;	A0A384JTF2_BOTFB RecName: Full=Alpha,alpha-trehalase {ECO:0000256|ARBA:ARBA00012757}; EC=3.2.1.28 {ECO:0000256|ARBA:ARBA00012757};	Acid trehalase	GO:0005576,extracellular region; GO:0009277,fungal-type cell wall; GO:0031160,spore wall; GO:0004555,alpha,alpha-trehalase activity; GO:0030246,carbohydrate binding; GO:0004553,hydrolase activity, hydrolyzing O-glycosyl compounds; GO:0005975,carbohydrate metabolic process; GO:0005993,trehalose catabolic process; GO:0003674,molecular_function; GO:0003824,catalytic activity; GO:0015927,trehalase ac…	PF03636.18:Glycosyl hydrolase family 65, N-terminal domain
BCIN_11g02280	23.4011	22.5855	22.4642	6.2583	5.9865	5.4131	1952	1668	1603	466	465	414	-1.93673	8.00615e-220	2.65848e-218	down	NC_037320.1	773152	776038	-	BCIN_11g02280	--	K01210 glucan 1,3-beta-glucosidase [EC:3.2.1.58] | (RefSeq) hypothetical protein (A)	ko00500: Starch and sucrose metabolism; ko01100: Metabolic pathways	hypothetical protein BCIN_11g02280 [Botrytis cinerea B05.10]	YBQ6_YEAST RecName: Full=Uncharacterized glycosyl hydrolase YBR056W; EC=3.2.1.-;	M7TS78_BOTF1 SubName: Full=Putative glucan-beta-glucosidase protein {ECO:0000313|EMBL:EMR86461.1};	--	GO:0009986,cell surface; GO:0005737,cytoplasm; GO:0005829,cytosol; GO:0005576,extracellular region; GO:0005758,mitochondrial intermembrane space; GO:0008422,beta-glucosidase activity; GO:0046557,glucan endo-1,6-beta-glucosidase activity; GO:0006073,cellular glucan metabolic process; GO:0009251,glucan catabolic process; GO:0003674,molecular_function; GO:0003824,catalytic activity; GO:0004553,hydro…	PF00150.21:Cellulase (glycosyl hydrolase family 5)
BCIN_09g02260	82.8662	83.4149	81.5831	35.9515	38.952	38.2967	4937	4400	4158	1912	2161	2092	-1.11147	2.14463e-218	7.07856e-217	down	NC_037318.1	828283	830667	+	BCIN_09g02260	--	--	--	hypothetical protein BCIN_09g02260 [Botrytis cinerea B05.10]	PLCX1_ARTBC RecName: Full=PI-PLC X domain-containing protein 1; Flags: Precursor;	M7UXW6_BOTF1 SubName: Full=Uncharacterized protein {ECO:0000313|EMBL:EMR88752.1};	--	GO:0005576,extracellular region; GO:0008081,phosphoric diester hydrolase activity; GO:0016042,lipid catabolic process; GO:0007165,signal transduction; GO:0003674,molecular_function; GO:0003824,catalytic activity; GO:0016787,hydrolase activity; GO:0016788,hydrolase activity, acting on ester bonds; GO:0042578,phosphoric ester hydrolase activity; GO:0006629,lipid metabolic process; GO:0008150,biolog…	--
BCIN_09g07140	63.7033	65.8418	66.8841	24.6731	22.7726	24.1152	2956	2705	2655	1022	984	1026	-1.43779	3.42857e-218	1.12825e-216	down	NC_037318.1	2544946	2546931	+	BCIN_09g07140	--	--	--	hypothetical protein BCIN_09g07140 [Botrytis cinerea B05.10]	--	A0A384JU07_BOTFB SubName: Full=Uncharacterized protein {ECO:0000313|EMBL:ATZ53971.1};	--	GO:0016021,integral component of membrane; GO:0005575,cellular_component; GO:0016020,membrane; GO:0031224,intrinsic component of membrane; GO:0110165,cellular anatomical entity	--
BCIN_10g01060	64.1125	61.6505	65.27	30.3661	30.9105	31.0366	5887	5012	5127	2489	2643	2613	-1.03027	3.86164e-218	1.26697e-216	down	NC_037319.1	428878	432295	-	BCIN_10g01060	--	--	--	hypothetical protein BCIN_10g01060 [Botrytis cinerea B05.10]	GTAA_ARTBC RecName: Full=Probable glutaminase ARB_05535/05536 {ECO:0000305}; EC=3.5.1.2 {ECO:0000250|UniProtKB:Q2U4L7}; Flags: Precursor;	A0A384JU24_BOTFB SubName: Full=Uncharacterized protein {ECO:0000313|EMBL:ATZ54085.1};	--	GO:0005576,extracellular region; GO:0004359,glutaminase activity; GO:0003674,molecular_function; GO:0003824,catalytic activity; GO:0016787,hydrolase activity; GO:0016810,hydrolase activity, acting on carbon-nitrogen (but not peptide) bonds; GO:0016811,hydrolase activity, acting on carbon-nitrogen (but not peptide) bonds, in linear amides; GO:0005575,cellular_component; GO:0110165,cellular anatomi…	PF08760.14:Domain of unknown function (DUF1793)
BCIN_09g00490	6.0983	5.7608	6.2029	27.4154	25.4984	25.2053	385	322	335	1545	1499	1459	2.13128	1.63068e-217	5.33416e-216	up	NC_037318.1	192456	194699	-	Bcmep2	--	K03320 ammonium transporter, Amt family | (RefSeq) Bcmep2; Bcmep2 (A)	--	Bcmep2 [Botrytis cinerea B05.10]	AMT1_SCHPO RecName: Full=Ammonium transporter 1;	H9BMN1_BOTFU RecName: Full=Ammonium transporter {ECO:0000256|RuleBase:RU362002};	Ammonia permease	GO:0005794,Golgi apparatus; GO:0005887,integral component of plasma membrane; GO:0005886,plasma membrane; GO:0008519,ammonium transmembrane transporter activity; GO:0015398,high-affinity secondary active ammonium transmembrane transporter activity; GO:0072488,ammonium transmembrane transport; GO:0003674,molecular_function; GO:0005215,transporter activity; GO:0005216,ion channel activity; GO:00052…	PF00909.24:Ammonium Transporter Family
BCIN_14g00960	58.2579	56.374	55.2384	113.944	114.579	111.341	2806	2404	2276	4899	5139	4917	1.01856	1.22765e-216	3.99203e-215	up	NC_037323.1	428968	430689	+	Bchas1	--	K13179 ATP-dependent RNA helicase DDX18/HAS1 [EC:3.6.4.13] | (RefSeq) Bchas1; Bchas1 (A)	--	Bchas1 [Botrytis cinerea B05.10]	HAS1_COCIM RecName: Full=ATP-dependent RNA helicase HAS1; EC=3.6.4.13;	M7UBN4_BOTF1 RecName: Full=RNA helicase {ECO:0000256|ARBA:ARBA00012552}; EC=3.6.4.13 {ECO:0000256|ARBA:ARBA00012552};	ATP-dependent RNA helicase pitchoune	GO:0005730,nucleolus; GO:0005524,ATP binding; GO:0016887,ATP hydrolysis activity; GO:0003723,RNA binding; GO:0003724,RNA helicase activity; GO:0006364,rRNA processing; GO:0000166,nucleotide binding; GO:0003674,molecular_function; GO:0005488,binding; GO:0017076,purine nucleotide binding; GO:0030554,adenyl nucleotide binding; GO:0032553,ribonucleotide binding; GO:0032555,purine ribonucleotide bindi…	PF00270.32:DEAD/DEAH box helicase
BCIN_03g02670	22.6307	20.7957	21.7359	63.0154	62.5611	64.2759	869	707	714	2160	2237	2263	1.56028	3.33018e-216	1.07971e-214	up	NC_037312.1	877536	879014	-	Bcpha2	--	K04518 prephenate dehydratase [EC:4.2.1.51] | (RefSeq) Bcpha2; Bcpha2 (A)	ko00400: Phenylalanine, tyrosine and tryptophan biosynthesis; ko01100: Metabolic pathways; ko01110: Biosynthesis of secondary metabolites; ko01230: Biosynthesis of amino acids	Bcpha2 [Botrytis cinerea B05.10]	PHA2_SCHPO RecName: Full=Putative prephenate dehydratase; Short=PDT; EC=4.2.1.51;	A0A384JBY0_BOTFB RecName: Full=Prephenate dehydratase {ECO:0000256|ARBA:ARBA00013147}; EC=4.2.1.51 {ECO:0000256|ARBA:ARBA00013147};	Prephenate dehydratase	GO:0005737,cytoplasm; GO:0005829,cytosol; GO:0005634,nucleus; GO:0004664,prephenate dehydratase activity; GO:0009094,L-phenylalanine biosynthetic process; GO:0003674,molecular_function; GO:0003824,catalytic activity; GO:0016829,lyase activity; GO:0016835,carbon-oxygen lyase activity; GO:0016836,hydro-lyase activity; GO:0006082,organic acid metabolic process; GO:0006520,cellular amino acid metabol…	PF00800.21:Prephenate dehydratase
BCIN_02g05910	95.0969	97.7543	93.8258	204.058	204.545	199.976	2058	1873	1737	3942	4122	3968	1.105	6.53311e-215	2.09345e-213	up	NC_037311.1	2100478	2101380	-	Bcbud20	--	K14821 bud site selection protein 20 | (RefSeq) Bcbud20 (A)	--	Bcbud20 [Botrytis cinerea B05.10]	BUD20_SCHPO RecName: Full=Zinc finger protein bud20;	A0A384J9R4_BOTFB SubName: Full=Bcbud20 {ECO:0000313|EMBL:ATZ47299.1};	U1-like Zn-finger-containing protein, probabl erole in RNA processing/splicing	GO:0005730,nucleolus; GO:0005634,nucleus; GO:0003676,nucleic acid binding; GO:0008270,zinc ion binding; GO:0042254,ribosome biogenesis; GO:0003674,molecular_function; GO:0005488,binding; GO:0097159,organic cyclic compound binding; GO:1901363,heterocyclic compound binding; GO:0043167,ion binding; GO:0043169,cation binding; GO:0046872,metal ion binding; GO:0046914,transition metal ion binding; GO:0…	PF12171.11:Zinc-finger double-stranded RNA-binding
BCIN_08g02950	87.8185	87.8897	93.4261	41.271	42.7522	43.9418	6417	5686	5840	2692	2909	2944	-1.05323	1.08231e-210	3.44802e-209	down	NC_037317.1	1115934	1118708	-	BCIN_08g02950	--	K17738 D-arabinitol 2-dehydrogenase [EC:1.1.1.250] | (RefSeq) hypothetical protein (A)	ko00040: Pentose and glucuronate interconversions; ko01100: Metabolic pathways	hypothetical protein BCIN_08g02950 [Botrytis cinerea B05.10]	ARDH_PICST RecName: Full=D-arabinitol 2-dehydrogenase [ribulose-forming]; Short=ARDH; EC=1.1.1.250;	M7TYJ7_BOTF1 SubName: Full=Putative d-arabinitol dehydrogenase protein {ECO:0000313|EMBL:EMR86339.1};	Reductases with broad range of substrate specificities	GO:0047038,D-arabinitol 2-dehydrogenase activity; GO:0051161,arabitol metabolic process; GO:0005975,carbohydrate metabolic process; GO:0003674,molecular_function; GO:0003824,catalytic activity; GO:0016491,oxidoreductase activity; GO:0016614,oxidoreductase activity, acting on CH-OH group of donors; GO:0016616,oxidoreductase activity, acting on the CH-OH group of donors, NAD or NADP as acceptor; GO…	PF13561.9:Enoyl-(Acyl carrier protein) reductase
BCIN_12g02070	17.9398	17.3545	17.989	40.5398	41.5379	40.9568	1512	1295	1297	3050	3260	3165	1.22615	1.05841e-208	3.33324e-207	up	NC_037321.1	719140	722223	-	BCIN_12g02070	--	K14708 solute carrier family 26 (sodium-independent sulfate anion transporter), member 11 | (RefSeq) hypothetical protein (A)	--	hypothetical protein BCIN_12g02070 [Botrytis cinerea B05.10]	SULX_YEAST RecName: Full=Putative sulfate transporter YPR003C;	A0A384JYN3_BOTFB RecName: Full=STAS domain-containing protein {ECO:0000259|PROSITE:PS50801};	Sulfate/bicarbonate/oxalate exchanger SAT-1 and related transporters (SLC26 family)	GO:0005783,endoplasmic reticulum; GO:0005789,endoplasmic reticulum membrane; GO:0005887,integral component of plasma membrane; GO:0015301,NA; GO:0008271,secondary active sulfate transmembrane transporter activity; GO:0015116,sulfate transmembrane transporter activity; GO:0003674,molecular_function; GO:0005215,transporter activity; GO:0008509,anion transmembrane transporter activity; GO:0015075,io…	PF00916.23:Sulfate permease family
BCIN_08g05200	83.3045	82.4692	84.2128	40.3517	40.458	40.0641	4785	4194	4138	2069	2164	2110	-1.02939	1.64842e-207	5.16175e-206	down	NC_037317.1	1968632	1971099	+	BCIN_08g05200	--	K14338 cytochrome P450 / NADPH-cytochrome P450 reductase [EC:1.14.14.1 1.6.2.4] | (RefSeq) hypothetical protein (A)	ko00071: Fatty acid degradation; ko00380: Tryptophan metabolism	hypothetical protein BCIN_08g05200 [Botrytis cinerea B05.10]	HIMC_ASPJA RecName: Full=Cytochrome P450 monooxygenase himC {ECO:0000303|PubMed:29314577}; EC=1.-.-.- {ECO:0000305|PubMed:29314577}; AltName: Full=Himeic acid A biosynthesis cluster protein C {ECO:0000303|PubMed:29314577};	A0A384JQX1_BOTFB SubName: Full=Uncharacterized protein {ECO:0000313|EMBL:ATZ52902.1};	Cytochrome P450 CYP4/CYP19/CYP26 subfamilies	GO:0016021,integral component of membrane; GO:0020037,heme binding; GO:0005506,iron ion binding; GO:0016712,oxidoreductase activity, acting on paired donors, with incorporation or reduction of molecular oxygen, reduced flavin or flavoprotein as one donor, and incorporation of one atom of oxygen; GO:0003674,molecular_function; GO:0005488,binding; GO:0046906,tetrapyrrole binding; GO:0097159,organic…	PF00067.25:Cytochrome P450
novel.482	11.234	10.6508	10.81	3.3472	3.8617	3.3472	2771	2326	2281	737	887	757	-1.61178	5.24877e-207	1.63426e-205	down	NC_037315.1	1987854	1996445	+	--	--	--	--	hypothetical protein BofuT4_P142580.1 [Botrytis cinerea T4]	--	G2YZE8_BOTF4 SubName: Full=Uncharacterized protein {ECO:0000313|EMBL:CCD56996.1};	--	GO:0016021,integral component of membrane; GO:0005575,cellular_component; GO:0016020,membrane; GO:0031224,intrinsic component of membrane; GO:0110165,cellular anatomical entity	--
BCIN_09g05150	9.3968	9.5611	9.9219	26.8451	27.0398	28.0566	827	745	747	2109	2216	2264	1.52461	3.03816e-206	9.37989e-205	up	NC_037318.1	1790744	1793848	-	BCIN_09g05150	--	--	--	hypothetical protein BCIN_09g05150 [Botrytis cinerea B05.10]	--	A0A384JT79_BOTFB RecName: Full=SIS domain-containing protein {ECO:0000259|PROSITE:PS51464};	--	GO:0097367,carbohydrate derivative binding; GO:1901135,carbohydrate derivative metabolic process; GO:0003674,molecular_function; GO:0005488,binding; GO:0008150,biological_process; GO:0008152,metabolic process; GO:0071704,organic substance metabolic process	PF01380.25:SIS domain
BCIN_11g01560	48.8039	50.5314	49.1124	15.7479	16.3644	15.208	2149	1970	1850	619	671	614	-1.63008	9.9694e-205	3.06072e-203	down	NC_037320.1	512428	514063	+	BCIN_11g01560	--	K24139 auxin efflux carrier family protein | (RefSeq) hypothetical protein (A)	--	hypothetical protein BCIN_11g01560 [Botrytis cinerea B05.10]	YDQ4_SCHPO RecName: Full=Uncharacterized transporter C5D6.04;	A0A384JWC4_BOTFB SubName: Full=Uncharacterized protein {ECO:0000313|EMBL:ATZ54831.1};	Predicted membrane protein	GO:0005783,endoplasmic reticulum; GO:0016021,integral component of membrane; GO:0022857,transmembrane transporter activity; GO:0003674,molecular_function; GO:0005215,transporter activity; GO:0005575,cellular_component; GO:0005622,intracellular anatomical structure; GO:0005737,cytoplasm; GO:0012505,endomembrane system; GO:0043226,organelle; GO:0043227,membrane-bounded organelle; GO:0043229,intrace…	PF03547.21:Membrane transport protein
BCIN_09g00500	1834.59	1822.35	1781.48	608.16	669.355	676.489	28995	25500	24086	8580	9851	9803	-1.45788	4.45533e-203	1.35647e-201	down	NC_037318.1	194835	195637	-	BCIN_09g00500	--	--	--	481be35c-48e4-4800-9351-7be58cb93e8f-CDS [Sclerotinia trifoliorum]	--	A0A8H2VVB4_9HELO SubName: Full=481be35c-48e4-4800-9351-7be58cb93e8f-CDS {ECO:0000313|EMBL:CAD6444773.1};	--	--	--
BCIN_03g05220	23.0237	24.0631	23.4576	49.4407	48.2685	49.9093	2009	1859	1751	3851	3922	3993	1.08471	4.63107e-202	1.40608e-200	up	NC_037312.1	1762243	1765319	+	Bcutp14	--	K14567 U3 small nucleolar RNA-associated protein 14 | (RefSeq) Bcutp14 (A)	ko03008: Ribosome biogenesis in eukaryotes	Bcutp14 [Botrytis cinerea B05.10]	YDM6_SCHPO RecName: Full=Uncharacterized protein C57A7.06;	A0A384JCL6_BOTFB SubName: Full=Bcutp14 {ECO:0000313|EMBL:ATZ48293.1};	Uncharacterized conserved protein	GO:0005730,nucleolus; GO:0005634,nucleus; GO:0032040,small-subunit processome; GO:0030490,maturation of SSU-rRNA; GO:0006139,nucleobase-containing compound metabolic process; GO:0006364,rRNA processing; GO:0006396,RNA processing; GO:0006725,cellular aromatic compound metabolic process; GO:0006807,nitrogen compound metabolic process; GO:0008150,biological_process; GO:0008152,metabolic process; GO:…	PF04615.16:Utp14 protein
BCIN_14g02190	14.1398	14.3483	14.1783	34.7434	33.4885	33.222	1329	1194	1140	2915	2931	2863	1.26864	8.74259e-201	2.63983e-199	up	NC_037323.1	892493	895796	-	BCIN_14g02190	--	K15218 RNA polymerase I-specific transcription initiation factor RRN6 | (RefSeq) hypothetical protein (A)	--	hypothetical protein BCIN_14g02190 [Botrytis cinerea B05.10]	--	A0A384K2J4_BOTFB SubName: Full=Uncharacterized protein {ECO:0000313|EMBL:ATZ57033.1};	--	--	PF10214.12:RNA polymerase I-specific transcription-initiation factor
BCIN_09g00320	12.9767	13.147	14.2546	38.0963	41.1416	40.3257	796	714	748	2086	2350	2268	1.58693	1.83319e-200	5.49007e-199	up	NC_037318.1	128584	130925	-	BCIN_09g00320	--	--	--	hypothetical protein BCIN_09g00320 [Botrytis cinerea B05.10]	--	A0A384JRD0_BOTFB SubName: Full=Uncharacterized protein {ECO:0000313|EMBL:ATZ53145.1};	--	GO:0016021,integral component of membrane; GO:0005575,cellular_component; GO:0016020,membrane; GO:0031224,intrinsic component of membrane; GO:0110165,cellular anatomical entity	--
BCIN_11g01570	21.6476	22.2069	21.8985	50.5807	49.593	48.9595	1493	1356	1292	3114	3185	3096	1.20074	8.25001e-200	2.4507e-198	up	NC_037320.1	514378	516817	-	Bcpuf6	--	K14844 pumilio homology domain family member 6 | (RefSeq) Bcpuf6; Bcpuf6 (A)	--	Bcpuf6 [Botrytis cinerea B05.10]	PUF6_SCHPO RecName: Full=Pumilio homology domain family member 6;	M7TH72_BOTF1 SubName: Full=Putative pumilio domain-containing protein {ECO:0000313|EMBL:EMR82861.1};	Puf family RNA-binding protein	GO:0005730,nucleolus; GO:0005634,nucleus; GO:0003730,mRNA 3'-UTR binding; GO:0003729,mRNA binding; GO:0000900,mRNA regulatory element binding translation repressor activity; GO:0006417,regulation of translation; GO:0042273,ribosomal large subunit biogenesis; GO:0003674,molecular_function; GO:0003676,nucleic acid binding; GO:0003723,RNA binding; GO:0005488,binding; GO:0097159,organic cyclic compou…	PF08144.14:CPL (NUC119) domain
BCIN_02g06560	30.8639	32.3622	32.6743	65.888	63.1095	63.3959	2554	2371	2313	4867	4863	4810	1.02424	3.69684e-197	1.08933e-195	up	NC_037311.1	2295138	2298001	-	BCIN_02g06560	--	--	--	hypothetical protein BCIN_02g06560 [Botrytis cinerea B05.10]	--	A0A384JAC3_BOTFB SubName: Full=Uncharacterized protein {ECO:0000313|EMBL:ATZ47367.1};	--	--	--
BCIN_05g02850	34.2093	35.5425	35.1735	70.648	71.856	74.9531	2134	1963	1877	3934	4174	4287	1.07097	7.64127e-194	2.22772e-192	up	NC_037314.1	1061135	1063347	-	BCIN_05g02850	--	--	--	hypothetical protein BCIN_05g02850 [Botrytis cinerea B05.10]	POXK_PENO1 RecName: Full=Hydroxylase/desaturase poxK {ECO:0000303|PubMed:28365998}; EC=1.-.-.- {ECO:0000305|PubMed:28365998}; AltName: Full=Oxaleimides biosynthesis cluster protein K {ECO:0000303|PubMed:28365998};	A0A384JH28_BOTFB SubName: Full=Uncharacterized protein {ECO:0000313|EMBL:ATZ49886.1};	--	GO:0016491,oxidoreductase activity; GO:0003674,molecular_function; GO:0003824,catalytic activity	--
BCIN_06g05640	43.6102	44.0598	45.3933	96.3777	93.5839	96.7815	1725	1543	1536	3403	3447	3510	1.12716	3.91941e-193	1.13663e-191	up	NC_037315.1	1941860	1943279	+	Bcrpc40	--	K03027 DNA-directed RNA polymerases I and III subunit RPAC1 | (RefSeq) Bcrpc40 (A)	ko03020: RNA polymerase	Bcrpc40 [Botrytis cinerea B05.10]	RPAC1_SCHPO RecName: Full=DNA-directed RNA polymerases I and III subunit RPAC1; Short=RNA polymerases I and III subunit AC1; AltName: Full=DNA-directed RNA polymerases I and III 40 kDa polypeptide; Short=AC40; AltName: Full=RPC39;	M7U1X4_BOTF1 SubName: Full=Putative dna-directed rna polymerases i and iii subunit rpac1 protein {ECO:0000313|EMBL:EMR87549.1};	RNA polymerase I and III, subunit RPA40/RPC40	GO:0005829,cytosol; GO:0005730,nucleolus; GO:0005634,nucleus; GO:0005736,RNA polymerase I complex; GO:0005666,RNA polymerase III complex; GO:0003677,DNA binding; GO:0046983,protein dimerization activity; GO:0001054,RNA polymerase I activity; GO:0001056,RNA polymerase III activity; GO:0006360,transcription by RNA polymerase I; GO:0006383,transcription by RNA polymerase III; GO:0003674,molecular_fu…	PF01193.27:RNA polymerase Rpb3/Rpb11 dimerisation domain
BCIN_05g04860	140.077	134.148	141.998	55.7472	59.8194	52.8	3938	3339	3415	1399	1566	1361	-1.2866	4.64771e-193	1.34076e-191	down	NC_037314.1	1724068	1725095	-	BCIN_05g04860	--	--	--	hypothetical protein BCIN_05g04860 [Botrytis cinerea B05.10]	YFAS1_NEUCR RecName: Full=FAS1 domain-containing protein NCU02579; Flags: Precursor;	M7UAE4_BOTF1 SubName: Full=Putative fas1 domain-containing protein {ECO:0000313|EMBL:EMR80322.1};	--	GO:0005773,vacuole; GO:0005575,cellular_component; GO:0005622,intracellular anatomical structure; GO:0005737,cytoplasm; GO:0043226,organelle; GO:0043227,membrane-bounded organelle; GO:0043229,intracellular organelle; GO:0043231,intracellular membrane-bounded organelle; GO:0110165,cellular anatomical entity	PF02469.25:Fasciclin domain
BCIN_12g03270	61.263	61.3666	64.8447	23.7536	23.7745	23.1011	2687	2383	2433	930	971	929	-1.38898	4.84839e-191	1.38772e-189	down	NC_037321.1	1143260	1144969	+	BCIN_12g03270	--	K05994 bacterial leucyl aminopeptidase [EC:3.4.11.10] | (RefSeq) hypothetical protein (A)	--	hypothetical protein BCIN_12g03270 [Botrytis cinerea B05.10]	LAP1_SCLS1 RecName: Full=Leucine aminopeptidase 1; EC=3.4.11.-; AltName: Full=Leucyl aminopeptidase 1; Short=LAP1; Flags: Precursor;	A0A384JYV2_BOTFB RecName: Full=Peptide hydrolase {ECO:0000256|RuleBase:RU361240}; EC=3.4.-.- {ECO:0000256|RuleBase:RU361240};	Transferrin receptor and related proteins containing the protease-associated (PA) domain	GO:0005576,extracellular region; GO:0004177,aminopeptidase activity; GO:0046872,metal ion binding; GO:0008235,metalloexopeptidase activity; GO:0006508,proteolysis; GO:0003674,molecular_function; GO:0003824,catalytic activity; GO:0008233,peptidase activity; GO:0008238,exopeptidase activity; GO:0016787,hydrolase activity; GO:0140096,catalytic activity, acting on a protein; GO:0005488,binding; GO:00…	PF04389.20:Peptidase family M28
BCIN_05g06020	72.3349	75.4293	75.4432	31.4901	33.511	33.401	3739	3452	3336	1453	1613	1583	-1.1619	6.2407e-189	1.75876e-187	down	NC_037314.1	2069794	2071702	+	BCIN_05g06020	--	K01181 endo-1,4-beta-xylanase [EC:3.2.1.8] | (RefSeq) hypothetical protein (A)	--	hypothetical protein BCIN_05g06020 [Botrytis cinerea B05.10]	XYND_TALFU RecName: Full=Endo-1,4-beta-xylanase D; Short=Xylanase D; EC=3.2.1.8; AltName: Full=1,4-beta-D-xylan xylanohydrolase D; Flags: Precursor;	A0A384JI32_BOTFB RecName: Full=Beta-xylanase {ECO:0000256|RuleBase:RU361174}; EC=3.2.1.8 {ECO:0000256|RuleBase:RU361174};	--	GO:0005576,extracellular region; GO:0030248,cellulose binding; GO:0031176,endo-1,4-beta-xylanase activity; GO:0045493,xylan catabolic process; GO:0003674,molecular_function; GO:0005488,binding; GO:0030246,carbohydrate binding; GO:0030247,polysaccharide binding; GO:0003824,catalytic activity; GO:0004553,hydrolase activity, hydrolyzing O-glycosyl compounds; GO:0016787,hydrolase activity; GO:0016798…	PF00331.23:Glycosyl hydrolase family 10
BCIN_07g00300	170.012	175.658	180.079	83.9582	87.4227	81.3561	5315	4862	4816	2343	2545	2332	-1.03721	5.16196e-187	1.43633e-185	down	NC_037316.1	112287	113474	+	BCIN_07g00300	--	--	--	hypothetical protein BCIN_07g00300 [Botrytis cinerea B05.10]	DMR11_CRYX8 RecName: Full=Dimeric xanthone biosynthesis cluster protein R11 {ECO:0000303|PubMed:30996871};	M7TPZ8_BOTF1 SubName: Full=Putative hemerythrin hhe cation binding domain-containing protein {ECO:0000313|EMBL:EMR83475.1};	--	GO:0046872,metal ion binding; GO:0055072,iron ion homeostasis; GO:0003674,molecular_function; GO:0005488,binding; GO:0043167,ion binding; GO:0043169,cation binding; GO:0008150,biological_process; GO:0042592,homeostatic process; GO:0048878,chemical homeostasis; GO:0050801,ion homeostasis; GO:0055065,metal ion homeostasis; GO:0055076,transition metal ion homeostasis; GO:0055080,cation homeostasis; …	PF01814.26:Hemerythrin HHE cation binding domain
BCIN_09g00440	4.1743	4.0283	4.0887	16.6496	15.9975	16.0096	364	311	305	1296	1299	1280	2.0031	4.41811e-186	1.21703e-184	up	NC_037318.1	171415	174623	-	BCIN_09g00440	--	K19564 choline transport protein | (RefSeq) hypothetical protein (A)	--	hypothetical protein BCIN_09g00440 [Botrytis cinerea B05.10]	YAO8_SCHPO RecName: Full=Uncharacterized amino-acid permease C11D3.08c;	A0A384JRF5_BOTFB SubName: Full=Uncharacterized protein {ECO:0000313|EMBL:ATZ53159.1};	Amino acid transporters	GO:0005737,cytoplasm; GO:0016021,integral component of membrane; GO:0015171,amino acid transmembrane transporter activity; GO:0003674,molecular_function; GO:0005215,transporter activity; GO:0005342,organic acid transmembrane transporter activity; GO:0022857,transmembrane transporter activity; GO:0046943,carboxylic acid transmembrane transporter activity; GO:0005575,cellular_component; GO:0005622,…	PF13520.9:Amino acid permease
BCIN_14g04180	64.6408	64.459	66.0401	26.5784	26.6894	25.6001	2809	2480	2455	1031	1080	1020	-1.2879	1.80442e-184	4.94574e-183	down	NC_037323.1	1637197	1638802	-	BCIN_14g04180	--	K12661 L-rhamnonate dehydratase [EC:4.2.1.90] | (RefSeq) hypothetical protein (A)	ko00051: Fructose and mannose metabolism; ko01100: Metabolic pathways	hypothetical protein BCIN_14g04180 [Botrytis cinerea B05.10]	LGD1_HYPJE RecName: Full=L-galactonate dehydratase; EC=4.2.1.146;	A0A384K375_BOTFB RecName: Full=MR_MLE domain-containing protein {ECO:0000259|SMART:SM00922};	--	GO:0004089,carbonate dehydratase activity; GO:0050023,L-fuconate dehydratase activity; GO:0046872,metal ion binding; GO:0009063,cellular amino acid catabolic process; GO:0019698,D-galacturonate catabolic process; GO:0003674,molecular_function; GO:0003824,catalytic activity; GO:0016829,lyase activity; GO:0016835,carbon-oxygen lyase activity; GO:0016836,hydro-lyase activity; GO:0005488,binding; GO:…	PF13378.9:Enolase C-terminal domain-like
BCIN_08g01660	53.3379	57.8099	56.8249	26.1148	25.3281	26.087	4480	4299	4083	1958	1981	2009	-1.09597	6.08537e-183	1.6474e-181	down	NC_037317.1	636394	639404	+	BCIN_08g01660	--	--	--	hypothetical protein EAE99_002565 [Botrytis elliptica]	YD72_SCHPO RecName: Full=Uncharacterized protein C32A11.02c;	A0A384JPK9_BOTFB SubName: Full=Uncharacterized protein {ECO:0000313|EMBL:ATZ52442.1};	--	--	PF19343.2:Family of unknown function (DUF5923)
BCIN_07g05110	27.7076	27.6641	26.6141	55.344	55.3851	55.4147	1991	1760	1636	3550	3706	3651	1.03734	1.67465e-182	4.52237e-181	up	NC_037316.1	1912812	1915298	-	Bcnop2	--	K14835 25S rRNA (cytosine2870-C5)-methyltransferase [EC:2.1.1.310] | (RefSeq) Bcnop2; Bcnop2 (A)	--	Bcnop2 [Botrytis cinerea B05.10]	NOP2_YEAST RecName: Full=25S rRNA (cytosine(2870)-C(5))-methyltransferase; EC=2.1.1.310 {ECO:0000269|PubMed:23913415}; AltName: Full=Nucleolar protein 2;	M7U9C8_BOTF1 SubName: Full=Putative s-adenosylmethionine-dependent methyltransferase superfamily domain-containing protein {ECO:0000313|EMBL:EMR90245.1};	tRNA and rRNA cytosine-C5-methylase (nucleolar protein NOL1/NOP2)	GO:0005730,nucleolus; GO:0005654,nucleoplasm; GO:0005634,nucleus; GO:0030687,preribosome, large subunit precursor; GO:0003723,RNA binding; GO:0009383,rRNA (cytosine-C5-)-methyltransferase activity; GO:1902626,assembly of large subunit precursor of preribosome; GO:0000470,maturation of LSU-rRNA; GO:0000463,maturation of LSU-rRNA from tricistronic rRNA transcript (SSU-rRNA, 5.8S rRNA, LSU-rRNA); GO…	PF01189.20:16S rRNA methyltransferase RsmB/F
BCIN_09g07130	51.4801	51.6983	51.1244	18.3757	18.8914	20.1351	2426	2157	2061	773	829	870	-1.40752	7.56506e-182	2.03295e-180	down	NC_037318.1	2539836	2541718	-	BCIN_09g07130	--	--	--	hypothetical protein BCIN_09g07130 [Botrytis cinerea B05.10]	--	A0A384JTS1_BOTFB SubName: Full=Uncharacterized protein {ECO:0000313|EMBL:ATZ53969.1};	--	--	--
BCIN_14g01490	62.8034	58.4096	61.262	23.6189	21.681	23.4093	2809	2313	2344	943	903	960	-1.39119	1.30263e-181	3.49201e-180	down	NC_037323.1	656938	658701	+	BCIN_14g01490	--	--	--	hypothetical protein BCIN_14g01490 [Botrytis cinerea B05.10]	--	A0A384K2B1_BOTFB SubName: Full=Uncharacterized protein {ECO:0000313|EMBL:ATZ56943.1};	--	--	--
BCIN_11g04590	6.4459	5.4438	6.2296	19.3476	18.852	19.3279	658	492	544	1763	1792	1809	1.68364	2.49452e-181	6.65468e-180	up	NC_037320.1	1689403	1692935	+	BCIN_11g04590	--	--	--	hypothetical protein BCIN_11g04590 [Botrytis cinerea B05.10]	--	A0A384JX64_BOTFB SubName: Full=Uncharacterized protein {ECO:0000313|EMBL:ATZ55175.1};	--	GO:0016021,integral component of membrane; GO:0005575,cellular_component; GO:0016020,membrane; GO:0031224,intrinsic component of membrane; GO:0110165,cellular anatomical entity	PF11885.11:Protein of unknown function (DUF3405)
BCIN_06g00580	38.3222	37.0377	37.194	16.1853	15.6317	17.2803	3541	3030	2940	1335	1345	1464	-1.17855	6.12296e-177	1.60614e-175	down	NC_037315.1	247805	251301	+	BCIN_06g00580	--	--	--	hypothetical protein BCIN_06g00580 [Botrytis cinerea B05.10]	A7629_ARTBC RecName: Full=Uncharacterized secreted glycosidase ARB_07629 {ECO:0000305}; EC=3.2.1.- {ECO:0000305}; Flags: Precursor;	A0A384JJC7_BOTFB SubName: Full=Uncharacterized protein {ECO:0000313|EMBL:ATZ50561.1};	--	GO:0005576,extracellular region; GO:0030246,carbohydrate binding; GO:0016798,hydrolase activity, acting on glycosyl bonds; GO:0005975,carbohydrate metabolic process; GO:0003674,molecular_function; GO:0005488,binding; GO:0003824,catalytic activity; GO:0016787,hydrolase activity; GO:0008150,biological_process; GO:0008152,metabolic process; GO:0044238,primary metabolic process; GO:0071704,organic su…	PF07971.15:Glycosyl hydrolase family 92
BCIN_10g04050	21.9609	21.8117	22.6487	45.479	46.1961	46.0417	1724	1516	1521	3187	3377	3314	1.07142	2.81791e-174	7.23636e-173	up	NC_037319.1	1556889	1559658	+	Bcdrs1	--	K13181 ATP-dependent RNA helicase DDX27 [EC:3.6.4.13] | (RefSeq) Bcdrs1; Bcdrs1 (A)	--	Bcdrs1 [Botrytis cinerea B05.10]	DRS1_BOTFB RecName: Full=ATP-dependent RNA helicase drs1; EC=3.6.4.13;	A0A384JUX6_BOTFB SubName: Full=Bcdrs1 {ECO:0000313|EMBL:ATZ54399.1};	ATP-dependent RNA helicase	GO:0005730,nucleolus; GO:0030687,preribosome, large subunit precursor; GO:0005524,ATP binding; GO:0016887,ATP hydrolysis activity; GO:0003723,RNA binding; GO:0003724,RNA helicase activity; GO:0000027,ribosomal large subunit assembly; GO:0006364,rRNA processing; GO:0000166,nucleotide binding; GO:0003674,molecular_function; GO:0005488,binding; GO:0017076,purine nucleotide binding; GO:0030554,adenyl…	PF00270.32:DEAD/DEAH box helicase
BCIN_11g00190	48.8322	50.0968	49.9017	18.2768	18.4388	18.972	2170	1971	1897	725	763	773	-1.39894	2.29281e-169	5.76666e-168	down	NC_037320.1	67723	69260	-	BCIN_11g00190	--	--	--	hypothetical protein BCIN_11g00190 [Botrytis cinerea B05.10]	MPAB2_PENBR RecName: Full=ER-bound oxygenase mpaB' {ECO:0000303|PubMed:25630520}; EC=1.-.-.- {ECO:0000269|PubMed:31209052}; AltName: Full=Mycophenolic acid biosynthesis cluster protein B' {ECO:0000303|PubMed:25630520};	A0A384JWD5_BOTFB RecName: Full=MPAB_Lcp_cat domain-containing protein {ECO:0000259|Pfam:PF09995};	--	GO:0005789,endoplasmic reticulum membrane; GO:0016021,integral component of membrane; GO:0016491,oxidoreductase activity; GO:0140722,mycophenolic acid biosynthetic process; GO:0016114,terpenoid biosynthetic process; GO:0003674,molecular_function; GO:0003824,catalytic activity; GO:0006082,organic acid metabolic process; GO:0006725,cellular aromatic compound metabolic process; GO:0008150,biological…	PF09995.12:ER-bound oxygenase mpaB/B'/Rubber oxygenase, catalytic domain
BCIN_12g01790	30.3566	32.3485	30.688	63.249	65.2315	61.5127	2034	1919	1759	3783	4070	3779	1.04416	1.19256e-166	2.95879e-165	up	NC_037321.1	624766	627134	+	Bcsyo1	--	--	--	Bcsyo1 [Botrytis cinerea B05.10]	YGQ3_SCHPO RecName: Full=Uncharacterized ARM-like repeat-containing protein C1703.03c;	A0A384JYD2_BOTFB SubName: Full=Bcsyo1 {ECO:0000313|EMBL:ATZ55599.1};	--	GO:0005829,cytosol; GO:0005634,nucleus; GO:0051082,unfolded protein binding; GO:0006606,protein import into nucleus; GO:0042273,ribosomal large subunit biogenesis; GO:0003674,molecular_function; GO:0005488,binding; GO:0005515,protein binding; GO:0006810,transport; GO:0006886,intracellular protein transport; GO:0006913,nucleocytoplasmic transport; GO:0008104,protein localization; GO:0008150,biolog…	--
BCIN_12g01810	17.6425	18.5112	18.0878	37.881	39.4969	39.2853	1464	1360	1284	2806	3052	2989	1.12471	6.35777e-165	1.55978e-163	up	NC_037321.1	630215	633141	-	Bcdbp10	--	K14808 ATP-dependent RNA helicase DDX54/DBP10 [EC:3.6.4.13] | (RefSeq) Bcdbp10 (A)	--	Bcdbp10 [Botrytis cinerea B05.10]	DBP10_SCLS1 RecName: Full=ATP-dependent RNA helicase dbp10; EC=3.6.4.13;	A0A384JYK7_BOTFB RecName: Full=ATP-dependent RNA helicase DBP10 {ECO:0000256|RuleBase:RU365068}; EC=3.6.4.13 {ECO:0000256|RuleBase:RU365068};	ATP-dependent RNA helicase	GO:0005730,nucleolus; GO:0005524,ATP binding; GO:0016887,ATP hydrolysis activity; GO:0003723,RNA binding; GO:0003724,RNA helicase activity; GO:0006364,rRNA processing; GO:0000166,nucleotide binding; GO:0003674,molecular_function; GO:0005488,binding; GO:0017076,purine nucleotide binding; GO:0030554,adenyl nucleotide binding; GO:0032553,ribonucleotide binding; GO:0032555,purine ribonucleotide bindi…	PF00270.32:DEAD/DEAH box helicase
BCIN_10g03080	23.285	20.904	22.3769	63.7343	66.3347	62.7061	697	554	573	1703	1849	1721	1.55162	1.48792e-164	3.64227e-163	up	NC_037319.1	1174763	1175919	-	BCIN_10g03080	--	--	--	hypothetical protein BCIN_10g03080 [Botrytis cinerea B05.10]	--	M7V0A0_BOTF1 SubName: Full=Uncharacterized protein {ECO:0000313|EMBL:EMR89607.1};	--	--	--
BCIN_12g03980	67.3318	72.5928	70.6016	25.4589	22.9019	25.0703	2068	1974	1855	698	655	706	-1.50055	7.06853e-164	1.72645e-162	down	NC_037321.1	1348658	1349878	-	BCIN_12g03980	--	--	--	hypothetical protein BCIN_12g03980 [Botrytis cinerea B05.10]	--	A0A384JZ49_BOTFB SubName: Full=Uncharacterized protein {ECO:0000313|EMBL:ATZ55843.1};	--	GO:0016021,integral component of membrane; GO:0005575,cellular_component; GO:0016020,membrane; GO:0031224,intrinsic component of membrane; GO:0110165,cellular anatomical entity	PF01679.20:Proteolipid membrane potential modulator
BCIN_01g00970	32.1509	32.6304	31.7964	14.2056	14.8808	13.9352	3007	2702	2544	1186	1296	1195	-1.1475	9.92461e-160	2.3765e-158	down	NC_037310.1	388750	392087	+	BCIN_01g00970	--	K21632 white-opaque regulator 2 | (RefSeq) hypothetical protein (A)	--	hypothetical protein BCIN_01g00970 [Botrytis cinerea B05.10]	ATNN_EMENI RecName: Full=Aspercryptin biosynthesis cluster-specific transcription regulator atnN {ECO:0000303|PubMed:27310134}; AltName: Full=Aspercryptin biosynthesis cluster protein N {ECO:0000303|PubMed:26563584};	A0A384J446_BOTFB RecName: Full=Zn(2)-C6 fungal-type domain-containing protein {ECO:0000259|PROSITE:PS50048};	--	GO:0005634,nucleus; GO:0003677,DNA binding; GO:0000981,DNA-binding transcription factor activity, RNA polymerase II-specific; GO:0008270,zinc ion binding; GO:0003674,molecular_function; GO:0003676,nucleic acid binding; GO:0005488,binding; GO:0097159,organic cyclic compound binding; GO:1901363,heterocyclic compound binding; GO:0003700,DNA-binding transcription factor activity; GO:0140110,transcrip…	PF11951.11:Fungal specific transcription factor domain
BCIN_02g07850	79.7087	76.2044	76.4723	37.4566	39.0483	37.9429	4005	3390	3287	1680	1827	1748	-1.00328	1.18401e-157	2.7986e-156	down	NC_037311.1	2832248	2834045	+	BCIN_02g07850	--	--	--	hypothetical protein BCIN_02g07850 [Botrytis cinerea B05.10]	--	M7TL88_BOTF1 SubName: Full=Uncharacterized protein {ECO:0000313|EMBL:EMR81874.1};	--	--	--
BCIN_06g03140	66.0999	70.6664	68.2612	24.9325	21.9859	25.1419	2076	1965	1834	699	643	724	-1.4898	2.08837e-157	4.92559e-156	down	NC_037315.1	1093290	1094450	-	BCIN_06g03140	--	--	--	hypothetical protein BCIN_06g03140 [Botrytis cinerea B05.10]	--	M7UNR9_BOTF1 SubName: Full=Uncharacterized protein {ECO:0000313|EMBL:EMR88568.1};	--	--	--
BCIN_01g04570	24.9458	24.3689	25.8988	9.04	9.1459	9.5653	2065	1786	1834	668	705	726	-1.41922	2.84342e-156	6.64937e-155	down	NC_037310.1	1660883	1663747	+	Bccao1	--	--	--	Bccao1 [Botrytis cinerea B05.10]	--	A0A384J5C3_BOTFB SubName: Full=Bccao1 {ECO:0000313|EMBL:ATZ45730.1};	Beta, beta-carotene 15,15'-dioxygenase and related enzymes	GO:0046872,metal ion binding; GO:0016702,oxidoreductase activity, acting on single donors with incorporation of molecular oxygen, incorporation of two atoms of oxygen; GO:0003674,molecular_function; GO:0005488,binding; GO:0043167,ion binding; GO:0043169,cation binding; GO:0003824,catalytic activity; GO:0016491,oxidoreductase activity; GO:0016701,oxidoreductase activity, acting on single donors wi…	PF03055.18:Retinal pigment epithelial membrane protein
BCIN_04g03370	10.7374	10.92	11.5875	28.9678	30.9839	30.851	703	633	649	1693	1889	1852	1.47018	1.87913e-155	4.35727e-154	up	NC_037313.1	1207862	1210127	+	BCIN_04g03370	--	--	--	hypothetical protein BCIN_04g03370 [Botrytis cinerea B05.10]	--	A0A384JEX3_BOTFB RecName: Full=RNA_ligase domain-containing protein {ECO:0000259|Pfam:PF09414};	--	--	PF09414.13:RNA ligase
BCIN_14g03590	63.5015	61.9583	63.6809	25.929	24.0992	25.8646	2343	2024	2010	854	828	875	-1.29902	3.06857e-154	7.07058e-153	down	NC_037323.1	1369664	1370940	+	BCIN_14g03590	--	--	--	hypothetical protein BCIN_14g03590 [Botrytis cinerea B05.10]	--	M7U690_BOTF1 SubName: Full=Putative oxysterol binding protein {ECO:0000313|EMBL:EMR89184.1};	--	--	--
BCIN_15g02440	34.5069	33.7421	33.6094	12.8084	13.7334	14.7781	2674	2315	2228	886	991	1050	-1.28267	1.12667e-153	2.58522e-152	down	NC_037324.1	861722	865146	+	BCIN_15g02440	--	K05349 beta-glucosidase [EC:3.2.1.21] | (RefSeq) hypothetical protein (A)	ko00460: Cyanoamino acid metabolism; ko00500: Starch and sucrose metabolism; ko00999: Biosynthesis of various plant secondary metabolites; ko01100: Metabolic pathways; ko01110: Biosynthesis of secondary metabolites	hypothetical protein BCIN_15g02440 [Botrytis cinerea B05.10]	BGLL_ASPFC RecName: Full=Probable beta-glucosidase L; EC=3.2.1.21; AltName: Full=Beta-D-glucoside glucohydrolase L; AltName: Full=Cellobiase L; AltName: Full=Gentiobiase L; Flags: Precursor;	A0A384K4E3_BOTFB RecName: Full=CBM1 domain-containing protein {ECO:0000259|PROSITE:PS51164};	--	GO:0005576,extracellular region; GO:0008422,beta-glucosidase activity; GO:0102483,scopolin beta-glucosidase activity; GO:0030245,cellulose catabolic process; GO:0003674,molecular_function; GO:0003824,catalytic activity; GO:0004553,hydrolase activity, hydrolyzing O-glycosyl compounds; GO:0015926,glucosidase activity; GO:0016787,hydrolase activity; GO:0016798,hydrolase activity, acting on glycosyl …	PF01915.25:Glycosyl hydrolase family 3 C-terminal domain
BCIN_03g05200	17.8098	18.0955	17.33	5.8637	5.7861	5.8764	1623	1460	1351	477	491	491	-1.58422	4.53435e-153	1.03182e-151	down	NC_037312.1	1754791	1758224	-	BCIN_03g05200	--	K01180 endo-1,3(4)-beta-glucanase [EC:3.2.1.6] | (RefSeq) hypothetical protein (A)	--	hypothetical protein BCIN_03g05200 [Botrytis cinerea B05.10]	ENG1_ARTBC RecName: Full=Probable endo-1,3(4)-beta-glucanase ARB_01444 {ECO:0000305}; Short=Endo-1,3-beta-glucanase {ECO:0000250|UniProtKB:Q5AIR7}; Short=Endo-1,4-beta-glucanase {ECO:0000250|UniProtKB:Q5AIR7}; EC=3.2.1.6 {ECO:0000250|UniProtKB:Q5AIR7}; AltName: Full=Laminarinase {ECO:0000250|UniProtKB:Q5AIR7}; Flags: Precursor;	M7UUN9_BOTF1 RecName: Full=Endo-1,3(4)-beta-glucanase {ECO:0000256|ARBA:ARBA00012599}; EC=3.2.1.6 {ECO:0000256|ARBA:ARBA00012599};	Predicted endo-1,3-beta-glucanase	GO:0005576,extracellular region; GO:0008422,beta-glucosidase activity; GO:0052861,glucan endo-1,3-beta-glucanase activity, C-3 substituted reducing group; GO:0052862,glucan endo-1,4-beta-glucanase activity, C-3 substituted reducing group; GO:0008152,metabolic process; GO:0003674,molecular_function; GO:0003824,catalytic activity; GO:0004553,hydrolase activity, hydrolyzing O-glycosyl compounds; GO:…	PF17652.4:Glycosyl hydrolase family 81 C-terminal domain
BCIN_01g11060	29.4624	27.9989	29.3619	9.5499	8.2333	8.6007	1614	1358	1376	467	420	432	-1.70074	5.57449e-153	1.26589e-151	down	NC_037310.1	3892118	3894013	+	BCIN_01g11060	--	--	--	hypothetical protein BCIN_01g11060 [Botrytis cinerea B05.10]	--	A0A384J7E2_BOTFB SubName: Full=Uncharacterized protein {ECO:0000313|EMBL:ATZ46526.1};	--	--	--
BCIN_02g03330	7.9929	8.5927	7.8349	26.2795	27.5085	27.0346	415	395	348	1218	1330	1287	1.74613	2.13002e-151	4.8072e-150	up	NC_037311.1	1207545	1209736	-	BCIN_02g03330	--	--	--	hypothetical protein BCIN_02g03330 [Botrytis cinerea B05.10]	SSU1_ARTBC RecName: Full=Sulfite efflux pump SSU1 {ECO:0000303|PubMed:17322211};	M7U7W2_BOTF1 SubName: Full=Putative c4-dicarboxylate transporter malic acid transport protein {ECO:0000313|EMBL:EMR82703.1};	--	GO:0016021,integral component of membrane; GO:0005886,plasma membrane; GO:0055085,transmembrane transport; GO:0006810,transport; GO:0008150,biological_process; GO:0009987,cellular process; GO:0051179,localization; GO:0051234,establishment of localization; GO:0005575,cellular_component; GO:0016020,membrane; GO:0031224,intrinsic component of membrane; GO:0110165,cellular anatomical entity; GO:00719…	PF03595.20:Voltage-dependent anion channel
BCIN_11g06470	45.0267	43.1281	43.3147	13.6198	13.1218	12.4604	1474	1250	1213	398	400	374	-1.72769	6.17029e-151	1.38971e-149	down	NC_037320.1	2294118	2295466	+	BCIN_11g06470	--	--	--	hypothetical protein BCIN_11g06470 [Botrytis cinerea B05.10]	--	A0A384JXZ1_BOTFB RecName: Full=Lactamase_B domain-containing protein {ECO:0000259|SMART:SM00849};	--	--	PF00753.30:Metallo-beta-lactamase superfamily
BCIN_14g03730	103.942	100.08	110.487	52.0388	50.3661	50.2243	4643	3958	4222	2075	2095	2057	-1.0241	2.25392e-150	5.06602e-149	down	NC_037323.1	1428486	1430084	+	BCIN_14g03730	--	--	--	hypothetical protein BCIN_14g03730 [Botrytis cinerea B05.10]	--	A0A384K308_BOTFB SubName: Full=Uncharacterized protein {ECO:0000313|EMBL:ATZ57215.1};	--	--	PF13894.9:C2H2-type zinc finger
BCIN_14g01380	56.8279	55.5457	52.3609	25.7274	24.9731	24.6583	3343	2893	2635	1351	1368	1330	-1.11031	2.07168e-149	4.63745e-148	down	NC_037323.1	619219	621440	-	Bcaif1	--	--	--	Bcaif1 [Botrytis cinerea B05.10]	AIF1_SCHPO RecName: Full=Apoptosis-inducing factor 1; EC=1.-.-.-;	A0A384K2B8_BOTFB SubName: Full=Bcaif1 {ECO:0000313|EMBL:ATZ56931.1};	Monodehydroascorbate/ferredoxin reductase	GO:0005737,cytoplasm; GO:0005829,cytosol; GO:0005743,mitochondrial inner membrane; GO:0005741,mitochondrial outer membrane; GO:0005634,nucleus; GO:0051537,2 iron, 2 sulfur cluster binding; GO:0050660,flavin adenine dinucleotide binding; GO:0046872,metal ion binding; GO:0016668,oxidoreductase activity, acting on a sulfur group of donors, NAD(P) as acceptor; GO:0016651,oxidoreductase activity, acti…	PF07992.17:Pyridine nucleotide-disulphide oxidoreductase
BCIN_06g03010	106.41	107.215	104.142	50.9506	51.3156	53.4897	3465	3091	2901	1481	1556	1597	-1.00989	5.31199e-149	1.18426e-147	down	NC_037315.1	1046196	1047480	-	BCIN_06g03010	--	--	--	hypothetical protein BCIN_06g03010 [Botrytis cinerea B05.10]	YKH1_YEAST RecName: Full=Uncharacterized oxidoreductase YKL071W;	M7TY06_BOTF1 SubName: Full=Putative short chain dehydrogenase reductase family superfamily protein {ECO:0000313|EMBL:EMR88556.1};	Predicted short chain-type dehydrogenase	GO:0005737,cytoplasm; GO:0004022,alcohol dehydrogenase (NAD+) activity; GO:0110095,cellular detoxification of aldehyde; GO:0003674,molecular_function; GO:0003824,catalytic activity; GO:0016491,oxidoreductase activity; GO:0016614,oxidoreductase activity, acting on CH-OH group of donors; GO:0016616,oxidoreductase activity, acting on the CH-OH group of donors, NAD or NADP as acceptor; GO:0018455,alc…	PF00106.28:short chain dehydrogenase
BCIN_12g01820	15.1128	14.9339	15.1357	34.4896	33.0035	34.7588	1103	965	945	2247	2243	2326	1.19702	8.03576e-148	1.78067e-146	up	NC_037321.1	633283	635860	+	Bchca4	--	K14776 ATP-dependent RNA helicase DDX10/DBP4 [EC:3.6.4.13] | (RefSeq) Bchca4; Bchca4 (A)	--	Bchca4 [Botrytis cinerea B05.10]	DBP4_SCLS1 RecName: Full=ATP-dependent RNA helicase dbp4; EC=3.6.4.13;	A0A384JYK2_BOTFB RecName: Full=RNA helicase {ECO:0000256|ARBA:ARBA00012552}; EC=3.6.4.13 {ECO:0000256|ARBA:ARBA00012552};	RNA Helicase	GO:0005730,nucleolus; GO:0005634,nucleus; GO:0032040,small-subunit processome; GO:0005524,ATP binding; GO:0016887,ATP hydrolysis activity; GO:0034512,box C/D RNA binding; GO:0042802,identical protein binding; GO:0003724,RNA helicase activity; GO:0034511,U3 snoRNA binding; GO:0006364,rRNA processing; GO:0000166,nucleotide binding; GO:0003674,molecular_function; GO:0005488,binding; GO:0017076,purin…	PF00270.32:DEAD/DEAH box helicase
BCIN_09g00880	9.6953	9.1714	9.2846	29.6755	31.6639	30.3916	437	366	358	1194	1329	1256	1.72213	7.89011e-146	1.73094e-144	up	NC_037318.1	325314	326956	+	BCIN_09g00880	--	--	--	hypothetical protein BCIN_09g00880 [Botrytis cinerea B05.10]	--	M7TXL3_BOTF1 SubName: Full=Putative duf1275 domain protein {ECO:0000313|EMBL:EMR88406.1};	--	GO:0016021,integral component of membrane; GO:0005575,cellular_component; GO:0016020,membrane; GO:0031224,intrinsic component of membrane; GO:0110165,cellular anatomical entity	PF06912.14:Protein of unknown function (DUF1275)
BCIN_11g01310	10.0634	9.8954	10.1491	29.7311	29.3272	29.7848	510	444	440	1345	1384	1384	1.58006	1.16104e-145	2.53698e-144	up	NC_037320.1	449537	451290	+	BCIN_11g01310	--	--	--	hypothetical protein BCIN_11g01310 [Botrytis cinerea B05.10]	--	A0A384JW87_BOTFB SubName: Full=Uncharacterized protein {ECO:0000313|EMBL:ATZ54798.1};	--	GO:0016787,hydrolase activity; GO:0003674,molecular_function; GO:0003824,catalytic activity	PF00561.23:alpha/beta hydrolase fold
BCIN_09g02180	23.4167	24.3602	23.8048	45.2085	48.1352	48.4668	1887	1738	1641	3252	3612	3581	1.0059	1.26822e-145	2.76567e-144	up	NC_037318.1	805500	808335	-	Bctsr1	--	K14799 pre-rRNA-processing protein TSR1 | (RefSeq) Bctsr1; Bctsr1 (A)	--	Bctsr1 [Botrytis cinerea B05.10]	TSR1_SCHPO RecName: Full=Ribosome biogenesis protein tsr1;	M7U596_BOTF1 SubName: Full=Putative ribosome biogenesis protein tsr1 protein {ECO:0000313|EMBL:EMR88760.1};	Uncharacterized conserved protein	GO:0005737,cytoplasm; GO:0005730,nucleolus; GO:0005634,nucleus; GO:0030688,preribosome, small subunit precursor; GO:0005525,GTP binding; GO:0003924,GTPase activity; GO:0034511,U3 snoRNA binding; GO:0000479,endonucleolytic cleavage of tricistronic rRNA transcript (SSU-rRNA, 5.8S rRNA, LSU-rRNA); GO:0000462,maturation of SSU-rRNA from tricistronic rRNA transcript (SSU-rRNA, 5.8S rRNA, LSU-rRNA); GO…	PF04950.15:40S ribosome biogenesis protein Tsr1 and BMS1 C-terminal
BCIN_10g01900	22.1432	18.3979	20.5658	57.7332	56.2887	57.5311	730	537	580	1699	1728	1739	1.5055	1.17587e-144	2.55415e-143	up	NC_037319.1	751513	752706	+	BCIN_10g01900	--	--	--	hypothetical protein BCIN_10g01900 [Botrytis cinerea B05.10]	--	A0A384JUJ8_BOTFB SubName: Full=Uncharacterized protein {ECO:0000313|EMBL:ATZ54171.1};	--	--	--
BCIN_10g04630	22.4738	22.021	23.0427	47.9541	44.4051	44.6007	1774	1539	1556	3379	3264	3228	1.03888	1.9571e-140	4.1446e-139	up	NC_037319.1	1774290	1777021	+	BCIN_10g04630	--	--	--	hypothetical protein BCIN_10g04630 [Botrytis cinerea B05.10]	--	A0A384JVB4_BOTFB SubName: Full=Uncharacterized protein {ECO:0000313|EMBL:ATZ54461.1};	--	GO:0016021,integral component of membrane; GO:0005575,cellular_component; GO:0016020,membrane; GO:0031224,intrinsic component of membrane; GO:0110165,cellular anatomical entity	--
BCIN_01g05280	43.5635	42.734	41.8272	19.6826	19.6952	19.18	2715	2358	2230	1095	1143	1096	-1.1112	9.47158e-140	1.99429e-138	down	NC_037310.1	1874182	1876847	-	BCIN_01g05280	--	K01049 acetylcholinesterase [EC:3.1.1.7] | (RefSeq) hypothetical protein (A)	ko00564: Glycerophospholipid metabolism	hypothetical protein BCIN_01g05280 [Botrytis cinerea B05.10]	LIP3_ARTBC RecName: Full=Probable secreted lipase ARB_02369 {ECO:0000305}; EC=3.1.1.3 {ECO:0000250|UniProtKB:P20261}; Flags: Precursor;	A0A384J5R3_BOTFB RecName: Full=Carboxylic ester hydrolase {ECO:0000256|RuleBase:RU361235}; EC=3.1.1.- {ECO:0000256|RuleBase:RU361235};	Acetylcholinesterase/Butyrylcholinesterase	GO:0005576,extracellular region; GO:0004806,triglyceride lipase activity; GO:0006629,lipid metabolic process; GO:0003674,molecular_function; GO:0003824,catalytic activity; GO:0016298,lipase activity; GO:0016787,hydrolase activity; GO:0016788,hydrolase activity, acting on ester bonds; GO:0052689,carboxylic ester hydrolase activity; GO:0008150,biological_process; GO:0008152,metabolic process; GO:00…	PF00135.31:Carboxylesterase family
BCIN_02g05740	22.5167	21.7099	22.7478	44.2846	47.144	46.3184	1510	1289	1305	2651	2944	2848	1.0594	3.72944e-138	7.77804e-137	up	NC_037311.1	2059377	2061748	+	Bcdal1	--	K01466 allantoinase [EC:3.5.2.5] | (RefSeq) Bcdal1; Bcdal1 (A)	ko00230: Purine metabolism; ko01100: Metabolic pathways	Bcdal1 [Botrytis cinerea B05.10]	ALN_YEAST RecName: Full=Allantoinase; EC=3.5.2.5 {ECO:0000305|PubMed:1803816};	M7U8I5_BOTF1 SubName: Full=Putative allantoinase protein {ECO:0000313|EMBL:EMR82933.1};	Dihydroorotase and related enzymes	GO:0005737,cytoplasm; GO:0004038,allantoinase activity; GO:0050897,cobalt ion binding; GO:0008270,zinc ion binding; GO:0009442,allantoin assimilation pathway; GO:0006145,purine nucleobase catabolic process; GO:0003674,molecular_function; GO:0003824,catalytic activity; GO:0016787,hydrolase activity; GO:0016810,hydrolase activity, acting on carbon-nitrogen (but not peptide) bonds; GO:0016812,hydrol…	PF01979.23:Amidohydrolase family
BCIN_07g02550	22.5975	21.238	22.4917	7.8668	7.6932	8.2761	1757	1462	1496	546	557	590	-1.45799	1.27925e-136	2.63794e-135	down	NC_037316.1	953123	956258	-	BCIN_07g02550	--	--	--	hypothetical protein BCIN_07g02550 [Botrytis cinerea B05.10]	YAY3_SCHPO RecName: Full=Uncharacterized protein C4H3.03c;	M7TI15_BOTF1 SubName: Full=Putative glycosyl hydrolase protein {ECO:0000313|EMBL:EMR83146.1};	--	GO:0005829,cytosol; GO:0016021,integral component of membrane; GO:0005634,nucleus; GO:0004553,hydrolase activity, hydrolyzing O-glycosyl compounds; GO:0044264,cellular polysaccharide metabolic process; GO:0003674,molecular_function; GO:0003824,catalytic activity; GO:0016787,hydrolase activity; GO:0016798,hydrolase activity, acting on glycosyl bonds; GO:0005975,carbohydrate metabolic process; GO:0…	PF00723.24:Glycosyl hydrolases family 15
BCIN_12g02850	20.8916	20.5415	18.8489	43.4595	41.6931	43.1587	1398	1217	1079	2596	2598	2648	1.10709	1.71774e-136	3.53552e-135	up	NC_037321.1	980794	983109	+	Bcesf1	--	--	--	Bcesf1 [Botrytis cinerea B05.10]	ESF1_SCHPO RecName: Full=Pre-rRNA-processing protein esf1;	A0A384JYV1_BOTFB SubName: Full=Bcesf1 {ECO:0000313|EMBL:ATZ55718.1};	Uncharacterized conserved protein	GO:0005730,nucleolus; GO:0005634,nucleus; GO:0003723,RNA binding; GO:0006364,rRNA processing; GO:0003674,molecular_function; GO:0003676,nucleic acid binding; GO:0005488,binding; GO:0097159,organic cyclic compound binding; GO:1901363,heterocyclic compound binding; GO:0006139,nucleobase-containing compound metabolic process; GO:0006396,RNA processing; GO:0006725,cellular aromatic compound metabolic…	PF08159.15:NUC153 domain
BCIN_02g04160	23.2793	23.2235	25.1496	49.3498	51.4394	50.5867	1319	1165	1219	2496	2714	2628	1.09923	2.57475e-135	5.24057e-134	up	NC_037311.1	1463935	1465994	-	Bcnoc4	--	K14771 U3 small nucleolar RNA-associated protein 19 | (RefSeq) Bcnoc4; Bcnoc4 (A)	--	Bcnoc4 [Botrytis cinerea B05.10]	YG06_SCHPO RecName: Full=Uncharacterized protein C1604.06c;	M7UU04_BOTF1 SubName: Full=Putative nucleolar complex protein {ECO:0000313|EMBL:EMR87257.1};	Predicted nucleolar protein involved in ribosome biogenesis	GO:0016021,integral component of membrane; GO:0030692,Noc4p-Nop14p complex; GO:0005730,nucleolus; GO:0032040,small-subunit processome; GO:0006364,rRNA processing; GO:0006139,nucleobase-containing compound metabolic process; GO:0006396,RNA processing; GO:0006725,cellular aromatic compound metabolic process; GO:0006807,nitrogen compound metabolic process; GO:0008150,biological_process; GO:0008152,m…	PF03914.20:CBF/Mak21 family
BCIN_01g01850	15.2772	15.0113	15.4881	32.9854	32.5032	34.2059	1115	970	967	2149	2209	2289	1.14188	5.87496e-134	1.18916e-132	up	NC_037310.1	712062	714587	+	BCIN_01g01850	--	K00077 2-dehydropantoate 2-reductase [EC:1.1.1.169] | (RefSeq) hypothetical protein (A)	ko00770: Pantothenate and CoA biosynthesis; ko01100: Metabolic pathways; ko01110: Biosynthesis of secondary metabolites; ko01240: Biosynthesis of cofactors	hypothetical protein BCIN_01g01850 [Botrytis cinerea B05.10]	PANE_SCHPO RecName: Full=Probable 2-dehydropantoate 2-reductase; EC=1.1.1.169; AltName: Full=Ketopantoate reductase; Short=KPA reductase; Short=KPR;	A0A384J4F7_BOTFB SubName: Full=Uncharacterized protein {ECO:0000313|EMBL:ATZ45395.1};	--	GO:0005737,cytoplasm; GO:0005829,cytosol; GO:0005739,mitochondrion; GO:0005634,nucleus; GO:0008677,2-dehydropantoate 2-reductase activity; GO:0050661,NADP binding; GO:0015940,pantothenate biosynthetic process; GO:0003674,molecular_function; GO:0003824,catalytic activity; GO:0016491,oxidoreductase activity; GO:0016614,oxidoreductase activity, acting on CH-OH group of donors; GO:0016616,oxidoreduct…	PF08546.14:Ketopantoate reductase PanE/ApbA C terminal
BCIN_01g00130	22.7996	21.3493	23.0557	43.5911	43.7191	45.8089	1749	1450	1513	2985	3123	3222	1.00474	1.14296e-133	2.30501e-132	up	NC_037310.1	58743	61522	+	Bcboa13	--	--	--	Bcboa13 [Botrytis cinerea B05.10]	BOA13_BOTFB RecName: Full=C6 finger domain transcription factor BOA13 {ECO:0000303|PubMed:21722295}; AltName: Full=Botcinic acid biosynthesis cluster B protein 13 {ECO:0000303|PubMed:21722295};	A0A384J3U6_BOTFB SubName: Full=Bcboa13 {ECO:0000313|EMBL:ATZ45190.1};	--	GO:0005634,nucleus; GO:0003677,DNA binding; GO:0000981,DNA-binding transcription factor activity, RNA polymerase II-specific; GO:0008270,zinc ion binding; GO:0003674,molecular_function; GO:0003676,nucleic acid binding; GO:0005488,binding; GO:0097159,organic cyclic compound binding; GO:1901363,heterocyclic compound binding; GO:0003700,DNA-binding transcription factor activity; GO:0140110,transcrip…	PF00172.21:Fungal Zn(2)-Cys(6) binuclear cluster domain
BCIN_01g09630	6366.77	6504.36	6886.26	2919.05	2818.26	2725.39	154156	139434	142634	63091	63542	60504	-1.20449	2.30811e-133	4.62927e-132	down	NC_037310.1	3343227	3344303	+	BCIN_01g09630	--	--	--	hypothetical protein BCIN_01g09630 [Botrytis cinerea B05.10]	--	M7U1K3_BOTF1 SubName: Full=Uncharacterized protein {ECO:0000313|EMBL:EMR87424.1};	--	--	--
BCIN_06g00730	21.8937	21.07	23.1389	48.8066	47.7531	49.2179	1095	933	990	2179	2224	2257	1.16044	1.37023e-132	2.73822e-131	up	NC_037315.1	298647	300426	-	Bcenp1	--	K14797 essential nuclear protein 1 | (RefSeq) Bcenp1; Bcenp1 (A)	--	Bcenp1 [Botrytis cinerea B05.10]	YBB9_SCHPO RecName: Full=Uncharacterized protein C13G1.09;	M7TSE1_BOTF1 SubName: Full=Putative rrna processing protein bystin protein {ECO:0000313|EMBL:EMR84190.1};	Cell adhesion complex protein bystin	GO:0005737,cytoplasm; GO:0005730,nucleolus; GO:0005634,nucleus; GO:0030688,preribosome, small subunit precursor; GO:0030515,snoRNA binding; GO:0000447,endonucleolytic cleavage in ITS1 to separate SSU-rRNA from 5.8S rRNA and LSU-rRNA from tricistronic rRNA transcript (SSU-rRNA, 5.8S rRNA, LSU-rRNA); GO:0006364,rRNA processing; GO:0003674,molecular_function; GO:0003676,nucleic acid binding; GO:0003…	PF05291.14:Bystin
BCIN_10g05710	43.1111	42.4939	45.8416	18.8138	19.4483	19.2987	2490	2173	2265	970	1046	1022	-1.17179	2.83567e-132	5.63597e-131	down	NC_037319.1	2173636	2175685	-	BCIN_10g05710	--	K01193 beta-fructofuranosidase [EC:3.2.1.26] | (RefSeq) hypothetical protein (A)	ko00052: Galactose metabolism; ko00500: Starch and sucrose metabolism; ko01100: Metabolic pathways; ko01110: Biosynthesis of secondary metabolites	hypothetical protein BCIN_10g05710 [Botrytis cinerea B05.10]	INU1_KLUMA RecName: Full=Inulinase; EC=3.2.1.7; AltName: Full=2,1-beta-D-fructanfructanohydrolase; AltName: Full=Inulase; Flags: Precursor;	M7TW25_BOTF1 SubName: Full=Putative glycoside hydrolase family 32 protein {ECO:0000313|EMBL:EMR85439.1};	Beta-fructofuranosidase (invertase)	GO:0005576,extracellular region; GO:0051670,inulinase activity; GO:0005975,carbohydrate metabolic process; GO:0003674,molecular_function; GO:0003824,catalytic activity; GO:0004553,hydrolase activity, hydrolyzing O-glycosyl compounds; GO:0016787,hydrolase activity; GO:0016798,hydrolase activity, acting on glycosyl bonds; GO:0008150,biological_process; GO:0008152,metabolic process; GO:0044238,prima…	PF00251.23:Glycosyl hydrolases family 32 N-terminal domain
BCIN_12g06680	81.8111	77.7444	77.777	35.4964	36.5587	37.4221	2742	2307	2230	1062	1141	1150	-1.09791	2.56552e-131	5.08066e-130	down	NC_037321.1	2311820	2312979	-	BCIN_12g06680	--	--	--	hypothetical protein BCIN_12g06680 [Botrytis cinerea B05.10]	--	A0A384JZW2_BOTFB SubName: Full=Uncharacterized protein {ECO:0000313|EMBL:ATZ56139.1};	--	--	PF14328.9:Domain of unknown function (DUF4385)
BCIN_02g02280	14.5314	14.9151	14.2481	32.3843	30.3558	29.9498	1315	1195	1103	2616	2558	2485	1.10361	3.9188e-131	7.74667e-130	up	NC_037311.1	834471	837774	-	BCIN_02g02280	--	K11873 ubiquitin carboxyl-terminal hydrolase 10 [EC:3.4.19.12] | (RefSeq) hypothetical protein (A)	--	hypothetical protein BCIN_02g02280 [Botrytis cinerea B05.10]	UBP8_YEAST RecName: Full=Ubiquitin carboxyl-terminal hydrolase 8; EC=3.4.19.12; AltName: Full=Deubiquitinating enzyme 8; AltName: Full=Ubiquitin thioesterase 8; AltName: Full=Ubiquitin-specific-processing protease 8;	M7UEC1_BOTF1 SubName: Full=Putative ubiquitin carboxyl-terminal hydrolase 36-like protein {ECO:0000313|EMBL:EMR85058.1};	Ubiquitin carboxyl-terminal hydrolase	GO:0071819,DUBm complex; GO:0005634,nucleus; GO:0000124,SAGA complex; GO:0046695,SLIK (SAGA-like) complex; GO:0004843,cysteine-type deubiquitinase activity; GO:0060090,molecular adaptor activity; GO:0008270,zinc ion binding; GO:0016573,histone acetylation; GO:0016578,histone deubiquitination; GO:0051568,histone H3-K4 methylation; GO:0034729,histone H3-K79 methylation; GO:0006357,regulation of tra…	PF00443.32:Ubiquitin carboxyl-terminal hydrolase
BCIN_03g02340	4.8875	4.691	5.0098	15.6706	15.6168	14.8233	406	345	356	1162	1208	1129	1.67938	4.0569e-131	8.00528e-130	up	NC_037312.1	773070	776041	-	BCIN_03g02340	--	K06901 adenine/guanine/hypoxanthine permease | (RefSeq) hypothetical protein (A)	--	hypothetical protein BCIN_03g02340 [Botrytis cinerea B05.10]	NOTK_ASPVE RecName: Full=Efflux pump notK' {ECO:0000303|PubMed:23213353}; AltName: Full=Notoamide biosynthesis cluster protein K' {ECO:0000303|PubMed:23213353};	A0A384JBZ4_BOTFB SubName: Full=Uncharacterized protein {ECO:0000313|EMBL:ATZ47961.1};	--	GO:0016021,integral component of membrane; GO:0005886,plasma membrane; GO:0015205,nucleobase transmembrane transporter activity; GO:1904823,purine nucleobase transmembrane transport; GO:0003674,molecular_function; GO:0005215,transporter activity; GO:0022857,transmembrane transporter activity; GO:0006810,transport; GO:0006863,purine nucleobase transport; GO:0008150,biological_process; GO:0009987,c…	PF00860.23:Permease family
BCIN_01g01040	14.5969	14.054	13.5675	28.5226	28.9031	30.1182	1396	1190	1110	2435	2574	2641	1.06978	6.7152e-131	1.3227e-129	up	NC_037310.1	406100	409460	+	Bcutp4	--	K14548 U3 small nucleolar RNA-associated protein 4 | (RefSeq) Bcutp4; Bcutp4 (A)	ko03008: Ribosome biogenesis in eukaryotes	Bcutp4 [Botrytis cinerea B05.10]	UTP4_SCHPO RecName: Full=U3 small nucleolar RNA-associated protein 4; Short=U3 snoRNA-associated protein 4; AltName: Full=U3 protein 4 required for transcription;	A0A384J451_BOTFB SubName: Full=Bcutp4 {ECO:0000313|EMBL:ATZ45296.1};	WD40 repeat protein	GO:0030686,90S preribosome; GO:0072686,mitotic spindle; GO:0005634,nucleus; GO:0032040,small-subunit processome; GO:0034455,t-UTP complex; GO:0030515,snoRNA binding; GO:0000462,maturation of SSU-rRNA from tricistronic rRNA transcript (SSU-rRNA, 5.8S rRNA, LSU-rRNA); GO:0003674,molecular_function; GO:0003676,nucleic acid binding; GO:0003723,RNA binding; GO:0005488,binding; GO:0097159,organic cycli…	PF00400.35:WD domain, G-beta repeat
BCIN_05g03390	47.41	47.3102	45.3356	20.9102	20.5861	19.2585	2352	2078	1924	926	951	876	-1.18655	1.04478e-129	2.02883e-128	down	NC_037314.1	1236387	1238325	-	BCIN_05g03390	--	K01210 glucan 1,3-beta-glucosidase [EC:3.2.1.58] | (RefSeq) hypothetical protein (A)	ko00500: Starch and sucrose metabolism; ko01100: Metabolic pathways	hypothetical protein BCIN_05g03390 [Botrytis cinerea B05.10]	EXG_BLUGR RecName: Full=Glucan 1,3-beta-glucosidase; EC=3.2.1.58; AltName: Full=Exo-1,3-beta-glucanase; Flags: Precursor;	A0A384JHT4_BOTFB RecName: Full=Cellulase domain-containing protein {ECO:0000259|Pfam:PF00150};	--	GO:0005576,extracellular region; GO:0004338,glucan exo-1,3-beta-glucosidase activity; GO:0071555,cell wall organization; GO:0000272,polysaccharide catabolic process; GO:0003674,molecular_function; GO:0003824,catalytic activity; GO:0004553,hydrolase activity, hydrolyzing O-glycosyl compounds; GO:0008422,beta-glucosidase activity; GO:0015926,glucosidase activity; GO:0016787,hydrolase activity; GO:0…	PF00150.21:Cellulase (glycosyl hydrolase family 5)
BCIN_02g01810	52.0968	52.9024	52.203	23.8284	23.2555	24.7609	2437	2191	2089	995	1013	1062	-1.11078	3.25852e-129	6.29426e-128	down	NC_037311.1	699116	701014	+	BCIN_02g01810	--	K05770 translocator protein | (RefSeq) hypothetical protein (A)	--	hypothetical protein BCIN_02g01810 [Botrytis cinerea B05.10]	TSPO_SCHPO RecName: Full=Translocator protein homolog;	M7USN8_BOTF1 SubName: Full=Putative translocator protein {ECO:0000313|EMBL:EMR86762.1};	Peripheral-type benzodiazepine receptor and related proteins	GO:0016021,integral component of membrane; GO:0005741,mitochondrial outer membrane; GO:0005739,mitochondrion; GO:0005575,cellular_component; GO:0016020,membrane; GO:0031224,intrinsic component of membrane; GO:0110165,cellular anatomical entity; GO:0005622,intracellular anatomical structure; GO:0005737,cytoplasm; GO:0005740,mitochondrial envelope; GO:0019867,outer membrane; GO:0031090,organelle me…	PF03073.18:TspO/MBR family
BCIN_02g08610	13.1765	14.1168	14.1837	34.3515	32.9859	33.0457	758	719	698	1764	1767	1743	1.29567	5.28431e-129	1.01716e-127	up	NC_037311.1	3056175	3058321	-	BCIN_02g08610	--	--	--	hypothetical protein BCIN_02g08610 [Botrytis cinerea B05.10]	--	M7USF1_BOTF1 SubName: Full=Uncharacterized protein {ECO:0000313|EMBL:EMR86692.1};	--	GO:0006360,transcription by RNA polymerase I; GO:0006139,nucleobase-containing compound metabolic process; GO:0006351,DNA-templated transcription; GO:0006725,cellular aromatic compound metabolic process; GO:0006807,nitrogen compound metabolic process; GO:0008150,biological_process; GO:0008152,metabolic process; GO:0009058,biosynthetic process; GO:0009059,macromolecule biosynthetic process; GO:000…	PF08208.14:DNA-directed RNA polymerase I subunit RPA34.5
novel.740	17.6453	17.9666	18.5413	8.295	8.8605	9.005	3086	2782	2774	1295	1443	1444	-1.02994	1.50313e-128	2.88323e-127	down	NC_037319.1	1442171	1448363	-	--	--	--	--	predicted protein [Botrytis cinerea T4]	--	G2YCU2_BOTF4 SubName: Full=Uncharacterized protein {ECO:0000313|EMBL:CCD49590.1};	--	--	--
BCIN_14g01990	34.8912	34.2098	34.5844	78.0951	74.5992	77.9861	993	862	842	1984	1977	2035	1.17217	2.47184e-128	4.73309e-127	up	NC_037323.1	833291	834377	-	BCIN_14g01990	--	K09043 AP-1-like transcription factor | (RefSeq) hypothetical protein (A)	--	hypothetical protein BCIN_14g01990 [Botrytis cinerea B05.10]	--	M7UY19_BOTF1 SubName: Full=Putative transcription factor bzip protein {ECO:0000313|EMBL:EMR88812.1};	--	GO:0003700,DNA-binding transcription factor activity; GO:0003674,molecular_function; GO:0140110,transcription regulator activity	PF00170.24:bZIP transcription factor
BCIN_04g03360	28.9299	32.1096	28.6754	69.434	68.1753	65.6558	1039	1021	881	2226	2280	2162	1.19947	3.52959e-128	6.74673e-127	up	NC_037313.1	1206387	1207680	+	BCIN_04g03360	--	--	--	hypothetical protein BCIN_04g03360 [Botrytis cinerea B05.10]	--	M7TPC9_BOTF1 SubName: Full=Uncharacterized protein {ECO:0000313|EMBL:EMR83230.1};	--	--	PF15496.9:Domain of unknown function (DUF4646)
BCIN_01g03120	42.5677	42.4566	42.4968	18.5617	19.7056	19.3592	2343	2069	2001	912	1010	977	-1.1267	3.88006e-127	7.36542e-126	down	NC_037310.1	1126854	1128920	-	BCIN_01g03120	--	K08192 MFS transporter, ACS family, DAL5 transporter family protein | (RefSeq) hypothetical protein (A)	--	hypothetical protein BCIN_01g03120 [Botrytis cinerea B05.10]	YJ7D_SCHPO RecName: Full=Uncharacterized transporter C757.13;	A0A384J4U9_BOTFB RecName: Full=MFS domain-containing protein {ECO:0000259|PROSITE:PS50850};	Permease of the major facilitator superfamily	GO:0005783,endoplasmic reticulum; GO:0016021,integral component of membrane; GO:0031224,intrinsic component of membrane; GO:0071916,dipeptide transmembrane transporter activity; GO:0022857,transmembrane transporter activity; GO:0035442,dipeptide transmembrane transport; GO:0034220,ion transmembrane transport; GO:0003674,molecular_function; GO:0005215,transporter activity; GO:0035673,oligopeptide …	PF07690.19:Major Facilitator Superfamily
BCIN_02g03660	78.5519	81.9516	73.5631	32.8503	34.8842	31.0161	2660	2457	2131	993	1100	963	-1.22613	4.10727e-127	7.78328e-126	down	NC_037311.1	1304028	1305362	+	BCIN_02g03660	--	K17757 ATP-dependent NAD(P)H-hydrate dehydratase [EC:4.2.1.93] | (RefSeq) hypothetical protein (A)	--	hypothetical protein BCIN_02g03660 [Botrytis cinerea B05.10]	NNRD_PHANO RecName: Full=ATP-dependent (S)-NAD(P)H-hydrate dehydratase {ECO:0000255|HAMAP-Rule:MF_03157}; EC=4.2.1.93 {ECO:0000255|HAMAP-Rule:MF_03157}; AltName: Full=ATP-dependent NAD(P)HX dehydratase {ECO:0000255|HAMAP-Rule:MF_03157};	M7THJ7_BOTF1 RecName: Full=ATP-dependent (S)-NAD(P)H-hydrate dehydratase {ECO:0000256|HAMAP-Rule:MF_03157}; EC=4.2.1.93 {ECO:0000256|HAMAP-Rule:MF_03157}; AltName: Full=ATP-dependent NAD(P)HX dehydratase {ECO:0000256|HAMAP-Rule:MF_03157};	Predicted sugar kinase	GO:0005737,cytoplasm; GO:0052855,ADP-dependent NAD(P)H-hydrate dehydratase activity; GO:0005524,ATP binding; GO:0047453,ATP-dependent NAD(P)H-hydrate dehydratase activity; GO:0110051,metabolite repair; GO:0046496,nicotinamide nucleotide metabolic process; GO:0003674,molecular_function; GO:0003824,catalytic activity; GO:0016829,lyase activity; GO:0016835,carbon-oxygen lyase activity; GO:0016836,hy…	PF01256.20:Carbohydrate kinase
BCIN_09g01380	22.2736	22.2685	22.0944	5.7562	5.5909	5.7522	984	871	835	227	230	233	-1.94373	2.805e-126	5.29721e-125	down	NC_037318.1	517490	519250	-	BCIN_09g01380	--	--	--	hypothetical protein BCIN_09g01380 [Botrytis cinerea B05.10]	--	A0A384JRU9_BOTFB SubName: Full=Uncharacterized protein {ECO:0000313|EMBL:ATZ53263.1};	--	GO:0016021,integral component of membrane; GO:0005575,cellular_component; GO:0016020,membrane; GO:0031224,intrinsic component of membrane; GO:0110165,cellular anatomical entity	--
BCIN_13g01400	31.8111	30.6608	29.7332	64.255	66.7011	61.4185	1432	1222	1145	2582	2796	2535	1.07894	3.46479e-126	6.53198e-125	up	NC_037322.1	524088	525695	+	BCIN_13g01400	--	K06210 nicotinamide mononucleotide adenylyltransferase [EC:2.7.7.1 2.7.7.18] | (RefSeq) hypothetical protein (A)	ko00760: Nicotinate and nicotinamide metabolism; ko01100: Metabolic pathways; ko01240: Biosynthesis of cofactors	hypothetical protein BCIN_13g01400 [Botrytis cinerea B05.10]	NMA1_YEAST RecName: Full=Nicotinamide/nicotinic acid mononucleotide adenylyltransferase 1 {ECO:0000305}; Short=NMN/NaMN adenylyltransferase 1; EC=2.7.7.1 {ECO:0000269|PubMed:10428462, ECO:0000269|PubMed:4291828}; EC=2.7.7.18 {ECO:0000305|PubMed:11884393}; AltName: Full=NAD(+) diphosphorylase 1 {ECO:0000303|PubMed:4291828}; AltName: Full=NAD(+) pyrophosphorylase 1 {ECO:0000303|PubMed:4291828}; Alt…	A0A384K0B5_BOTFB RecName: Full=Nicotinamide-nucleotide adenylyltransferase {ECO:0000256|RuleBase:RU362021}; EC=2.7.7.1 {ECO:0000256|RuleBase:RU362021}; EC=2.7.7.18 {ECO:0000256|RuleBase:RU362021};	Nicotinamide mononucleotide adenylyl transferase	GO:0005737,cytoplasm; GO:0005634,nucleus; GO:0005524,ATP binding; GO:0042802,identical protein binding; GO:0000309,nicotinamide-nucleotide adenylyltransferase activity; GO:0004515,nicotinate-nucleotide adenylyltransferase activity; GO:0009435,NAD biosynthetic process; GO:0000166,nucleotide binding; GO:0003674,molecular_function; GO:0005488,binding; GO:0017076,purine nucleotide binding; GO:0030554…	PF01467.29:Cytidylyltransferase-like
BCIN_05g02330	14.0351	13.1903	13.1799	28.9244	28.5369	27.2917	1322	1100	1062	2432	2503	2357	1.08628	5.89865e-126	1.11014e-124	up	NC_037314.1	857955	861323	+	Bcnan1	--	K14552 NET1-associated nuclear protein 1 (U3 small nucleolar RNA-associated protein 17) | (RefSeq) Bcnan1; Bcnan1 (A)	ko03008: Ribosome biogenesis in eukaryotes	Bcnan1 [Botrytis cinerea B05.10]	UTP17_SCHPO RecName: Full=U3 small nucleolar RNA-associated protein 17; Short=U3 snoRNA-associated protein 17; AltName: Full=U3 protein 17 required for transcription;	A0A384JGZ9_BOTFB SubName: Full=Bcnan1 {ECO:0000313|EMBL:ATZ49830.1};	WD40 repeat protein	GO:0005730,nucleolus; GO:0032040,small-subunit processome; GO:0034455,t-UTP complex; GO:0003723,RNA binding; GO:0030515,snoRNA binding; GO:0030490,maturation of SSU-rRNA; GO:2000234,positive regulation of rRNA processing; GO:0045943,positive regulation of transcription by RNA polymerase I; GO:0003674,molecular_function; GO:0003676,nucleic acid binding; GO:0005488,binding; GO:0097159,organic cycli…	PF00400.35:WD domain, G-beta repeat
BCIN_02g01460	33.8906	34.0773	33.1931	14.6274	15.0577	15.276	2214	1971	1855	853	916	915	-1.15099	9.96376e-126	1.872e-124	down	NC_037311.1	582025	584332	+	Bchfa1	--	K01958 pyruvate carboxylase [EC:6.4.1.1] | (RefSeq) hypothetical protein (A)	ko00020: Citrate cycle (TCA cycle); ko00620: Pyruvate metabolism; ko01100: Metabolic pathways; ko01200: Carbon metabolism; ko01230: Biosynthesis of amino acids	Bchfa1 [Botrytis cinerea B05.10]	PYC_ASPNG RecName: Full=Pyruvate carboxylase; EC=6.4.1.1; AltName: Full=Pyruvic carboxylase; Short=PCB;	A0A384J8X5_BOTFB SubName: Full=Bchfa1 {ECO:0000313|EMBL:ATZ46784.1};	Pyruvate carboxylase	GO:0005737,cytoplasm; GO:0005524,ATP binding; GO:0046872,metal ion binding; GO:0004736,pyruvate carboxylase activity; GO:0006094,gluconeogenesis; GO:0006090,pyruvate metabolic process; GO:0000166,nucleotide binding; GO:0003674,molecular_function; GO:0005488,binding; GO:0017076,purine nucleotide binding; GO:0030554,adenyl nucleotide binding; GO:0032553,ribonucleotide binding; GO:0032555,purine rib…	PF02786.20:Carbamoyl-phosphate synthase L chain, ATP binding domain
BCIN_13g00710	3.2706	3.5217	3.3729	9.8029	9.4909	10.2098	450	429	397	1204	1216	1288	1.55728	2.2653e-123	4.23434e-122	up	NC_037322.1	276010	280827	-	BcatrB	--	K08711 ATP-binding cassette, subfamily G (WHITE), member 2, PDR | (RefSeq) BcatrB; BcatrB (A)	ko02010: ABC transporters	BcatrB [Botrytis cinerea B05.10]	ABCH_ASPFU RecName: Full=ABC multidrug transporter H {ECO:0000303|PubMed:32209680};	A0A384K078_BOTFB SubName: Full=BcatrB {ECO:0000313|EMBL:ATZ56223.1};	Pleiotropic drug resistance proteins (PDR1-15), ABC superfamily	GO:0016021,integral component of membrane; GO:0005886,plasma membrane; GO:0140359,ABC-type transporter activity; GO:0005524,ATP binding; GO:0016787,hydrolase activity; GO:0003674,molecular_function; GO:0005215,transporter activity; GO:0015399,primary active transmembrane transporter activity; GO:0022804,active transmembrane transporter activity; GO:0022857,transmembrane transporter activity; GO:0…	PF01061.27:ABC-2 type transporter
BCIN_06g05780	27.5232	28.6514	27.6145	10.7098	11.4754	10.8072	1736	1600	1490	603	674	625	-1.32508	2.33925e-123	4.36515e-122	down	NC_037315.1	1981970	1984312	-	BCIN_06g05780	--	--	--	hypothetical protein BCIN_06g05780 [Botrytis cinerea B05.10]	--	A0A384JKM3_BOTFB RecName: Full=Peptidase A2 domain-containing protein {ECO:0000259|PROSITE:PS50175};	--	GO:0004190,aspartic-type endopeptidase activity; GO:0006508,proteolysis; GO:0003674,molecular_function; GO:0003824,catalytic activity; GO:0004175,endopeptidase activity; GO:0008233,peptidase activity; GO:0016787,hydrolase activity; GO:0070001,aspartic-type peptidase activity; GO:0140096,catalytic activity, acting on a protein; GO:0006807,nitrogen compound metabolic process; GO:0008150,biological_…	--
BCIN_13g03110	27.0811	24.1508	25.8888	56.9642	54.6318	56.3434	1169	923	956	2195	2196	2230	1.14006	6.32473e-123	1.17623e-121	up	NC_037322.1	1093877	1095370	+	Bcpio2	--	--	--	Bcpio2 [Botrytis cinerea B05.10]	PTMS_PENSI RecName: Full=NmrA-like family domain-containing oxidoreductase ptmS {ECO:0000303|PubMed:25831977}; EC=1.-.-.- {ECO:0000269|PubMed:25831977}; AltName: Full=Penitrem biosynthesis cluster 1 protein S {ECO:0000303|PubMed:25831977};	A0A384K0W5_BOTFB SubName: Full=Bcpio2 {ECO:0000313|EMBL:ATZ56475.1};	--	GO:0016491,oxidoreductase activity; GO:0003674,molecular_function; GO:0003824,catalytic activity	PF05368.16:NmrA-like family
BCIN_16g03180	52.3059	52.1971	50.9063	25.5936	24.1686	24.5676	2610	2306	2173	1140	1123	1124	-1.04575	2.86425e-122	5.29092e-121	down	NC_037325.1	1210224	1212186	+	BCIN_16g03180	--	K00249 acyl-CoA dehydrogenase [EC:1.3.8.7] | (RefSeq) hypothetical protein (A)	ko00071: Fatty acid degradation; ko00280: Valine, leucine and isoleucine degradation; ko01100: Metabolic pathways; ko01110: Biosynthesis of secondary metabolites; ko01212: Fatty acid metabolism	hypothetical protein BCIN_16g03180 [Botrytis cinerea B05.10]	AF101_ALTAL RecName: Full=Acyl-CoA dehydrogenase AFT10-1 {ECO:0000303|Ref.1}; EC=1.-.-.- {ECO:0000305|Ref.1}; AltName: Full=AF-toxin biosynthesis protein 10-1 {ECO:0000303|Ref.1};	M7V1R8_BOTF1 SubName: Full=Putative acyl-dehydrogenase family member 11 protein {ECO:0000313|EMBL:EMR90132.1};	Predicted acyl-CoA dehydrogenase	GO:0050660,flavin adenine dinucleotide binding; GO:0016627,oxidoreductase activity, acting on the CH-CH group of donors; GO:0000166,nucleotide binding; GO:0003674,molecular_function; GO:0005488,binding; GO:0036094,small molecule binding; GO:0043167,ion binding; GO:0043168,anion binding; GO:0097159,organic cyclic compound binding; GO:1901265,nucleoside phosphate binding; GO:1901363,heterocyclic co…	PF00441.27:Acyl-CoA dehydrogenase, C-terminal domain
BCIN_03g01090	45.8429	46.959	46.256	95.8473	91.4501	95.065	1257	1140	1085	2346	2335	2390	1.04096	3.46214e-122	6.37394e-121	up	NC_037312.1	386438	387442	-	Bcnop16	--	K14839 nucleolar protein 16 | (RefSeq) Bcnop16 (A)	--	Bcnop16 [Botrytis cinerea B05.10]	NOP16_BOTFB RecName: Full=Nucleolar protein 16;	M7UIA5_BOTF1 RecName: Full=Nucleolar protein 16 {ECO:0000256|ARBA:ARBA00015522};	Nucleolar protein (NOP16) involved in 60S ribosomal subunit biogenesis	GO:0005730,nucleolus; GO:0030687,preribosome, large subunit precursor; GO:0042273,ribosomal large subunit biogenesis; GO:0006364,rRNA processing; GO:0008150,biological_process; GO:0009987,cellular process; GO:0022613,ribonucleoprotein complex biogenesis; GO:0042254,ribosome biogenesis; GO:0044085,cellular component biogenesis; GO:0071840,cellular component organization or biogenesis; GO:0006139,n…	PF09420.13:Ribosome biogenesis protein Nop16
BCIN_03g05790	28.6923	31.5971	29.1381	60.3176	62.5156	65.3737	1280	1248	1112	2402	2597	2674	1.09339	2.63857e-121	4.82538e-120	up	NC_037312.1	1943354	1945031	+	Bcrpa49	--	K03005 DNA-directed RNA polymerase I subunit RPA49 | (RefSeq) Bcrpa49 (A)	ko03020: RNA polymerase	Bcrpa49 [Botrytis cinerea B05.10]	RPA49_SCHPO RecName: Full=DNA-directed RNA polymerase I subunit rpa49; Short=RNA polymerase I subunit A49; AltName: Full=DNA-directed RNA polymerase I 49 kDa polypeptide;	M7UCD6_BOTF1 SubName: Full=Putative a49-like rna polymerase i associated factor protein {ECO:0000313|EMBL:EMR84293.1};	RNA polymerase I 49 kDa subunit	GO:0005730,nucleolus; GO:0005634,nucleus; GO:0005736,RNA polymerase I complex; GO:0003677,DNA binding; GO:0042790,nucleolar large rRNA transcription by RNA polymerase I; GO:0001188,RNA polymerase I preinitiation complex assembly; GO:0006362,transcription elongation by RNA polymerase I; GO:0001183,NA; GO:0003674,molecular_function; GO:0003676,nucleic acid binding; GO:0005488,binding; GO:0097159,or…	PF06870.15:A49-like RNA polymerase I associated factor
BCIN_08g05730	49.3144	49.2821	48.9004	22.7701	23.2673	24.1541	2465	2181	2091	1016	1083	1107	-1.05235	1.95746e-119	3.55023e-118	down	NC_037317.1	2146627	2148356	-	BCIN_08g05730	--	--	--	hypothetical protein BCIN_08g05730 [Botrytis cinerea B05.10]	--	A0A384JRD7_BOTFB SubName: Full=Uncharacterized protein {ECO:0000313|EMBL:ATZ52957.1};	--	--	PF12796.10:Ankyrin repeats (3 copies)
BCIN_02g03560	8.7361	9.5881	9.6685	24.5399	23.1809	23.8439	601	584	569	1507	1485	1504	1.37531	4.89893e-119	8.82691e-118	up	NC_037311.1	1269415	1271844	-	BCIN_02g03560	--	K08176 MFS transporter, PHS family, inorganic phosphate transporter | (RefSeq) hypothetical protein (A)	--	hypothetical protein BCIN_02g03560 [Botrytis cinerea B05.10]	YAEC_SCHPO RecName: Full=Putative inorganic phosphate transporter C23D3.12;	M7THK8_BOTF1 SubName: Full=Putative mfs phosphate transporter protein {ECO:0000313|EMBL:EMR80624.1};	Inorganic phosphate transporter	GO:0071944,cell periphery; GO:0000324,fungal-type vacuole; GO:0005794,Golgi apparatus; GO:0005887,integral component of plasma membrane; GO:0005315,inorganic phosphate transmembrane transporter activity; GO:0035435,phosphate ion transmembrane transport; GO:0003674,molecular_function; GO:0005215,transporter activity; GO:0015291,secondary active transmembrane transporter activity; GO:0015318,inorga…	PF00083.27:Sugar (and other) transporter
BCIN_04g05850	7.3723	7.0135	7.2202	16.1019	15.7898	16.4409	894	753	749	1743	1783	1828	1.17971	2.32178e-117	4.14937e-116	up	NC_037313.1	2020670	2024866	+	BCIN_04g05850	--	--	--	hypothetical protein BCIN_04g05850 [Botrytis cinerea B05.10]	--	A0A384JGG6_BOTFB SubName: Full=Uncharacterized protein {ECO:0000313|EMBL:ATZ49434.1};	--	GO:0005739,mitochondrion; GO:0005575,cellular_component; GO:0005622,intracellular anatomical structure; GO:0005737,cytoplasm; GO:0043226,organelle; GO:0043227,membrane-bounded organelle; GO:0043229,intracellular organelle; GO:0043231,intracellular membrane-bounded organelle; GO:0110165,cellular anatomical entity	PF13041.9:PPR repeat family
BCIN_08g05680	99.8254	99.1801	102.301	44.6986	44.3355	44.3264	2019	1776	1770	807	835	822	-1.15683	2.5418e-117	4.53522e-116	down	NC_037317.1	2138084	2138892	-	BCIN_08g05680	--	--	--	hypothetical protein BCIN_08g05680 [Botrytis cinerea B05.10]	--	A0A384JR17_BOTFB SubName: Full=Uncharacterized protein {ECO:0000313|EMBL:ATZ52952.1};	--	--	PF16274.8:Qua1 domain
BCIN_08g05270	12.3191	12.1357	12.6112	27.699	29.2925	27.7144	845	737	740	1696	1871	1743	1.21181	3.93209e-117	7.00448e-116	up	NC_037317.1	1986084	1988727	+	Bczrt2	--	K14709 solute carrier family 39 (zinc transporter), member 1/2/3 | (RefSeq) Bczrt2; Bczrt2 (A)	--	Bczrt2 [Botrytis cinerea B05.10]	ZRT2_YEAST RecName: Full=Zinc-regulated transporter 2; AltName: Full=Low-affinity zinc transport protein ZRT2;	M7TPT5_BOTF1 SubName: Full=Putative membrane zinc transporter protein {ECO:0000313|EMBL:EMR85571.1};	Fe2+/Zn2+ regulated transporter	GO:0005783,endoplasmic reticulum; GO:0016021,integral component of membrane; GO:0016020,membrane; GO:0005886,plasma membrane; GO:0000007,low-affinity zinc ion transmembrane transporter activity; GO:0005385,zinc ion transmembrane transporter activity; GO:0071578,zinc ion import across plasma membrane; GO:0071577,zinc ion transmembrane transport; GO:0003674,molecular_function; GO:0005215,transporte…	PF02535.25:ZIP Zinc transporter
BCIN_10g01910	1.8839	1.8546	1.8748	9.2688	8.9399	9.1766	148	129	126	650	654	661	2.30507	3.91342e-115	6.88198e-114	up	NC_037319.1	752734	755728	+	BCIN_10g01910	--	K08576 calpain-7 [EC:3.4.22.-] | (RefSeq) hypothetical protein (A)	--	hypothetical protein BCIN_10g01910 [Botrytis cinerea B05.10]	PALB_NEUCR RecName: Full=Calpain-like protease palB/cpr-8; EC=3.4.22.-; AltName: Full=Cysteine protease 8;	A0A384JUI5_BOTFB RecName: Full=Calpain catalytic domain-containing protein {ECO:0000259|PROSITE:PS50203};	Cytosolic Ca2+-dependent cysteine protease (calpain), large subunit (EF-Hand protein superfamily)	GO:0004198,calcium-dependent cysteine-type endopeptidase activity; GO:0004197,cysteine-type endopeptidase activity; GO:0006508,proteolysis; GO:0003674,molecular_function; GO:0003824,catalytic activity; GO:0004175,endopeptidase activity; GO:0008233,peptidase activity; GO:0008234,cysteine-type peptidase activity; GO:0016787,hydrolase activity; GO:0140096,catalytic activity, acting on a protein; GO:…	PF00648.24:Calpain family cysteine protease
BCIN_01g10350	25.0183	24.19	23.1535	46.6467	50.5359	48.6432	1445	1237	1144	2405	2718	2576	1.0289	9.98615e-115	1.75332e-113	up	NC_037310.1	3603591	3605656	+	BCIN_01g10350	--	--	--	hypothetical protein BCIN_01g10350 [Botrytis cinerea B05.10]	--	A0A384J7C6_BOTFB SubName: Full=Uncharacterized protein {ECO:0000313|EMBL:ATZ46439.1};	--	--	--
BCIN_11g02070	46.6252	47.4586	47.4671	20.8772	21.1818	21.7901	2014	1815	1754	805	852	863	-1.1293	2.32419e-113	4.01653e-112	down	NC_037320.1	689576	691070	-	BCIN_11g02070	--	--	--	hypothetical protein BCIN_11g02070 [Botrytis cinerea B05.10]	--	A0A384JWI0_BOTFB SubName: Full=Uncharacterized protein {ECO:0000313|EMBL:ATZ54888.1};	--	--	--
BCIN_05g02090	17.3651	18.0526	17.3726	39.3105	37.7698	39.4951	867	798	742	1752	1756	1808	1.16204	3.9919e-113	6.87696e-112	up	NC_037314.1	764823	766657	+	BCIN_05g02090	--	--	--	hypothetical protein BCIN_05g02090 [Botrytis cinerea B05.10]	RTM1_YEASX RecName: Full=Protein RTM1;	M7U6S9_BOTF1 SubName: Full=Putative rta1 domain protein {ECO:0000313|EMBL:EMR89399.1};	--	GO:0016021,integral component of membrane; GO:0005575,cellular_component; GO:0016020,membrane; GO:0031224,intrinsic component of membrane; GO:0110165,cellular anatomical entity	PF04479.16:RTA1 like protein
BCIN_07g04230	29.7839	30.309	29.9844	10.6629	11.1575	10.8929	1333	1201	1148	426	465	447	-1.44193	1.26504e-112	2.1759e-111	down	NC_037316.1	1538630	1540230	+	BCIN_07g04230	--	K00065 2-dehydro-3-deoxy-D-gluconate 5-dehydrogenase [EC:1.1.1.127] | (RefSeq) hypothetical protein (A)	ko00040: Pentose and glucuronate interconversions; ko01100: Metabolic pathways	hypothetical protein BCIN_07g04230 [Botrytis cinerea B05.10]	VDTF1_BYSSP RecName: Full=Short-chain dehydrogenase/reductase VdtF {ECO:0000303|PubMed:31304040}; EC=1.-.-.- {ECO:0000269|PubMed:31045362}; AltName: Full=Viriditoxin biosynthesis cluster protein F {ECO:0000303|PubMed:31304040};	A0A384JMP3_BOTFB SubName: Full=Uncharacterized protein {ECO:0000313|EMBL:ATZ51865.1};	Reductases with broad range of substrate specificities	GO:0016491,oxidoreductase activity; GO:0003674,molecular_function; GO:0003824,catalytic activity	PF00106.28:short chain dehydrogenase
BCIN_12g00950	31.3041	29.9311	31.0681	10.561	10.3736	9.7468	1212	1026	1029	365	374	346	-1.57057	4.18609e-111	7.12219e-110	down	NC_037321.1	333552	334983	-	BCIN_12g00950	--	K19355 mannan endo-1,4-beta-mannosidase [EC:3.2.1.78] | (RefSeq) hypothetical protein (A)	ko00051: Fructose and mannose metabolism; ko01100: Metabolic pathways	hypothetical protein BCIN_12g00950 [Botrytis cinerea B05.10]	MANB_EMENI RecName: Full=Mannan endo-1,4-beta-mannosidase B; EC=3.2.1.78 {ECO:0000269|PubMed:16844780}; AltName: Full=Beta-mannanase 5B; Short=Man5B {ECO:0000303|PubMed:24950755}; AltName: Full=Endo-beta-1,4-mannanase B; Flags: Precursor;	A0A384JY56_BOTFB RecName: Full=Mannan endo-1,4-beta-mannosidase {ECO:0000256|ARBA:ARBA00012706}; EC=3.2.1.78 {ECO:0000256|ARBA:ARBA00012706};	--	GO:0005576,extracellular region; GO:0016985,mannan endo-1,4-beta-mannosidase activity; GO:0046355,mannan catabolic process; GO:0003674,molecular_function; GO:0003824,catalytic activity; GO:0004553,hydrolase activity, hydrolyzing O-glycosyl compounds; GO:0004567,beta-mannosidase activity; GO:0015923,mannosidase activity; GO:0016787,hydrolase activity; GO:0016798,hydrolase activity, acting on glyco…	PF00150.21:Cellulase (glycosyl hydrolase family 5)
BCIN_04g04240	19.4276	19.6525	19.7707	7.4818	7.7094	7.4463	1437	1287	1251	494	531	505	-1.35903	9.50036e-111	1.6114e-109	down	NC_037313.1	1504515	1507347	-	BCIN_04g04240	--	--	--	hypothetical protein BCIN_04g04240 [Botrytis cinerea B05.10]	MUG65_SCHPO RecName: Full=Meiotically up-regulated gene 65 protein;	A0A384JG26_BOTFB RecName: Full=Peroxin/Ferlin domain-containing protein {ECO:0000259|SMART:SM00694};	--	GO:0016021,integral component of membrane; GO:0005628,prospore membrane; GO:0030476,ascospore wall assembly; GO:0000003,reproduction; GO:0003006,developmental process involved in reproduction; GO:0007049,cell cycle; GO:0008150,biological_process; GO:0009272,fungal-type cell wall biogenesis; GO:0009653,anatomical structure morphogenesis; GO:0009987,cellular process; GO:0010927,cellular component a…	--
BCIN_05g04660	11.2497	11.0893	11.07	22.4093	22.3026	22.1126	1163	1015	979	2068	2147	2096	1.01872	2.74626e-110	4.64371e-109	up	NC_037314.1	1642312	1646151	-	Bcmrd1	--	K14787 multiple RNA-binding domain-containing protein 1 | (RefSeq) Bcmrd1; Bcmrd1 (A)	--	Bcmrd1 [Botrytis cinerea B05.10]	MRD1_NEUCR RecName: Full=Multiple RNA-binding domain-containing protein 1;	A0A384JHL8_BOTFB RecName: Full=Multiple RNA-binding domain-containing protein 1 {ECO:0000256|ARBA:ARBA00013428};	RNA-binding protein (RRM superfamily)	GO:0030686,90S preribosome; GO:0005737,cytoplasm; GO:0016607,nuclear speck; GO:0005730,nucleolus; GO:0032040,small-subunit processome; GO:0003723,RNA binding; GO:0042134,rRNA primary transcript binding; GO:0000480,endonucleolytic cleavage in 5'-ETS of tricistronic rRNA transcript (SSU-rRNA, 5.8S rRNA, LSU-rRNA); GO:0000447,endonucleolytic cleavage in ITS1 to separate SSU-rRNA from 5.8S rRNA and L…	PF00076.25:RNA recognition motif. (a.k.a. RRM, RBD, or RNP domain)
BCIN_03g00510	10.1741	9.542	9.0969	32.1574	30.599	30.6472	336	279	257	948	941	928	1.71288	6.51576e-110	1.09503e-108	up	NC_037312.1	186643	187785	-	BCIN_03g00510	--	--	--	hypothetical protein BCIN_03g00510 [Botrytis cinerea B05.10]	--	A0A384JB93_BOTFB RecName: Full=2EXR domain-containing protein {ECO:0000259|Pfam:PF20150};	--	--	PF20150.2:2EXR family
BCIN_04g05280	34.9548	32.5382	33.0043	67.2155	66.809	69.3239	1217	1003	983	2089	2166	2213	1.03431	1.60359e-109	2.67858e-108	up	NC_037313.1	1823885	1825330	-	BCIN_04g05280	--	K22315 sedoheptulose-bisphosphatase [EC:3.1.3.37] | (RefSeq) hypothetical protein (A)	--	hypothetical protein BofuT4_P093710.1 [Botrytis cinerea T4]	YQGD_SCHPO RecName: Full=Probable phosphatase C1620.13; EC=3.1.3.-;	G2YD15_BOTF4 SubName: Full=Uncharacterized protein {ECO:0000313|EMBL:CCD49663.1};	Phosphoglycerate mutase	GO:0005737,cytoplasm; GO:0005634,nucleus; GO:0016791,phosphatase activity; GO:0003674,molecular_function; GO:0003824,catalytic activity; GO:0016787,hydrolase activity; GO:0016788,hydrolase activity, acting on ester bonds; GO:0042578,phosphoric ester hydrolase activity; GO:0005575,cellular_component; GO:0005622,intracellular anatomical structure; GO:0110165,cellular anatomical entity; GO:0043226,o…	PF00300.25:Histidine phosphatase superfamily (branch 1)
BCIN_15g02620	12.3325	12.1785	11.5065	26.0846	24.2032	25.3584	1090	953	870	2058	1992	2055	1.08815	4.32629e-108	7.17198e-107	up	NC_037324.1	933147	936321	+	BCIN_15g02620	--	K14558 periodic tryptophan protein 2 | (RefSeq) hypothetical protein (A)	ko03008: Ribosome biogenesis in eukaryotes	hypothetical protein BCIN_15g02620 [Botrytis cinerea B05.10]	PWP2_NEUCR RecName: Full=Periodic tryptophan protein 2 homolog;	A0A384K4G4_BOTFB RecName: Full=Utp12 domain-containing protein {ECO:0000259|Pfam:PF04003};	WD40-repeat-containing subunit of the 18S rRNA processing complex	GO:0005737,cytoplasm; GO:0034388,Pwp2p-containing subcomplex of 90S preribosome; GO:0032040,small-subunit processome; GO:0000480,endonucleolytic cleavage in 5'-ETS of tricistronic rRNA transcript (SSU-rRNA, 5.8S rRNA, LSU-rRNA); GO:0000447,endonucleolytic cleavage in ITS1 to separate SSU-rRNA from 5.8S rRNA and LSU-rRNA from tricistronic rRNA transcript (SSU-rRNA, 5.8S rRNA, LSU-rRNA); GO:0000472…	PF00400.35:WD domain, G-beta repeat
BCIN_09g06880	21.9978	20.9609	22.1533	8.2939	7.3878	7.4673	1343	1133	1157	452	420	418	-1.47398	1.70747e-107	2.8094e-106	down	NC_037318.1	2430673	2432837	+	Bclip1	--	K01050 cholinesterase [EC:3.1.1.8] | (RefSeq) hypothetical protein (A)	--	Bclip1 [Botrytis cinerea B05.10]	LIP3_ARTBC RecName: Full=Probable secreted lipase ARB_02369 {ECO:0000305}; EC=3.1.1.3 {ECO:0000250|UniProtKB:P20261}; Flags: Precursor;	Q5XTQ4_BOTFU RecName: Full=Carboxylic ester hydrolase {ECO:0000256|RuleBase:RU361235}; EC=3.1.1.- {ECO:0000256|RuleBase:RU361235};	Acetylcholinesterase/Butyrylcholinesterase	GO:0005576,extracellular region; GO:0004806,triglyceride lipase activity; GO:0006629,lipid metabolic process; GO:0003674,molecular_function; GO:0003824,catalytic activity; GO:0016298,lipase activity; GO:0016787,hydrolase activity; GO:0016788,hydrolase activity, acting on ester bonds; GO:0052689,carboxylic ester hydrolase activity; GO:0008150,biological_process; GO:0008152,metabolic process; GO:00…	PF00135.31:Carboxylesterase family
BCIN_14g05560	43.0369	43.1024	45.9931	20.4087	20.6845	19.8913	2145	1902	1961	908	960	909	-1.09591	2.95776e-106	4.81611e-105	down	NC_037323.1	2123278	2125116	+	BCIN_14g05560	--	K01253 microsomal epoxide hydrolase [EC:3.3.2.9] | (RefSeq) hypothetical protein (A)	--	hypothetical protein BCIN_14g05560 [Botrytis cinerea B05.10]	EPOA_DOTSE RecName: Full=Putative epoxide hydrolase {ECO:0000305|PubMed:17683963}; EC=3.-.-.- {ECO:0000305|PubMed:17683963}; AltName: Full=Dothistromin biosynthesis protein epoA {ECO:0000303|PubMed:17683963};	M7THJ0_BOTF1 SubName: Full=Putative epoxide hydrolase protein {ECO:0000313|EMBL:EMR82991.1};	Predicted hydrolases or acyltransferases (alpha/beta hydrolase superfamily)	GO:0033961,cis-stilbene-oxide hydrolase activity; GO:0003674,molecular_function; GO:0003824,catalytic activity; GO:0016787,hydrolase activity; GO:0016801,hydrolase activity, acting on ether bonds; GO:0016803,ether hydrolase activity	PF06441.15:Epoxide hydrolase N terminus
BCIN_04g06680	14.2581	13.5003	14.247	29.445	30.0557	32.4786	971	814	830	1790	1906	2028	1.14933	3.29993e-106	5.36531e-105	up	NC_037313.1	2319944	2322300	+	BCIN_04g06680	--	--	--	hypothetical protein BCIN_04g06680 [Botrytis cinerea B05.10]	--	M7U4V7_BOTF1 SubName: Full=Putative glycosyltransferase family 31 protein {ECO:0000313|EMBL:EMR88674.1};	Galactosyltransferases	GO:0016021,integral component of membrane; GO:0016757,glycosyltransferase activity; GO:0003674,molecular_function; GO:0003824,catalytic activity; GO:0016740,transferase activity; GO:0005575,cellular_component; GO:0016020,membrane; GO:0031224,intrinsic component of membrane; GO:0110165,cellular anatomical entity	PF02434.19:Fringe-like
BCIN_02g05210	17.4405	18.4327	16.6439	33.0597	35.5935	36.0415	1416	1325	1156	2396	2691	2683	1.01426	3.17566e-105	5.11034e-104	up	NC_037311.1	1863375	1866324	-	Bclro1	--	K00679 phospholipid:diacylglycerol acyltransferase [EC:2.3.1.158] | (RefSeq) Bclro1; Bclro1 (A)	ko00561: Glycerolipid metabolism; ko01100: Metabolic pathways	Bclro1 [Botrytis cinerea B05.10]	PDAT_SCHPO RecName: Full=Phospholipid:diacylglycerol acyltransferase; Short=PDAT; EC=2.3.1.158 {ECO:0000269|PubMed:12963726}; AltName: Full=Pombe LRO1 homolog 1; AltName: Full=Triacylglycerol synthase; Short=TAG synthase;	A0A384J9I8_BOTFB SubName: Full=Bclro1 {ECO:0000313|EMBL:ATZ47219.1};	Lecithin:cholesterol acyltransferase (LCAT)/Acyl-ceramide synthase	GO:0032541,cortical endoplasmic reticulum; GO:0005737,cytoplasm; GO:0005783,endoplasmic reticulum; GO:0030176,integral component of endoplasmic reticulum membrane; GO:0097038,perinuclear endoplasmic reticulum; GO:0008374,O-acyltransferase activity; GO:0046027,phospholipid:diacylglycerol acyltransferase activity; GO:0046339,diacylglycerol metabolic process; GO:0140042,lipid droplet formation; GO:0…	PF02450.18:Lecithin:cholesterol acyltransferase
BCIN_02g08110	12.221	13.9784	13.0407	30.831	32.051	31.2838	631	639	576	1421	1541	1481	1.28401	1.33007e-104	2.11866e-103	up	NC_037311.1	2899844	2901712	-	Bcutp6	--	K14557 U3 small nucleolar RNA-associated protein 6 | (RefSeq) Bcutp6; Bcutp6 (A)	ko03008: Ribosome biogenesis in eukaryotes	Bcutp6 [Botrytis cinerea B05.10]	UTP6_SCHPO RecName: Full=U3 small nucleolar RNA-associated protein 6; Short=U3 snoRNA-associated protein 6;	M7TM80_BOTF1 SubName: Full=Putative rrna processing protein utp6 protein {ECO:0000313|EMBL:EMR82209.1};	HAT (Half-A-TPR) repeat-containing protein	GO:0032153,cell division site; GO:0005829,cytosol; GO:0005634,nucleus; GO:0034388,Pwp2p-containing subcomplex of 90S preribosome; GO:0032040,small-subunit processome; GO:0005732,sno(s)RNA-containing ribonucleoprotein complex; GO:0030515,snoRNA binding; GO:0000462,maturation of SSU-rRNA from tricistronic rRNA transcript (SSU-rRNA, 5.8S rRNA, LSU-rRNA); GO:0003674,molecular_function; GO:0003676,nuc…	PF08640.14:U3 small nucleolar RNA-associated protein 6
BCIN_11g04130	58.9653	59.5965	59.8332	27.5846	28.2038	27.2134	1978	1770	1717	826	881	837	-1.08463	1.96269e-104	3.12184e-103	down	NC_037320.1	1553355	1554653	+	BCIN_11g04130	--	K06035 cyanamide hydratase [EC:4.2.1.69] | (RefSeq) hypothetical protein (A)	ko00791: Atrazine degradation	hypothetical protein BCIN_11g04130 [Botrytis cinerea B05.10]	CYAH_ALBVE RecName: Full=Cyanamide hydratase {ECO:0000303|PubMed:2034671}; EC=4.2.1.69 {ECO:0000269|PubMed:16173468, ECO:0000269|PubMed:18182434, ECO:0000269|PubMed:2034671}; AltName: Full=Urea hydro-lyase {ECO:0000305};	M7TZE3_BOTF1 SubName: Full=Putative urea hydro-lyase cyanamide protein {ECO:0000313|EMBL:EMR89031.1};	--	GO:0018820,cyanamide hydratase activity; GO:0008270,zinc ion binding; GO:0018890,cyanamide metabolic process; GO:0003674,molecular_function; GO:0003824,catalytic activity; GO:0016829,lyase activity; GO:0016835,carbon-oxygen lyase activity; GO:0016836,hydro-lyase activity; GO:0005488,binding; GO:0043167,ion binding; GO:0043169,cation binding; GO:0046872,metal ion binding; GO:0046914,transition met…	PF01966.25:HD domain
BCIN_06g03210	12.488	13.0232	13.9039	26.81	25.8959	25.2973	1304	1204	1242	2499	2518	2422	1.00527	8.67542e-104	1.37592e-102	up	NC_037315.1	1117467	1121102	+	BCIN_06g03210	--	K00858 NAD+ kinase [EC:2.7.1.23] | (RefSeq) hypothetical protein (A)	ko00760: Nicotinate and nicotinamide metabolism; ko01100: Metabolic pathways; ko01240: Biosynthesis of cofactors	hypothetical protein BCIN_06g03210 [Botrytis cinerea B05.10]	UTR1_YEAST RecName: Full=NAD(+) kinase; EC=2.7.1.23 {ECO:0000269|PubMed:11425472}; AltName: Full=Unknown transcript 1 protein;	A0A384JKF6_BOTFB SubName: Full=Uncharacterized protein {ECO:0000313|EMBL:ATZ50844.1};	Predicted sugar kinase	GO:0005737,cytoplasm; GO:0005634,nucleus; GO:0005524,ATP binding; GO:0003951,NAD+ kinase activity; GO:0042736,NADH kinase activity; GO:0006879,cellular iron ion homeostasis; GO:0019674,NAD metabolic process; GO:0006741,NADP biosynthetic process; GO:0016310,phosphorylation; GO:0000166,nucleotide binding; GO:0003674,molecular_function; GO:0005488,binding; GO:0017076,purine nucleotide binding; GO:00…	PF20143.2:ATP-NAD kinase C-terminal domain
BCIN_11g06370	13.524	12.0185	13.2527	27.0432	27.3541	26.5685	1107	871	928	1976	2085	1994	1.07931	3.79227e-103	5.98003e-102	up	NC_037320.1	2259144	2262051	-	BCIN_11g06370	--	--	--	hypothetical protein BCIN_11g06370 [Botrytis cinerea B05.10]	--	A0A384JXY0_BOTFB SubName: Full=Uncharacterized protein {ECO:0000313|EMBL:ATZ55381.1};	--	--	--
BCIN_12g04810	8.4902	7.5074	7.2236	24.956	25.1501	27.5815	327	256	238	858	902	974	1.75724	5.98311e-103	9.39434e-102	up	NC_037321.1	1626380	1627762	-	BCIN_12g04810	--	--	--	hypothetical protein BCIN_12g04810 [Botrytis cinerea B05.10]	YGRG_SCHPO RecName: Full=Uncharacterized membrane protein C365.16;	A0A384JZX5_BOTFB SubName: Full=Uncharacterized protein {ECO:0000313|EMBL:ATZ55934.1};	--	GO:0016021,integral component of membrane; GO:0031966,mitochondrial membrane; GO:0005739,mitochondrion; GO:0005575,cellular_component; GO:0016020,membrane; GO:0031224,intrinsic component of membrane; GO:0110165,cellular anatomical entity; GO:0005622,intracellular anatomical structure; GO:0005737,cytoplasm; GO:0005740,mitochondrial envelope; GO:0031090,organelle membrane; GO:0031967,organelle enve…	--
BCIN_03g04860	37.5492	38.6879	37.0865	14.7703	14.454	14.9792	1367	1247	1155	480	490	500	-1.33939	1.50327e-102	2.34694e-101	down	NC_037312.1	1644643	1646143	+	BCIN_03g04860	--	K23948 NADH:quinone reductase (non-electrogenic) [EC:1.6.5.9] | (RefSeq) hypothetical protein (A)	--	hypothetical protein BCIN_03g04860 [Botrytis cinerea B05.10]	2NPD_NEUCR RecName: Full=Nitronate monooxygenase; EC=1.13.12.16; AltName: Full=2-nitropropane dioxygenase; Short=2-NPD; AltName: Full=Nitroalkane oxidase; Flags: Precursor;	M7UAI2_BOTF1 SubName: Full=Putative 2-nitropropane dioxygenase protein {ECO:0000313|EMBL:EMR90759.1};	--	GO:0003700,DNA-binding transcription factor activity; GO:0018580,nitronate monooxygenase activity; GO:0009410,response to xenobiotic stimulus; GO:0003674,molecular_function; GO:0140110,transcription regulator activity; GO:0003824,catalytic activity; GO:0004497,monooxygenase activity; GO:0016491,oxidoreductase activity; GO:0016701,oxidoreductase activity, acting on single donors with incorporation…	PF03060.18:Nitronate monooxygenase
BCIN_11g06280	25.1326	28.1366	27.4738	9.7606	9.7024	9.6564	1249	1238	1168	433	449	440	-1.45126	8.15867e-102	1.26834e-100	down	NC_037320.1	2232535	2234254	-	BCIN_11g06280	--	--	--	hypothetical protein BCIN_11g06280 [Botrytis cinerea B05.10]	BSC6_YEAST RecName: Full=Bypass of stop codon protein 6;	A0A384JXV3_BOTFB RecName: Full=MFS domain-containing protein {ECO:0000259|PROSITE:PS50850};	--	GO:0005794,Golgi apparatus; GO:0016021,integral component of membrane; GO:0016020,membrane; GO:0022857,transmembrane transporter activity; GO:0003674,molecular_function; GO:0005215,transporter activity; GO:0005575,cellular_component; GO:0005622,intracellular anatomical structure; GO:0005737,cytoplasm; GO:0012505,endomembrane system; GO:0043226,organelle; GO:0043227,membrane-bounded organelle; GO:…	PF07690.19:Major Facilitator Superfamily
BCIN_16g00610	10.7572	11.5826	10.8536	26.0032	25.7085	26.1852	621	592	536	1340	1382	1386	1.25036	1.72407e-100	2.63917e-99	up	NC_037325.1	275693	277812	+	Bcbfr2	--	K14782 protein AATF/BFR2 | (RefSeq) Bcbfr2; Bcbfr2 (A)	--	Bcbfr2 [Botrytis cinerea B05.10]	BFR2_GIBZE RecName: Full=Protein BFR2;	A0A384K620_BOTFB RecName: Full=Protein BFR2 {ECO:0000256|ARBA:ARBA00013850};	Apoptosis antagonizing transcription factor/protein transport protein	GO:0005730,nucleolus; GO:0005575,cellular_component; GO:0005622,intracellular anatomical structure; GO:0005634,nucleus; GO:0031974,membrane-enclosed lumen; GO:0031981,nuclear lumen; GO:0043226,organelle; GO:0043227,membrane-bounded organelle; GO:0043228,non-membrane-bounded organelle; GO:0043229,intracellular organelle; GO:0043231,intracellular membrane-bounded organelle; GO:0043232,intracellular…	PF08164.15:Apoptosis-antagonizing transcription factor, C-terminal
BCIN_07g00620	36.4332	36.2556	38.6412	73.1914	71.0291	77.6465	1219	1074	1106	2186	2213	2382	1.01443	6.78251e-100	1.0325e-98	up	NC_037316.1	227541	228905	+	Bcabp140	--	K17053 tRNAThr (cytosine32-N3)-methyltransferase [EC:2.1.1.268] | (RefSeq) Bcabp140 (A)	--	Bcabp140 [Botrytis cinerea B05.10]	AB140_YEAST RecName: Full=tRNA(Thr) (cytosine(32)-N(3))-methyltransferase; EC=2.1.1.268 {ECO:0000269|PubMed:21518804, ECO:0000269|PubMed:21518805}; AltName: Full=Actin-binding protein of 140 kDa; AltName: Full=tRNA methyltransferase of 140 kDa;	M7TQN9_BOTF1 RecName: Full=tRNA N(3)-methylcytidine methyltransferase {ECO:0000256|PIRNR:PIRNR037755}; EC=2.1.1.- {ECO:0000256|PIRNR:PIRNR037755};	Predicted methyltransferase	GO:0005884,actin filament; GO:0032432,actin filament bundle; GO:0005737,cytoplasm; GO:0043332,mating projection tip; GO:0051015,actin filament binding; GO:0030674,protein-macromolecule adaptor activity; GO:0052735,tRNA (cytosine-3-)-methyltransferase activity; GO:0030488,tRNA methylation; GO:0003674,molecular_function; GO:0003779,actin binding; GO:0005488,binding; GO:0005515,protein binding; GO:0…	PF13649.9:Methyltransferase domain
BCIN_07g04180	29.33	28.1065	28.2728	12.8604	12.1636	12.4649	1722	1461	1420	674	665	671	-1.175	1.59091e-99	2.41182e-98	down	NC_037316.1	1500006	1502424	+	Bcrkm5	--	--	--	Bcrkm5 [Botrytis cinerea B05.10]	RIB2_SCHPO RecName: Full=Diaminohydroxyphosphoribosylamino-pyrimidine deaminase; Short=DRAP deaminase; EC=3.5.4.26; AltName: Full=Riboflavin-specific deaminase;	A0A384JMP8_BOTFB SubName: Full=Bcrkm5 {ECO:0000313|EMBL:ATZ51858.1};	Cytosine deaminase FCY1 and related enzymes	GO:0005737,cytoplasm; GO:0005829,cytosol; GO:0005739,mitochondrion; GO:0005634,nucleus; GO:0008835,diaminohydroxyphosphoribosylaminopyrimidine deaminase activity; GO:0046872,metal ion binding; GO:0016279,protein-lysine N-methyltransferase activity; GO:0009982,pseudouridine synthase activity; GO:0018022,peptidyl-lysine methylation; GO:0009231,riboflavin biosynthetic process; GO:0031119,tRNA pseudo…	PF10294.12:Lysine methyltransferase
BCIN_09g01150	32.2878	32.2328	33.5809	14.5684	14.3904	15.6093	1877	1659	1670	756	779	832	-1.11904	2.24599e-99	3.40023e-98	down	NC_037318.1	423630	425744	-	BCIN_09g01150	--	K01181 endo-1,4-beta-xylanase [EC:3.2.1.8] | (RefSeq) hypothetical protein (A)	--	hypothetical protein BCIN_09g01150 [Botrytis cinerea B05.10]	XYN6_MAGGR RecName: Full=Endo-1,4-beta-xylanase 6; Short=Xylanase 6; EC=3.2.1.8; AltName: Full=1,4-beta-D-xylan xylanohydrolase 6; Flags: Precursor;	M7TQ63_BOTF1 SubName: Full=Putative carbohydrate-binding module family 1 protein {ECO:0000313|EMBL:EMR83550.1};	--	GO:0005576,extracellular region; GO:0030248,cellulose binding; GO:0031176,endo-1,4-beta-xylanase activity; GO:0045493,xylan catabolic process; GO:0003674,molecular_function; GO:0005488,binding; GO:0030246,carbohydrate binding; GO:0030247,polysaccharide binding; GO:0003824,catalytic activity; GO:0004553,hydrolase activity, hydrolyzing O-glycosyl compounds; GO:0016787,hydrolase activity; GO:0016798…	PF18271.4:Glycoside hydrolase 131 catalytic N-terminal domain
BCIN_13g05640	6.437	7.1326	6.009	17.5662	19.6731	18.9819	422	414	337	1028	1201	1141	1.54097	2.73259e-99	4.13121e-98	up	NC_037322.1	2145479	2147972	+	BCIN_13g05640	--	K22134 MFS transporter, DHA2 family, glioxin efflux transporter | (RefSeq) Bcmfs1; Bcmfs1 (A)	--	hypothetical protein BCIN_13g05640 [Botrytis cinerea B05.10]	CEX1_YARLI RecName: Full=Citrate exporter 1 {ECO:0000303|PubMed:32990722};	A0A384K1T6_BOTFB RecName: Full=MFS domain-containing protein {ECO:0000259|PROSITE:PS50850};	Predicted transporter (major facilitator superfamily)	GO:0005887,integral component of plasma membrane; GO:0015137,citrate transmembrane transporter activity; GO:0022857,transmembrane transporter activity; GO:0015746,citrate transport; GO:0140115,export across plasma membrane; GO:0055085,transmembrane transport; GO:0003674,molecular_function; GO:0005215,transporter activity; GO:0005342,organic acid transmembrane transporter activity; GO:0008509,anio…	PF07690.19:Major Facilitator Superfamily
BCIN_02g02850	38.7444	40.0252	40.8722	14.3576	16.237	14.88	1312	1200	1184	434	512	462	-1.37533	4.77685e-98	7.17245e-97	down	NC_037311.1	1031166	1032513	+	BCIN_02g02850	--	K15523 protein-ribulosamine 3-kinase [EC:2.7.1.172] | (RefSeq) hypothetical protein (A)	--	hypothetical protein BCIN_02g02850 [Botrytis cinerea B05.10]	--	M7TGX6_BOTF1 RecName: Full=Protein-ribulosamine 3-kinase {ECO:0000256|ARBA:ARBA00011961}; EC=2.7.1.172 {ECO:0000256|ARBA:ARBA00011961};	Predicted kinase	GO:0016301,kinase activity; GO:0102193,protein-ribulosamine 3-kinase activity; GO:0016310,phosphorylation; GO:0003674,molecular_function; GO:0003824,catalytic activity; GO:0016740,transferase activity; GO:0016772,transferase activity, transferring phosphorus-containing groups; GO:0016773,phosphotransferase activity, alcohol group as acceptor; GO:0140096,catalytic activity, acting on a protein; GO…	PF03881.17:Fructosamine kinase
BCIN_04g03460	39.2825	39.2867	38.0883	15.9796	17.4156	16.2854	1589	1407	1318	577	656	604	-1.21241	4.07062e-97	6.07059e-96	down	NC_037313.1	1245669	1247068	+	BCIN_04g03460	--	K24279 putative ergosteryl-3beta-O-L-aspartate hydrolase | (RefSeq) hypothetical protein (A)	--	hypothetical protein BCIN_04g03460 [Botrytis cinerea B05.10]	YFZ3_SCHPO RecName: Full=AB hydrolase superfamily protein C1039.03; EC=3.-.-.-;	M7TJ27_BOTF1 SubName: Full=Putative alpha beta-hydrolase protein {ECO:0000313|EMBL:EMR81365.1};	Arylacetamide deacetylase	GO:0005829,cytosol; GO:0005634,nucleus; GO:0019213,deacetylase activity; GO:0003674,molecular_function; GO:0003824,catalytic activity; GO:0016787,hydrolase activity; GO:0005575,cellular_component; GO:0005622,intracellular anatomical structure; GO:0005737,cytoplasm; GO:0110165,cellular anatomical entity; GO:0043226,organelle; GO:0043227,membrane-bounded organelle; GO:0043229,intracellular organell…	PF07859.16:alpha/beta hydrolase fold
BCIN_12g06750	14.1225	12.9959	13.8437	27.8706	29.5434	29.7875	923	752	774	1626	1798	1785	1.10831	2.22674e-96	3.29395e-95	up	NC_037321.1	2327176	2329672	+	BCIN_12g06750	--	K03305 proton-dependent oligopeptide transporter, POT family | (RefSeq) Bcptr2; Bcptr2 (A)	--	hypothetical protein BCIN_12g06750 [Botrytis cinerea B05.10]	UCSM_ACRSP RecName: Full=MFS-type transporter ucsM {ECO:0000303|PubMed:29373009}; AltName: Full=UCS1025A pyrrolizidinone biosynthesis cluster protein M {ECO:0000303|PubMed:29373009};	A0A384JZX6_BOTFB SubName: Full=Uncharacterized protein {ECO:0000313|EMBL:ATZ56146.1};	H+/oligopeptide symporter	GO:0016021,integral component of membrane; GO:0022857,transmembrane transporter activity; GO:0003674,molecular_function; GO:0005215,transporter activity; GO:0005575,cellular_component; GO:0016020,membrane; GO:0031224,intrinsic component of membrane; GO:0110165,cellular anatomical entity	PF00854.24:POT family
BCIN_03g07750	27.7008	28.1659	26.1933	10.2169	10.7073	10.6194	1303	1173	1054	429	469	458	-1.36056	3.63411e-96	5.36141e-95	down	NC_037312.1	2653970	2655980	+	BCIN_03g07750	--	--	--	hypothetical protein BCIN_03g07750 [Botrytis cinerea B05.10]	--	A0A384JDM2_BOTFB SubName: Full=Uncharacterized protein {ECO:0000313|EMBL:ATZ48582.1};	--	--	PF13810.9:Domain of unknown function (DUF4185)
BCIN_03g00900	28.3217	28.4643	28.6241	11.234	9.9761	9.7941	1189	1058	1028	421	390	377	-1.4437	6.43598e-96	9.45693e-95	down	NC_037312.1	313866	315402	+	BCIN_03g00900	--	--	--	hypothetical protein BCIN_03g00900 [Botrytis cinerea B05.10]	YF22_SCHPO RecName: Full=Uncharacterized TLC domain-containing protein C17A2.02c;	A0A384JAW6_BOTFB RecName: Full=TLC domain-containing protein {ECO:0000259|PROSITE:PS50922};	Uncharacterized conserved protein, contains TBC domain	GO:0005783,endoplasmic reticulum; GO:0005789,endoplasmic reticulum membrane; GO:0016021,integral component of membrane; GO:0005886,plasma membrane; GO:0055088,lipid homeostasis; GO:0007009,plasma membrane organization; GO:0008150,biological_process; GO:0042592,homeostatic process; GO:0048878,chemical homeostasis; GO:0065007,biological regulation; GO:0065008,regulation of biological quality; GO:00…	PF03798.19:TLC domain
BCIN_14g03020	77.027	78.6234	80.2062	33.5247	37.1675	36.3285	1776	1605	1582	690	798	768	-1.12007	9.96725e-94	1.44525e-92	down	NC_037323.1	1150039	1150994	-	BCIN_14g03020	--	--	--	hypothetical protein BCIN_14g03020 [Botrytis cinerea B05.10]	--	M7U0M4_BOTF1 SubName: Full=Uncharacterized protein {ECO:0000313|EMBL:EMR87115.1};	--	--	--
BCIN_08g07050	14.9567	14.5355	14.0768	6.4087	5.8157	5.9172	1519	1307	1223	581	550	551	-1.24639	1.89412e-93	2.73205e-92	down	NC_037317.1	2584955	2588687	-	BCIN_08g07050	--	K01183 chitinase [EC:3.2.1.14] | (RefSeq) hypothetical protein (A)	ko00520: Amino sugar and nucleotide sugar metabolism; ko01100: Metabolic pathways	hypothetical protein BCIN_08g07050 [Botrytis cinerea B05.10]	CHI1_COCIM RecName: Full=Endochitinase 1; EC=3.2.1.14; AltName: Full=Complement-fixation antigen; Short=CF-AG; Short=CF-antigen; Flags: Precursor;	M7TV83_BOTF1 RecName: Full=Chitinase {ECO:0000256|ARBA:ARBA00012729}; EC=3.2.1.14 {ECO:0000256|ARBA:ARBA00012729};	Chitinase	GO:0008061,chitin binding; GO:0004568,chitinase activity; GO:0006032,chitin catabolic process; GO:0000272,polysaccharide catabolic process; GO:0003674,molecular_function; GO:0005488,binding; GO:0097367,carbohydrate derivative binding; GO:0003824,catalytic activity; GO:0004553,hydrolase activity, hydrolyzing O-glycosyl compounds; GO:0016787,hydrolase activity; GO:0016798,hydrolase activity, acting…	PF00704.31:Glycosyl hydrolases family 18
BCIN_07g05660	12.0534	11.8096	11.9266	26.1374	25.9051	25.05	762	661	645	1475	1525	1452	1.12565	3.74753e-92	5.37015e-91	up	NC_037316.1	2092005	2094192	-	Bcnoc3	--	K14834 nucleolar complex protein 3 | (RefSeq) Bcnoc3; Bcnoc3 (A)	--	Bcnoc3 [Botrytis cinerea B05.10]	NOC3_SCHPO RecName: Full=Nucleolar complex-associated protein 3;	M7UT58_BOTF1 RecName: Full=Nucleolar complex-associated protein 3 {ECO:0000256|PIRNR:PIRNR028977};	Protein involved in the nuclear export of pre-ribosomes	GO:0030691,Noc2p-Noc3p complex; GO:0005730,nucleolus; GO:0005634,nucleus; GO:0003682,chromatin binding; GO:0006270,DNA replication initiation; GO:0006364,rRNA processing; GO:0003674,molecular_function; GO:0005488,binding; GO:0006139,nucleobase-containing compound metabolic process; GO:0006259,DNA metabolic process; GO:0006260,DNA replication; GO:0006261,DNA-templated DNA replication; GO:0006725,c…	PF07540.14:Nucleolar complex-associated protein
BCIN_04g03020	19.8306	20.6139	19.0748	39.098	42.1009	40.9442	954	878	785	1679	1886	1806	1.0561	9.13209e-92	1.30691e-90	up	NC_037313.1	1082198	1083912	-	Bcnop15	--	K14838 nucleolar protein 15 | (RefSeq) Bcnop15 (A)	--	Bcnop15 [Botrytis cinerea B05.10]	YQL5_SCHPO RecName: Full=Uncharacterized RNA-binding protein C1827.05c;	M7UYB1_BOTF1 SubName: Full=Putative ribosomal biogenesis protein gar2 protein {ECO:0000313|EMBL:EMR88902.1};	Nucleolar RNA-binding protein NIFK	GO:0005730,nucleolus; GO:0003723,RNA binding; GO:0000463,maturation of LSU-rRNA from tricistronic rRNA transcript (SSU-rRNA, 5.8S rRNA, LSU-rRNA); GO:0003674,molecular_function; GO:0003676,nucleic acid binding; GO:0005488,binding; GO:0097159,organic cyclic compound binding; GO:1901363,heterocyclic compound binding; GO:0000470,maturation of LSU-rRNA; GO:0006139,nucleobase-containing compound metab…	PF00076.25:RNA recognition motif. (a.k.a. RRM, RBD, or RNP domain)
BCIN_15g03080	24.2997	23.6612	24.9541	8.6889	8.43	8.6127	1037	894	911	331	335	337	-1.48383	7.3315e-91	1.03841e-89	down	NC_037324.1	1078188	1079809	+	BccutA	--	K08095 cutinase [EC:3.1.1.74] | (RefSeq) BccutA; BccutA (A)	--	BccutA [Botrytis cinerea B05.10]	CUTI_BOTFU RecName: Full=Cutinase; EC=3.1.1.74 {ECO:0000305|PubMed:9002270}; AltName: Full=Cutin hydrolase; Flags: Precursor;	M7U284_BOTF1 RecName: Full=Cutinase {ECO:0000256|ARBA:ARBA00013095, ECO:0000256|RuleBase:RU361263}; EC=3.1.1.74 {ECO:0000256|ARBA:ARBA00013095, ECO:0000256|RuleBase:RU361263};	--	GO:0005576,extracellular region; GO:0052689,carboxylic ester hydrolase activity; GO:0050525,cutinase activity; GO:0003674,molecular_function; GO:0003824,catalytic activity; GO:0016787,hydrolase activity; GO:0016788,hydrolase activity, acting on ester bonds; GO:0005575,cellular_component; GO:0110165,cellular anatomical entity	PF01083.25:Cutinase
BCIN_04g06330	43.3901	42.8977	42.1167	21.0377	21.3338	20.7237	1957	1713	1625	847	896	857	-1.00647	4.08704e-90	5.72967e-89	down	NC_037313.1	2175746	2177366	+	BCIN_04g06330	--	K08764 sterol carrier protein 2 [EC:2.3.1.176] | (RefSeq) hypothetical protein (A)	ko01040: Biosynthesis of unsaturated fatty acids; ko01100: Metabolic pathways; ko01212: Fatty acid metabolism; ko04146: Peroxisome	hypothetical protein BCIN_04g06330 [Botrytis cinerea B05.10]	THIK_YARLI RecName: Full=3-ketoacyl-CoA thiolase, peroxisomal; EC=2.3.1.16; AltName: Full=Acetyl-CoA acyltransferase; AltName: Full=Beta-ketothiolase; AltName: Full=Peroxisomal 3-oxoacyl-CoA thiolase; Flags: Precursor;	M7TI36_BOTF1 RecName: Full=Acetyl-CoA C-acetyltransferase {ECO:0000256|ARBA:ARBA00012705}; EC=2.3.1.9 {ECO:0000256|ARBA:ARBA00012705};	Peroxisomal 3-ketoacyl-CoA-thiolase P-44/SCP2	GO:0005777,peroxisome; GO:0003988,acetyl-CoA C-acyltransferase activity; GO:0006635,fatty acid beta-oxidation; GO:0010124,phenylacetate catabolic process; GO:0003674,molecular_function; GO:0003824,catalytic activity; GO:0016408,C-acyltransferase activity; GO:0016740,transferase activity; GO:0016746,acyltransferase activity; GO:0016747,acyltransferase activity, transferring groups other than amino…	PF00108.26:Thiolase, N-terminal domain
BCIN_05g04210	57.8874	58.7421	55.0117	25.4506	29.1969	27.1574	2176	1955	1769	854	1022	936	-1.04988	1.4582e-89	2.03906e-88	down	NC_037314.1	1513461	1514809	-	BCIN_05g04210	--	--	--	hypothetical protein BCIN_05g04210 [Botrytis cinerea B05.10]	--	A0A384JHY2_BOTFB SubName: Full=Uncharacterized protein {ECO:0000313|EMBL:ATZ50031.1};	--	--	--
BCIN_16g02190	10.3689	10.163	10.1495	20.2697	20.0384	20.814	953	827	798	1663	1715	1754	1.01275	1.63139e-89	2.27835e-88	up	NC_037325.1	860074	863254	+	BCIN_16g02190	--	K13950 para-aminobenzoate synthetase [EC:2.6.1.85] | (RefSeq) hypothetical protein (A)	ko00790: Folate biosynthesis; ko01240: Biosynthesis of cofactors	hypothetical protein BCIN_16g02190 [Botrytis cinerea B05.10]	ADCS_YEAST RecName: Full=Aminodeoxychorismate synthase {ECO:0000305}; Short=ADC synthase {ECO:0000305}; EC=2.6.1.85 {ECO:0000269|PubMed:8346682}; AltName: Full=P-aminobenzoic acid synthase {ECO:0000303|PubMed:8346682}; Short=PABA synthase {ECO:0000303|PubMed:8346682}; AltName: Full=Para-aminobenzoate synthase;	M7UDK3_BOTF1 RecName: Full=Aminodeoxychorismate synthase {ECO:0000256|ARBA:ARBA00013139}; EC=2.6.1.85 {ECO:0000256|ARBA:ARBA00013139}; AltName: Full=Para-aminobenzoate synthase {ECO:0000256|ARBA:ARBA00031329}; AltName: Full=p-aminobenzoic acid synthase {ECO:0000256|ARBA:ARBA00031904};	Para-aminobenzoate (PABA) synthase ABZ1	GO:0005737,cytoplasm; GO:0046820,4-amino-4-deoxychorismate synthase activity; GO:0046656,folic acid biosynthetic process; GO:0006541,glutamine metabolic process; GO:0008153,para-aminobenzoic acid biosynthetic process; GO:0046654,tetrahydrofolate biosynthetic process; GO:0003674,molecular_function; GO:0003824,catalytic activity; GO:0008483,transaminase activity; GO:0016740,transferase activity; GO…	PF00425.21:chorismate binding enzyme
BCIN_02g00440	40.2352	40.0619	39.1185	17.6793	18.1223	17.553	1545	1362	1285	606	648	618	-1.14356	2.90615e-89	4.05349e-88	down	NC_037311.1	253022	254404	+	BCIN_02g00440	--	--	--	hypothetical protein BCIN_02g00440 [Botrytis cinerea B05.10]	--	M7TMX3_BOTF1 SubName: Full=Uncharacterized protein {ECO:0000313|EMBL:EMR84891.1};	--	--	--
BCIN_02g07440	5.5171	5.6155	5.9993	15.4693	16.4825	17.7718	344	310	320	861	957	1016	1.55794	3.82415e-89	5.31368e-88	up	NC_037311.1	2643008	2645232	+	BCIN_02g07440	--	K08157 MFS transporter, DHA1 family, multidrug resistance protein | (RefSeq) hypothetical protein (A)	--	hypothetical protein BCIN_02g07440 [Botrytis cinerea B05.10]	PAAT_PENRW RecName: Full=MFS-rype transporter paaT {ECO:0000303|PubMed:23053082};	M7TKA6_BOTF1 SubName: Full=Putative polyamine transporter 2 protein {ECO:0000313|EMBL:EMR81574.1};	Synaptic vesicle transporter SVOP and related transporters (major facilitator superfamily)	GO:0016021,integral component of membrane; GO:0005778,peroxisomal membrane; GO:0022857,transmembrane transporter activity; GO:0003674,molecular_function; GO:0005215,transporter activity; GO:0005575,cellular_component; GO:0016020,membrane; GO:0031224,intrinsic component of membrane; GO:0110165,cellular anatomical entity; GO:0005622,intracellular anatomical structure; GO:0005737,cytoplasm; GO:00057…	PF07690.19:Major Facilitator Superfamily
BCIN_09g04660	21.3727	22.4751	22.797	46.7741	47.6389	45.971	754	702	688	1473	1565	1487	1.09526	9.01505e-88	1.23856e-86	up	NC_037318.1	1642009	1643286	+	BCIN_09g04660	--	K14560 U3 small nucleolar ribonucleoprotein protein IMP3 | (RefSeq) hypothetical protein (A)	ko03008: Ribosome biogenesis in eukaryotes	hypothetical protein BCIN_09g04660 [Botrytis cinerea B05.10]	IMP3_YEAST RecName: Full=U3 small nucleolar ribonucleoprotein protein IMP3; Short=U3 snoRNP protein IMP3; AltName: Full=Interacting with MPP10 protein 3;	A0A4Z1HFT9_9HELO SubName: Full=Uncharacterized protein {ECO:0000313|EMBL:TGO47271.1};	U3 small nucleolar ribonucleoprotein (snoRNP) component	GO:0030686,90S preribosome; GO:0034457,Mpp10 complex; GO:0005730,nucleolus; GO:0005654,nucleoplasm; GO:0032040,small-subunit processome; GO:0019843,rRNA binding; GO:0030515,snoRNA binding; GO:0030490,maturation of SSU-rRNA; GO:0042274,ribosomal small subunit biogenesis; GO:0006364,rRNA processing; GO:0003674,molecular_function; GO:0003676,nucleic acid binding; GO:0003723,RNA binding; GO:0005488,b…	PF00163.22:Ribosomal protein S4/S9 N-terminal domain
BCIN_02g02780	1.715	1.6866	1.711	8.7117	7.8749	8.0784	116	101	99	526	496	501	2.28879	2.86344e-87	3.91931e-86	up	NC_037311.1	1014404	1016983	-	Bclcc13	--	K19791 iron transport multicopper oxidase | (RefSeq) Bclcc13 (A)	--	Bclcc13 [Botrytis cinerea B05.10]	FETC_EPIFE RecName: Full=Iron transport multicopper oxidase fetC {ECO:0000250|UniProtKB:P38993}; EC=1.-.-.- {ECO:0000305|PubMed:23658520}; AltName: Full=Cell surface ferroxidase fetC {ECO:0000303|PubMed:23658520}; Flags: Precursor;	M7UGW6_BOTF1 SubName: Full=Putative multicopper oxidase protein {ECO:0000313|EMBL:EMR82752.1};	Multicopper oxidases	GO:0016021,integral component of membrane; GO:0005886,plasma membrane; GO:0005507,copper ion binding; GO:0016491,oxidoreductase activity; GO:0006811,ion transport; GO:0055072,iron ion homeostasis; GO:0003674,molecular_function; GO:0005488,binding; GO:0043167,ion binding; GO:0043169,cation binding; GO:0046872,metal ion binding; GO:0046914,transition metal ion binding; GO:0003824,catalytic activity…	PF07731.17:Multicopper oxidase
BCIN_05g04280	4.8713	4.771	5.0373	14.7685	14.706	14.4711	286	248	253	774	804	779	1.60133	5.11674e-87	6.95156e-86	up	NC_037314.1	1538741	1540913	-	BCIN_05g04280	--	K00752 hyaluronan synthase [EC:2.4.1.212] | (RefSeq) hypothetical protein (A)	--	hypothetical protein BCIN_05g04280 [Botrytis cinerea B05.10]	CHS5_USTMA RecName: Full=Chitin synthase 5; EC=2.4.1.16; AltName: Full=Chitin-UDP acetyl-glucosaminyl transferase 5; AltName: Full=Class-IV chitin synthase 5;	M7TAG8_BOTF1 SubName: Full=Putative glycosyltransferase family 2 protein {ECO:0000313|EMBL:EMR80376.1};	Chitin synthase/hyaluronan synthase (glycosyltransferases)	GO:0071944,cell periphery; GO:0030428,cell septum; GO:0030659,cytoplasmic vesicle membrane; GO:0016021,integral component of membrane; GO:0005886,plasma membrane; GO:0004100,chitin synthase activity; GO:0006038,cell wall chitin biosynthetic process; GO:0071555,cell wall organization; GO:0003674,molecular_function; GO:0003824,catalytic activity; GO:0008194,UDP-glycosyltransferase activity; GO:0008…	PF03142.18:Chitin synthase
BCIN_15g03140	11.9756	13.1614	11.3852	1.8648	1.8677	1.9511	482	469	392	67	70	72	-2.6649	1.40219e-86	1.89796e-85	down	NC_037324.1	1093140	1094987	+	BCIN_15g03140	--	K19356 lytic cellulose monooxygenase (C1-hydroxylating) [EC:1.14.99.54] | (RefSeq) hypothetical protein (A)	--	hypothetical protein BCIN_15g03140 [Botrytis cinerea B05.10]	EGLD_NEOFI RecName: Full=Probable endo-beta-1,4-glucanase D; Short=Endoglucanase D; EC=3.2.1.4; AltName: Full=Carboxymethylcellulase D; AltName: Full=Cellulase D; Flags: Precursor;	A0A384K4U6_BOTFB RecName: Full=Endo-beta-1,4-glucanase D {ECO:0000256|RuleBase:RU368122}; Short=Endoglucanase D {ECO:0000256|RuleBase:RU368122}; EC=3.2.1.4 {ECO:0000256|RuleBase:RU368122}; AltName: Full=Carboxymethylcellulase D {ECO:0000256|RuleBase:RU368122}; AltName: Full=Cellulase D {ECO:0000256|RuleBase:RU368122};	--	GO:0005576,extracellular region; GO:0008810,cellulase activity; GO:0030248,cellulose binding; GO:0030245,cellulose catabolic process; GO:0003674,molecular_function; GO:0003824,catalytic activity; GO:0004553,hydrolase activity, hydrolyzing O-glycosyl compounds; GO:0016787,hydrolase activity; GO:0016798,hydrolase activity, acting on glycosyl bonds; GO:0005488,binding; GO:0030246,carbohydrate bindin…	PF03443.17:Auxiliary Activity family 9 (formerly GH61)
BCIN_03g08710	13.0329	11.7874	12.0984	4.4742	4.3289	4.0458	1054	844	837	323	326	300	-1.50521	3.31703e-84	4.36616e-83	down	NC_037312.1	2980302	2983573	+	BCIN_03g08710	--	K05349 beta-glucosidase [EC:3.2.1.21] | (RefSeq) hypothetical protein (A)	ko00460: Cyanoamino acid metabolism; ko00500: Starch and sucrose metabolism; ko00999: Biosynthesis of various plant secondary metabolites; ko01100: Metabolic pathways; ko01110: Biosynthesis of secondary metabolites	hypothetical protein BCIN_03g08710 [Botrytis cinerea B05.10]	BGLA_ASPKW RecName: Full=Beta-glucosidase A; EC=3.2.1.21; AltName: Full=Beta-D-glucoside glucohydrolase A; AltName: Full=Cellobiase A; AltName: Full=Gentiobiase A; Flags: Precursor;	A0A384JDM0_BOTFB RecName: Full=Beta-glucosidase {ECO:0000256|ARBA:ARBA00012744, ECO:0000256|RuleBase:RU361161}; EC=3.2.1.21 {ECO:0000256|ARBA:ARBA00012744, ECO:0000256|RuleBase:RU361161};	--	GO:0005576,extracellular region; GO:0008422,beta-glucosidase activity; GO:0102483,scopolin beta-glucosidase activity; GO:0030245,cellulose catabolic process; GO:0003674,molecular_function; GO:0003824,catalytic activity; GO:0004553,hydrolase activity, hydrolyzing O-glycosyl compounds; GO:0015926,glucosidase activity; GO:0016787,hydrolase activity; GO:0016798,hydrolase activity, acting on glycosyl …	PF01915.25:Glycosyl hydrolase family 3 C-terminal domain
BCIN_05g02800	15.8175	15.9087	15.4524	34.4898	35.6509	31.2783	840	748	702	1635	1763	1523	1.12295	6.27457e-84	8.22956e-83	up	NC_037314.1	1022652	1024599	-	BCIN_05g02800	--	--	--	hypothetical protein BCIN_05g02800 [Botrytis cinerea B05.10]	--	A0A384JHI1_BOTFB SubName: Full=Uncharacterized protein {ECO:0000313|EMBL:ATZ49881.1};	--	GO:0016021,integral component of membrane; GO:0005575,cellular_component; GO:0016020,membrane; GO:0031224,intrinsic component of membrane; GO:0110165,cellular anatomical entity	--
BCIN_12g05410	26.9427	29.9826	26.2102	56.3614	55.7677	58.9035	882	869	734	1647	1700	1768	1.06003	7.94487e-84	1.03831e-82	up	NC_037321.1	1873122	1874254	-	Bcesf2	--	K14785 ESF2/ABP1 family protein | (RefSeq) Bcesf2; Bcesf2 (A)	--	Bcesf2 [Botrytis cinerea B05.10]	ESF2_GIBZE RecName: Full=Pre-rRNA-processing protein ESF2; AltName: Full=18S rRNA factor 2;	M7U038_BOTF1 RecName: Full=18S rRNA factor 2 {ECO:0000256|ARBA:ARBA00032634};	TBP-binding protein, activator of basal transcription (contains rrm motif)	GO:0005730,nucleolus; GO:0003723,RNA binding; GO:0006364,rRNA processing; GO:0003674,molecular_function; GO:0003676,nucleic acid binding; GO:0005488,binding; GO:0097159,organic cyclic compound binding; GO:1901363,heterocyclic compound binding; GO:0006139,nucleobase-containing compound metabolic process; GO:0006396,RNA processing; GO:0006725,cellular aromatic compound metabolic process; GO:0006807…	PF00076.25:RNA recognition motif. (a.k.a. RRM, RBD, or RNP domain)
BCIN_03g00320	35.3967	31.7917	33.9469	14.6705	14.2689	15.5813	1665	1324	1366	616	625	672	-1.16581	8.26898e-84	1.07811e-82	down	NC_037312.1	108776	110693	+	Bcprd5	--	--	--	Bcprd5 [Botrytis cinerea B05.10]	DOTB_DOTSE RecName: Full=Dothistromin biosynthesis peroxidase dotB {ECO:0000303|PubMed:12039746}; EC=1.11.1.- {ECO:0000305|PubMed:12039746}; AltName: Full=Dothistromin biosynthesis protein B {ECO:0000303|PubMed:12039746}; Flags: Precursor;	A0A384JB71_BOTFB SubName: Full=Bcprd5 {ECO:0000313|EMBL:ATZ47722.1};	--	GO:0046872,metal ion binding; GO:0004601,peroxidase activity; GO:0003674,molecular_function; GO:0005488,binding; GO:0043167,ion binding; GO:0043169,cation binding; GO:0003824,catalytic activity; GO:0016209,antioxidant activity; GO:0016491,oxidoreductase activity; GO:0016684,oxidoreductase activity, acting on peroxide as acceptor	PF01328.20:Peroxidase, family 2
BCIN_03g04920	8.9285	9.9533	9.6221	22.6947	23.0659	23.0034	461	455	425	1046	1109	1089	1.29165	2.84427e-83	3.67781e-82	up	NC_037312.1	1663617	1665525	+	BCIN_03g04920	--	--	--	hypothetical protein BCIN_03g04920 [Botrytis cinerea B05.10]	ASAE_ASPFN RecName: Full=MFS transporter asaE {ECO:0000303|PubMed:29674152}; AltName: Full=Aspergillic acid biosynthesis cluster protein E {ECO:0000303|PubMed:29674152};	M7UUR1_BOTF1 SubName: Full=Putative monocarboxylate transporter protein {ECO:0000313|EMBL:EMR90753.1};	Monocarboxylate transporter	GO:0016021,integral component of membrane; GO:0005886,plasma membrane; GO:0022857,transmembrane transporter activity; GO:0003674,molecular_function; GO:0005215,transporter activity; GO:0005575,cellular_component; GO:0016020,membrane; GO:0031224,intrinsic component of membrane; GO:0110165,cellular anatomical entity; GO:0071944,cell periphery	PF07690.19:Major Facilitator Superfamily
BCIN_09g01290	31.662	34.0866	30.9552	14.7349	15.7362	13.8319	1815	1730	1518	754	840	727	-1.1068	5.94935e-83	7.63894e-82	down	NC_037318.1	484649	486840	+	BCIN_09g01290	--	K08139 MFS transporter, SP family, sugar:H+ symporter | (RefSeq) hypothetical protein (A)	ko04113: Meiosis - yeast	hypothetical protein BCIN_09g01290 [Botrytis cinerea B05.10]	ORYC_ASPOR RecName: Full=MFS-type transporter oryC {ECO:0000303|PubMed:30104550}; AltName: Full=Oryzines biosynthesis cluster protein C {ECO:0000303|PubMed:30104550};	M7TQY8_BOTF1 SubName: Full=Putative mfs monosaccharide transporter protein {ECO:0000313|EMBL:EMR83564.1};	Predicted transporter (major facilitator superfamily)	GO:0016021,integral component of membrane; GO:0022857,transmembrane transporter activity; GO:0003674,molecular_function; GO:0005215,transporter activity; GO:0005575,cellular_component; GO:0016020,membrane; GO:0031224,intrinsic component of membrane; GO:0110165,cellular anatomical entity	PF00083.27:Sugar (and other) transporter
BCIN_01g06900	12.3928	11.5054	12.4517	26.704	25.5434	25.7541	719	591	618	1383	1380	1370	1.11985	9.20897e-83	1.17967e-81	up	NC_037310.1	2410285	2412410	-	BCIN_01g06900	--	--	--	hypothetical protein BCIN_01g06900 [Botrytis cinerea B05.10]	NUP_CANAL RecName: Full=Purine nucleoside permease {ECO:0000303|PubMed:9802205}; Flags: Precursor;	M7UFY1_BOTF1 SubName: Full=Putative purine nucleoside protein {ECO:0000313|EMBL:EMR82407.1};	--	GO:0003824,catalytic activity; GO:0015506,nucleoside:proton symporter activity; GO:0009116,nucleoside metabolic process; GO:0015858,nucleoside transport; GO:0003674,molecular_function; GO:0005215,transporter activity; GO:0005337,nucleoside transmembrane transporter activity; GO:0008324,cation transmembrane transporter activity; GO:0015075,ion transmembrane transporter activity; GO:0015078,proton …	PF06516.14:Purine nucleoside permease (NUP)
BCIN_12g01020	29.7686	29.669	29.2841	11.7929	12.5047	12.1041	1199	1058	1009	424	469	447	-1.26619	1.14724e-82	1.4662e-81	down	NC_037321.1	348661	350244	-	Bcoah	--	K01637 isocitrate lyase [EC:4.1.3.1] | (RefSeq) hypothetical protein (A)	ko00630: Glyoxylate and dicarboxylate metabolism; ko01100: Metabolic pathways; ko01110: Biosynthesis of secondary metabolites; ko01200: Carbon metabolism	Bcoah [Botrytis cinerea B05.10]	ACEA_NEUCR RecName: Full=Isocitrate lyase {ECO:0000303|PubMed:1531185}; Short=ICL {ECO:0000305}; Short=Isocitrase {ECO:0000305}; Short=Isocitratase {ECO:0000305}; EC=4.1.3.1 {ECO:0000250|UniProtKB:P28240}; AltName: Full=Methylisocitrate lyase {ECO:0000250|UniProtKB:P28240}; Short=MICA {ECO:0000305}; EC=4.1.3.30 {ECO:0000250|UniProtKB:P28240}; AltName: Full=Threo-D(S)-isocitrate glyoxylate-lyase {…	M7UM22_BOTF1 SubName: Full=Putative oxaloacetate protein {ECO:0000313|EMBL:EMR87908.1};	Isocitrate lyase	GO:0009514,glyoxysome; GO:0004451,isocitrate lyase activity; GO:0046872,metal ion binding; GO:0046421,methylisocitrate lyase activity; GO:0006097,glyoxylate cycle; GO:0006099,tricarboxylic acid cycle; GO:0003674,molecular_function; GO:0003824,catalytic activity; GO:0016829,lyase activity; GO:0016830,carbon-carbon lyase activity; GO:0016833,oxo-acid-lyase activity; GO:0005488,binding; GO:0043167,i…	PF13714.9:Phosphoenolpyruvate phosphomutase
BCIN_03g00400	19.8736	19.0649	19.251	41.8961	42.3691	41.0773	677	575	561	1274	1344	1283	1.1252	5.25329e-82	6.69049e-81	up	NC_037312.1	129596	130774	-	BCIN_03g00400	--	--	--	hypothetical protein BCIN_03g00400 [Botrytis cinerea B05.10]	--	A0A384JB63_BOTFB RecName: Full=N-acetyltransferase domain-containing protein {ECO:0000259|PROSITE:PS51186};	--	GO:0008080,N-acetyltransferase activity; GO:0003674,molecular_function; GO:0003824,catalytic activity; GO:0016407,acetyltransferase activity; GO:0016410,N-acyltransferase activity; GO:0016740,transferase activity; GO:0016746,acyltransferase activity; GO:0016747,acyltransferase activity, transferring groups other than amino-acyl groups	PF00583.28:Acetyltransferase (GNAT) family
BCIN_13g05670	1.2827	1.4225	1.8811	11.3129	10.0683	9.8947	55	54	69	433	402	389	2.79797	6.67448e-81	8.40311e-80	up	NC_037322.1	2151883	2153480	-	BCIN_13g05670	--	K01501 nitrilase [EC:3.5.5.1] | (RefSeq) hypothetical protein (A)	ko00380: Tryptophan metabolism; ko00460: Cyanoamino acid metabolism; ko00910: Nitrogen metabolism; ko01100: Metabolic pathways	hypothetical protein BCIN_13g05670 [Botrytis cinerea B05.10]	NIT2_ASPKW RecName: Full=Arylacetonitrilase {ECO:0000303|PubMed:26521240}; EC=3.5.5.1 {ECO:0000269|PubMed:26521240}; EC=3.5.5.5 {ECO:0000269|PubMed:26521240}; AltName: Full=NitAk2 {ECO:0000303|PubMed:26521240};	M7TGR7_BOTF1 SubName: Full=Putative aliphatic nitrilase protein {ECO:0000313|EMBL:EMR80560.1};	Carbon-nitrogen hydrolase	GO:0047428,arylacetonitrilase activity; GO:0080061,indole-3-acetonitrile nitrilase activity; GO:0016829,lyase activity; GO:0006807,nitrogen compound metabolic process; GO:0000257,nitrilase activity; GO:0003674,molecular_function; GO:0003824,catalytic activity; GO:0016787,hydrolase activity; GO:0016810,hydrolase activity, acting on carbon-nitrogen (but not peptide) bonds; GO:0016815,hydrolase acti…	PF00795.25:Carbon-nitrogen hydrolase
novel.533	36.1413	35.3853	33.8097	15.8737	15.6083	13.7047	1487	1289	1190	583	598	517	-1.20293	9.75419e-81	1.22384e-79	down	NC_037316.1	1206514	1207990	+	--	--	--	--	predicted protein [Botrytis cinerea T4]	--	G2YN70_BOTF4 SubName: Full=Uncharacterized protein {ECO:0000313|EMBL:CCD53068.1};	--	--	--
BCIN_05g04470	33.5641	32.4134	32.4833	14.6732	14.7742	15.4264	1476	1262	1222	576	605	622	-1.11522	1.44889e-80	1.81375e-79	down	NC_037314.1	1579537	1581058	+	BCIN_05g04470	--	--	--	hypothetical protein BCIN_05g04470 [Botrytis cinerea B05.10]	--	A0A384JI12_BOTFB SubName: Full=Uncharacterized protein {ECO:0000313|EMBL:ATZ50057.1};	--	--	PF03353.18:Ras-mediated vulval-induction antagonist
BCIN_08g00640	11.2477	12.0783	12.3035	27.8446	27.8304	29.6569	467	444	437	1032	1076	1129	1.281	2.31733e-80	2.89429e-79	up	NC_037317.1	281079	282515	+	BCIN_08g00640	--	--	--	hypothetical protein BCIN_08g00640 [Botrytis cinerea B05.10]	--	M7UFI8_BOTF1 SubName: Full=Uncharacterized protein {ECO:0000313|EMBL:EMR85483.1};	--	--	--
BCIN_05g06800	13.3759	12.9789	13.1662	25.6777	27.9613	25.9442	880	756	741	1508	1713	1565	1.02868	8.69456e-79	1.07373e-77	up	NC_037314.1	2338046	2340322	+	Bcrok1	--	K14779 ATP-dependent RNA helicase DDX52/ROK1 [EC:3.6.4.13] | (RefSeq) Bcrok1; Bcrok1 (A)	--	Bcrok1 [Botrytis cinerea B05.10]	ROK1_ASPTN RecName: Full=ATP-dependent RNA helicase rok1; EC=3.6.4.13;	A0A384JI92_BOTFB RecName: Full=ATP-dependent RNA helicase ROK1 {ECO:0000256|ARBA:ARBA00024410}; EC=3.6.4.13 {ECO:0000256|ARBA:ARBA00012552}; AltName: Full=ATP-dependent RNA helicase rok1 {ECO:0000256|ARBA:ARBA00024419};	ATP-dependent RNA helicase	GO:0005730,nucleolus; GO:0005524,ATP binding; GO:0016887,ATP hydrolysis activity; GO:0003723,RNA binding; GO:0003724,RNA helicase activity; GO:0030490,maturation of SSU-rRNA; GO:0000166,nucleotide binding; GO:0003674,molecular_function; GO:0005488,binding; GO:0017076,purine nucleotide binding; GO:0030554,adenyl nucleotide binding; GO:0032553,ribonucleotide binding; GO:0032555,purine ribonucleotid…	PF00270.32:DEAD/DEAH box helicase
BCIN_02g02790	0.4466	0.619	0.5458	7.436	7.3027	6.8189	22	27	23	327	335	308	3.76971	3.05475e-78	3.75977e-77	up	NC_037311.1	1018468	1020349	+	Bcfth1	--	K07243 high-affinity iron transporter | (RefSeq) Bcfth1; Bcfth1 (A)	--	Bcfth1 [Botrytis cinerea B05.10]	FTRA_ASPFU RecName: Full=High affinity iron permease ftrA {ECO:0000303|PubMed:15504822};	A0A384J8B9_BOTFB SubName: Full=Bcfth1 {ECO:0000313|EMBL:ATZ46938.1};	--	GO:0033573,high-affinity iron permease complex; GO:0005886,plasma membrane; GO:0015093,ferrous iron transmembrane transporter activity; GO:0061840,high-affinity ferrous iron transmembrane transporter activity; GO:0010106,cellular response to iron ion starvation; GO:0034755,iron ion transmembrane transport; GO:0033215,reductive iron assimilation; GO:0003674,molecular_function; GO:0005215,transport…	PF03239.17:Iron permease FTR1 family
BCIN_02g03050	19.928	20.7111	20.1645	9.018	8.8478	8.8312	1265	1164	1095	511	523	514	-1.16836	3.26815e-78	4.01343e-77	down	NC_037311.1	1092937	1095248	+	BCIN_02g03050	--	--	--	hypothetical protein BCIN_02g03050 [Botrytis cinerea B05.10]	MCH5_YEAST RecName: Full=Riboflavin transporter MCH5;	M7UGT6_BOTF1 SubName: Full=Putative mfs monocarboxylate transporter protein {ECO:0000313|EMBL:EMR82727.1};	Monocarboxylate transporter	GO:0071627,integral component of fungal-type vacuolar membrane; GO:0016021,integral component of membrane; GO:0005886,plasma membrane; GO:0032217,riboflavin transmembrane transporter activity; GO:0032218,riboflavin transport; GO:0003674,molecular_function; GO:0005215,transporter activity; GO:0008509,anion transmembrane transporter activity; GO:0008514,organic anion transmembrane transporter activ…	PF07690.19:Major Facilitator Superfamily
BCIN_08g04320	17.0253	18.1309	19.4471	5.2041	5.1977	5.6237	700	660	684	191	199	212	-1.74826	3.70454e-78	4.54426e-77	down	NC_037317.1	1662260	1663682	+	BCIN_08g04320	--	--	--	hypothetical protein BCIN_08g04320 [Botrytis cinerea B05.10]	--	M7U3X9_BOTF1 SubName: Full=Uncharacterized protein {ECO:0000313|EMBL:EMR90621.1};	--	--	PF13668.9:Ferritin-like domain
BCIN_02g00840	12.6471	11.4574	12.474	25.7215	26.375	27.4845	672	539	567	1220	1305	1339	1.1395	6.62121e-78	8.11301e-77	up	NC_037311.1	380810	382879	+	BCIN_02g00840	--	K08192 MFS transporter, ACS family, DAL5 transporter family protein | (RefSeq) hypothetical protein (A)	--	hypothetical protein BCIN_02g00840 [Botrytis cinerea B05.10]	YFZ4_SCHPO RecName: Full=Uncharacterized transporter C1039.04;	M7TMU0_BOTF1 SubName: Full=Putative mfs transporter protein {ECO:0000313|EMBL:EMR84851.1};	Permease of the major facilitator superfamily	GO:0005783,endoplasmic reticulum; GO:0016021,integral component of membrane; GO:0031224,intrinsic component of membrane; GO:0005886,plasma membrane; GO:0046943,carboxylic acid transmembrane transporter activity; GO:0022857,transmembrane transporter activity; GO:1905039,carboxylic acid transmembrane transport; GO:0034220,ion transmembrane transport; GO:0003674,molecular_function; GO:0005215,transp…	PF07690.19:Major Facilitator Superfamily
BCIN_03g06740	42.9697	43.9553	40.0508	17.7365	17.8526	19.2709	1357	1229	1082	500	525	558	-1.19227	1.08417e-77	1.32402e-76	down	NC_037312.1	2280767	2282037	+	BCIN_03g06740	--	K06910 phosphatidylethanolamine-binding protein | (RefSeq) hypothetical protein (A)	--	hypothetical protein BCIN_03g06740 [Botrytis cinerea B05.10]	CPYI_YEAST RecName: Full=Carboxypeptidase Y inhibitor; Short=CPY inhibitor; AltName: Full=CDC25 suppressor 1; AltName: Full=I(C); AltName: Full=Ic; AltName: Full=Protein DKA1; AltName: Full=Protein NSP1;	A0A384JD27_BOTFB SubName: Full=Uncharacterized protein {ECO:0000313|EMBL:ATZ48453.1};	Phosphatidylethanolamine binding protein	GO:0005737,cytoplasm; GO:0000328,fungal-type vacuole lumen; GO:0000329,fungal-type vacuole membrane; GO:0030414,peptidase inhibitor activity; GO:0005543,phospholipid binding; GO:0004867,serine-type endopeptidase inhibitor activity; GO:0030162,regulation of proteolysis; GO:0046578,regulation of Ras protein signal transduction; GO:0003674,molecular_function; GO:0004857,enzyme inhibitor activity; GO…	PF01161.23:Phosphatidylethanolamine-binding protein
BCIN_04g05690	5.3516	6.0445	5.6855	16.0383	14.1957	15.3318	351	351	319	939	867	922	1.43597	7.23768e-77	8.76094e-76	up	NC_037313.1	1982259	1984649	+	BCIN_04g05690	--	--	--	hypothetical protein BCIN_04g05690 [Botrytis cinerea B05.10]	--	A0A384JFN8_BOTFB SubName: Full=Uncharacterized protein {ECO:0000313|EMBL:ATZ49416.1};	--	--	--
BCIN_13g05800	11.6996	11.2755	11.4227	3.7574	3.843	4.335	886	756	740	254	271	301	-1.50836	1.08382e-76	1.30904e-75	down	NC_037322.1	2188964	2191785	-	BCIN_13g05800	--	--	--	hypothetical protein BCIN_13g05800 [Botrytis cinerea B05.10]	--	A0A384K1S5_BOTFB SubName: Full=Uncharacterized protein {ECO:0000313|EMBL:ATZ56748.1};	--	GO:0016021,integral component of membrane; GO:0005575,cellular_component; GO:0016020,membrane; GO:0031224,intrinsic component of membrane; GO:0110165,cellular anatomical entity	PF00328.25:Histidine phosphatase superfamily (branch 2)
novel.876	13.2754	13.1592	13.7192	5.9391	5.9	5.4208	1242	1090	1098	496	514	465	-1.19901	2.78719e-76	3.34432e-75	down	NC_037321.1	1888046	1891283	-	--	--	--	--	--	--	--	--	--	--
BCIN_04g00830	5.5039	4.9637	5.523	1.6515	1.6963	1.3935	784	626	673	210	225	182	-1.7353	3.29691e-76	3.95162e-75	down	NC_037313.1	310912	316030	-	BCIN_04g00830	--	--	--	hypothetical protein BCIN_04g00830 [Botrytis cinerea B05.10]	HETE1_PODAS RecName: Full=Vegetative incompatibility protein HET-E-1;	A0A384JE31_BOTFB RecName: Full=NACHT domain-containing protein {ECO:0000259|PROSITE:PS50837};	--	GO:0005525,GTP binding; GO:0000166,nucleotide binding; GO:0003674,molecular_function; GO:0005488,binding; GO:0017076,purine nucleotide binding; GO:0019001,guanyl nucleotide binding; GO:0032553,ribonucleotide binding; GO:0032555,purine ribonucleotide binding; GO:0032561,guanyl ribonucleotide binding; GO:0035639,purine ribonucleoside triphosphate binding; GO:0036094,small molecule binding; GO:00431…	PF00400.35:WD domain, G-beta repeat
BCIN_03g02950	15.9299	16.054	16.8725	32.7331	32.7963	34.364	724	646	656	1328	1388	1432	1.05177	8.38191e-76	1.00245e-74	up	NC_037312.1	974359	975931	+	Bcrpf1	--	K14846 ribosome production factor 1 | (RefSeq) Bcrpf1; Bcrpf1 (A)	--	hypothetical protein BOTCAL_0053g00180 [Botryotinia calthae]	RPF1_YEAST RecName: Full=Ribosome production factor 1; AltName: Full=Ribosome biogenesis protein RPF1;	M7TPT8_BOTF1 SubName: Full=Putative rna processing factor 1 protein {ECO:0000313|EMBL:EMR83415.1};	Ribosome biogenesis protein RPF1, contains IMP4 domain	GO:0005730,nucleolus; GO:0030687,preribosome, large subunit precursor; GO:0042134,rRNA primary transcript binding; GO:0000460,maturation of 5.8S rRNA; GO:0000466,maturation of 5.8S rRNA from tricistronic rRNA transcript (SSU-rRNA, 5.8S rRNA, LSU-rRNA); GO:0000470,maturation of LSU-rRNA; GO:0000463,maturation of LSU-rRNA from tricistronic rRNA transcript (SSU-rRNA, 5.8S rRNA, LSU-rRNA); GO:0000055…	PF04427.21:Brix domain
BCIN_10g05130	39.646	38.1522	37.8756	18.2018	19.4638	17.0214	1669	1422	1364	684	763	657	-1.06213	1.9854e-75	2.36933e-74	down	NC_037319.1	1941890	1943487	+	BCIN_10g05130	--	--	--	hypothetical protein BCIN_10g05130 [Botrytis cinerea B05.10]	YGL3_SCHPO RecName: Full=UPF0659 protein C216.03;	M7TN60_BOTF1 SubName: Full=Putative nad dependent epimerase dehydratase family protein {ECO:0000313|EMBL:EMR84986.1};	Predicted dehydrogenase	GO:0005829,cytosol; GO:0005634,nucleus; GO:0044281,small molecule metabolic process; GO:0008150,biological_process; GO:0008152,metabolic process; GO:0005575,cellular_component; GO:0005622,intracellular anatomical structure; GO:0005737,cytoplasm; GO:0110165,cellular anatomical entity; GO:0043226,organelle; GO:0043227,membrane-bounded organelle; GO:0043229,intracellular organelle; GO:0043231,intrac…	PF13460.9:NAD(P)H-binding
BCIN_02g07090	9.6699	9.4429	9.1372	23.2226	22.0236	21.6203	480	415	388	1029	1018	984	1.26066	3.15332e-75	3.75495e-74	up	NC_037311.1	2509494	2511440	+	BCIN_02g07090	--	K00354 NADPH2 dehydrogenase [EC:1.6.99.1] | (RefSeq) hypothetical protein (A)	--	hypothetical protein BCIN_02g07090 [Botrytis cinerea B05.10]	ILIE_HYPJQ RecName: Full=NADH-dependent flavin oxidoreductase iliE {ECO:0000303|PubMed:34947016}; EC=1.-.-.- {ECO:0000269|PubMed:34947016}; AltName: Full=Epimerase iliE {ECO:0000303|PubMed:34947016}; AltName: Full=Ilicicolin H biosynthesis cluster protein E {ECO:0000303|PubMed:34947016};	A0A384JAU3_BOTFB RecName: Full=Oxidored_FMN domain-containing protein {ECO:0000259|Pfam:PF00724};	NADH:flavin oxidoreductase/12-oxophytodienoate reductase	GO:0010181,FMN binding; GO:0016491,oxidoreductase activity; GO:0000166,nucleotide binding; GO:0003674,molecular_function; GO:0005488,binding; GO:0032553,ribonucleotide binding; GO:0036094,small molecule binding; GO:0043167,ion binding; GO:0043168,anion binding; GO:0097159,organic cyclic compound binding; GO:0097367,carbohydrate derivative binding; GO:1901265,nucleoside phosphate binding; GO:19013…	PF00724.23:NADH:flavin oxidoreductase / NADH oxidase family
BCIN_11g01900	13.5664	13.2171	13.1459	28.1958	27.0716	27.8618	684	590	567	1269	1271	1288	1.07598	3.40048e-75	4.04488e-74	up	NC_037320.1	616121	617865	-	BCIN_11g01900	--	--	--	hypothetical protein BCIN_11g01900 [Botrytis cinerea B05.10]	--	A0A384JWG0_BOTFB SubName: Full=Uncharacterized protein {ECO:0000313|EMBL:ATZ54868.1};	--	--	PF20150.2:2EXR family
BCIN_16g00470	4.9161	4.3435	4.7588	12.6557	13.8716	12.3213	349	273	289	802	917	802	1.48832	5.08869e-75	6.03342e-74	up	NC_037325.1	238688	241584	-	BCIN_16g00470	--	K01426 amidase [EC:3.5.1.4] | (RefSeq) hypothetical protein (A)	ko00330: Arginine and proline metabolism; ko00360: Phenylalanine metabolism; ko00380: Tryptophan metabolism; ko01100: Metabolic pathways	hypothetical protein BCIN_16g00470 [Botrytis cinerea B05.10]	AMDS_ASPOR RecName: Full=Acetamidase; EC=3.5.1.4;	M7TQ13_BOTF1 RecName: Full=Amidase {ECO:0000256|ARBA:ARBA00012922}; EC=3.5.1.4 {ECO:0000256|ARBA:ARBA00012922};	Amidases	GO:0004040,amidase activity; GO:0043864,indoleacetamide hydrolase activity; GO:0003674,molecular_function; GO:0003824,catalytic activity; GO:0016787,hydrolase activity; GO:0016810,hydrolase activity, acting on carbon-nitrogen (but not peptide) bonds; GO:0016811,hydrolase activity, acting on carbon-nitrogen (but not peptide) bonds, in linear amides	PF01425.24:Amidase
BCIN_08g04860	3.5659	3.5686	3.065	9.8692	9.9254	10.8667	272	241	200	672	705	760	1.60433	1.17253e-73	1.37832e-72	up	NC_037317.1	1862809	1865796	+	BCIN_08g04860	--	K01907 acetoacetyl-CoA synthetase [EC:6.2.1.16] | (RefSeq) hypothetical protein (A)	ko00280: Valine, leucine and isoleucine degradation; ko00650: Butanoate metabolism; ko01100: Metabolic pathways	hypothetical protein BCIN_08g04860 [Botrytis cinerea B05.10]	VRTB_PENAE RecName: Full=Malonamoyl-CoA synthetase vrtB {ECO:0000303|PubMed:20534346}; EC=6.2.1.- {ECO:0000305|PubMed:20534346}; AltName: Full=Viridicatumtoxin synthesis protein B {ECO:0000303|PubMed:20534346};	M7TWG0_BOTF1 SubName: Full=Putative acetoacetyl-synthase protein {ECO:0000313|EMBL:EMR85610.1};	Acyl-CoA synthetase	GO:0030729,acetoacetate-CoA ligase activity; GO:0005524,ATP binding; GO:0016114,terpenoid biosynthetic process; GO:0003674,molecular_function; GO:0003824,catalytic activity; GO:0016405,CoA-ligase activity; GO:0016874,ligase activity; GO:0016877,ligase activity, forming carbon-sulfur bonds; GO:0016878,acid-thiol ligase activity; GO:0000166,nucleotide binding; GO:0005488,binding; GO:0017076,purine …	PF00501.31:AMP-binding enzyme
BCIN_06g07100	14.5619	16.4893	14.7397	31.751	31.6353	29.8167	783	785	678	1524	1584	1470	1.04531	3.04781e-73	3.56556e-72	up	NC_037315.1	2522641	2524555	-	BCIN_06g07100	--	--	--	hypothetical protein BCIN_06g07100 [Botrytis cinerea B05.10]	--	A0A384JL16_BOTFB SubName: Full=Uncharacterized protein {ECO:0000313|EMBL:ATZ51296.1};	--	GO:0016021,integral component of membrane; GO:0005575,cellular_component; GO:0016020,membrane; GO:0031224,intrinsic component of membrane; GO:0110165,cellular anatomical entity	--
BCIN_02g05540	11.1958	11.8753	11.137	23.4763	23.9884	24.7345	624	586	531	1168	1245	1264	1.09708	4.95506e-73	5.78143e-72	up	NC_037311.1	1996882	1998861	+	Bccoq1	--	K05355 hexaprenyl-diphosphate synthase [EC:2.5.1.82 2.5.1.83] | (RefSeq) Bccoq1; Bccoq1 (A)	ko00900: Terpenoid backbone biosynthesis; ko01110: Biosynthesis of secondary metabolites	Bccoq1 [Botrytis cinerea B05.10]	COQ1_NEUCR RecName: Full=Probable hexaprenyl pyrophosphate synthase, mitochondrial; Short=HPS; EC=2.5.1.-; Flags: Precursor;	A0A384J9X8_BOTFB SubName: Full=Bccoq1 {ECO:0000313|EMBL:ATZ47261.1};	Geranylgeranyl pyrophosphate synthase/Polyprenyl synthetase	GO:0032476,decaprenyl diphosphate synthase complex; GO:0031314,extrinsic component of mitochondrial inner membrane; GO:1990234,transferase complex; GO:0008834,di-trans,poly-cis-decaprenylcistransferase activity; GO:0046872,metal ion binding; GO:0004659,prenyltransferase activity; GO:0000010,trans-hexaprenyltranstransferase activity; GO:0010142,farnesyl diphosphate biosynthetic process, mevalonate…	PF00348.20:Polyprenyl synthetase
BCIN_01g09390	12.1582	12.0298	12.1722	3.2662	3.6422	2.8121	613	537	525	147	171	130	-1.88375	9.47087e-73	1.10036e-71	down	NC_037310.1	3268044	3270064	+	BCIN_01g09390	--	--	--	hypothetical protein BCIN_01g09390 [Botrytis cinerea B05.10]	WSCD1_ARTBC RecName: Full=WSC domain-containing protein ARB_07867 {ECO:0000305}; Flags: Precursor;	M7UUF1_BOTF1 SubName: Full=Uncharacterized serine-rich protein {ECO:0000313|EMBL:EMR87447.1};	--	GO:0005576,extracellular region; GO:0005575,cellular_component; GO:0110165,cellular anatomical entity	PF11790.11:Glycosyl hydrolase catalytic core
BCIN_06g05790	23.0081	22.4959	25.2163	9.4857	9.4672	9.2588	1057	915	991	389	405	390	-1.30622	1.92047e-72	2.21257e-71	down	NC_037315.1	1984487	1986223	+	BCIN_06g05790	--	--	--	hypothetical protein BCIN_06g05790 [Botrytis cinerea B05.10]	--	A0A384JKV5_BOTFB SubName: Full=Uncharacterized protein {ECO:0000313|EMBL:ATZ51150.1};	--	GO:0016021,integral component of membrane; GO:0005575,cellular_component; GO:0016020,membrane; GO:0031224,intrinsic component of membrane; GO:0110165,cellular anatomical entity	PF20237.1:Family of unknown function (DUF6594)
BCIN_14g05530	8.0795	9.1256	7.5356	23.719	23.1374	22.5923	282	282	225	739	752	723	1.50788	8.05101e-71	9.14139e-70	up	NC_037323.1	2099475	2100796	-	Bczps1	--	--	--	putative major allergen asp f 2-like protein [Botrytis cinerea BcDW1]	ANG1_EMENI RecName: Full=Antigen 1; AltName: Full=ASPND1; Flags: Precursor;	M7U8N7_BOTF1 SubName: Full=Putative major allergen asp f 2-like protein {ECO:0000313|EMBL:EMR82993.1};	--	GO:0009986,cell surface; GO:0005576,extracellular region; GO:0009277,fungal-type cell wall; GO:0005178,integrin binding; GO:0008237,metallopeptidase activity; GO:0008270,zinc ion binding; GO:0003674,molecular_function; GO:0005102,signaling receptor binding; GO:0005488,binding; GO:0005515,protein binding; GO:0044877,protein-containing complex binding; GO:0050839,cell adhesion molecule binding; GO:…	PF13933.9:Putative peptidase family
BCIN_13g03850	8.0179	8.1004	8.3679	16.8208	17.1054	18.0169	597	534	533	1118	1186	1230	1.10475	1.12849e-70	1.27736e-69	up	NC_037322.1	1351313	1353987	-	Bcmak5	--	K14805 ATP-dependent RNA helicase DDX24/MAK5 [EC:3.6.4.13] | (RefSeq) Bcmak5; Bcmak5 (A)	--	Bcmak5 [Botrytis cinerea B05.10]	MAK5_SCLS1 RecName: Full=ATP-dependent RNA helicase mak5; EC=3.6.4.13;	M7TYV7_BOTF1 SubName: Full=Putative atp-dependent rna helicase mak5 protein {ECO:0000313|EMBL:EMR88791.1};	RNA helicase	GO:0005730,nucleolus; GO:0005524,ATP binding; GO:0016887,ATP hydrolysis activity; GO:0003723,RNA binding; GO:0003724,RNA helicase activity; GO:0006364,rRNA processing; GO:0000166,nucleotide binding; GO:0003674,molecular_function; GO:0005488,binding; GO:0017076,purine nucleotide binding; GO:0030554,adenyl nucleotide binding; GO:0032553,ribonucleotide binding; GO:0032555,purine ribonucleotide bindi…	PF00270.32:DEAD/DEAH box helicase
BCIN_15g01600	18.8531	17.6586	18.9927	4.8422	5.2344	5.4833	615	510	530	141	159	164	-1.81554	1.91356e-70	2.16378e-69	down	NC_037324.1	578186	579383	-	BCIN_15g01600	--	K01181 endo-1,4-beta-xylanase [EC:3.2.1.8] | (RefSeq) hypothetical protein (A)	--	hypothetical protein BCIN_15g01600 [Botrytis cinerea B05.10]	XYN1_HYPJQ RecName: Full=Endo-1,4-beta-xylanase 1; Short=EX 1; Short=Xylanase 1; EC=3.2.1.8 {ECO:0000255|PROSITE-ProRule:PRU01097}; AltName: Full=1,4-beta-D-xylan xylanohydrolase 1; AltName: Full=Acidic endo-beta-1,4-xylanase; Flags: Precursor;	A0A384K474_BOTFB RecName: Full=Endo-1,4-beta-xylanase {ECO:0000256|ARBA:ARBA00012590, ECO:0000256|PROSITE-ProRule:PRU01097}; EC=3.2.1.8 {ECO:0000256|ARBA:ARBA00012590, ECO:0000256|PROSITE-ProRule:PRU01097};	--	GO:0005576,extracellular region; GO:0031176,endo-1,4-beta-xylanase activity; GO:0045493,xylan catabolic process; GO:0003674,molecular_function; GO:0003824,catalytic activity; GO:0004553,hydrolase activity, hydrolyzing O-glycosyl compounds; GO:0016787,hydrolase activity; GO:0016798,hydrolase activity, acting on glycosyl bonds; GO:0097599,xylanase activity; GO:0000272,polysaccharide catabolic proce…	PF00457.20:Glycosyl hydrolases family 11
BCIN_01g04540	22.5525	24.4484	24.0177	10.8492	9.0536	8.8372	1169	1122	1065	502	437	420	-1.28648	5.42769e-70	6.13112e-69	down	NC_037310.1	1652981	1654836	-	Bop2	--	--	--	Bop2 [Botrytis cinerea B05.10]	FD123_TRAVE RecName: Full=Protein FDD123; AltName: Full=CvHSP30/1;	M7UHB1_BOTF1 SubName: Full=Putative opsin-like protein {ECO:0000313|EMBL:EMR86133.1};	--	GO:0016021,integral component of membrane; GO:0005575,cellular_component; GO:0016020,membrane; GO:0031224,intrinsic component of membrane; GO:0110165,cellular anatomical entity	PF01036.21:Bacteriorhodopsin-like protein
BCIN_06g06610	7.9769	7.8773	7.1719	15.1987	15.8453	15.9738	732	640	563	1245	1354	1344	1.04735	7.72143e-70	8.69531e-69	up	NC_037315.1	2313390	2316565	+	Bcutp13	--	K14555 U3 small nucleolar RNA-associated protein 13 | (RefSeq) Bcutp13 (A)	ko03008: Ribosome biogenesis in eukaryotes	Bcutp13 [Botrytis cinerea B05.10]	UTP13_SCHPO RecName: Full=Probable U3 small nucleolar RNA-associated protein 13; Short=U3 snoRNA-associated protein 13;	M7TVW3_BOTF1 SubName: Full=Putative u3 small nucleolar rna-associated protein {ECO:0000313|EMBL:EMR85374.1};	WD40-repeat-containing subunit of the 18S rRNA processing complex	GO:0030686,90S preribosome; GO:0005730,nucleolus; GO:0032040,small-subunit processome; GO:0034511,U3 snoRNA binding; GO:0000480,endonucleolytic cleavage in 5'-ETS of tricistronic rRNA transcript (SSU-rRNA, 5.8S rRNA, LSU-rRNA); GO:0000472,endonucleolytic cleavage to generate mature 5'-end of SSU-rRNA from (SSU-rRNA, 5.8S rRNA, LSU-rRNA); GO:0003674,molecular_function; GO:0003676,nucleic acid bind…	PF00400.35:WD domain, G-beta repeat
BCIN_01g04010	9.727	9.9133	9.308	23.0605	22.5434	22.4265	430	388	352	910	928	909	1.251	7.83974e-70	8.8195e-69	up	NC_037310.1	1472984	1474513	-	BCIN_01g04010	--	K01438 acetylornithine deacetylase [EC:3.5.1.16] | (RefSeq) hypothetical protein (A)	ko00220: Arginine biosynthesis; ko01100: Metabolic pathways; ko01110: Biosynthesis of secondary metabolites; ko01210: 2-Oxocarboxylic acid metabolism; ko01230: Biosynthesis of amino acids	hypothetical protein BCIN_01g04010 [Botrytis cinerea B05.10]	Y3666_SORMK RecName: Full=Peptidase M20 domain-containing protein SMAC_03666.2; Flags: Precursor;	A0A384J575_BOTFB RecName: Full=M20_dimer domain-containing protein {ECO:0000259|Pfam:PF07687};	Aminoacylase ACY1 and related metalloexopeptidases	GO:0005576,extracellular region; GO:0046872,metal ion binding; GO:0008233,peptidase activity; GO:0006508,proteolysis; GO:0003674,molecular_function; GO:0005488,binding; GO:0043167,ion binding; GO:0043169,cation binding; GO:0003824,catalytic activity; GO:0016787,hydrolase activity; GO:0140096,catalytic activity, acting on a protein; GO:0006807,nitrogen compound metabolic process; GO:0008150,biolog…	PF07687.17:Peptidase dimerisation domain
BCIN_09g06220	14.7065	14.7872	15.0845	6.7882	7.2435	7.0671	1330	1184	1167	548	610	586	-1.05959	4.9849e-69	5.55106e-68	down	NC_037318.1	2175159	2178337	-	Bcrad1	--	K10848 DNA excision repair protein ERCC-4 [EC:3.1.-.-] | (RefSeq) Bcrad1; Bcrad1 (A)	ko03420: Nucleotide excision repair	Bcrad1 [Botrytis cinerea B05.10]	RAD16_SCHPO RecName: Full=DNA repair protein rad16; EC=3.1.-.-;	A0A384JU05_BOTFB SubName: Full=Bcrad1 {ECO:0000313|EMBL:ATZ53854.1};	Structure-specific endonuclease ERCC1-XPF, catalytic component XPF/ERCC4	GO:0005737,cytoplasm; GO:0044732,mitotic spindle pole body; GO:0000110,nucleotide-excision repair factor 1 complex; GO:0005634,nucleus; GO:1990599,3' overhang single-stranded DNA endodeoxyribonuclease activity; GO:0003684,damaged DNA binding; GO:0003697,single-stranded DNA binding; GO:0000014,single-stranded DNA endodeoxyribonuclease activity; GO:0000724,double-strand break repair via homologous …	PF02732.18:ERCC4 domain
BCIN_01g03730	2.2765	2.0941	2.1963	5.0838	5.2685	4.9766	458	373	378	913	987	918	1.24079	1.03946e-68	1.15285e-67	up	NC_037310.1	1325998	1333012	+	Bcnrps6	--	K22152 fusarinine C synthase | (RefSeq) Bcnrps6 (A)	--	Bcnrps6 [Botrytis cinerea B05.10]	SIDD_ASPFU RecName: Full=Nonribosomal peptide synthase sidD {ECO:0000303|PubMed:15953695}; Short=NPRS sidD {ECO:0000303|PubMed:15953695}; EC=6.3.2.- {ECO:0000305|PubMed:17845073}; AltName: Full=Siderophore synthetase D {ECO:0000303|PubMed:17464044};	A0A384J568_BOTFB SubName: Full=Bcnrps6 {ECO:0000313|EMBL:ATZ45624.1};	Non-ribosomal peptide synthetase/alpha-aminoadipate reductase and related enzymes	GO:0005737,cytoplasm; GO:0016874,ligase activity; GO:0031177,phosphopantetheine binding; GO:0043041,amino acid activation for nonribosomal peptide biosynthetic process; GO:0010106,cellular response to iron ion starvation; GO:0006696,ergosterol biosynthetic process; GO:1900551,N',N'',N'''-triacetylfusarinine C biosynthetic process; GO:0019184,nonribosomal peptide biosynthetic process; GO:0019748,s…	PF00501.31:AMP-binding enzyme
BCIN_04g04830	15.367	18.0011	16.7214	5.4885	6.1065	5.6224	781	810	727	249	289	262	-1.51977	1.21139e-68	1.34218e-67	down	NC_037313.1	1665234	1667119	+	BCIN_04g04830	--	K01785 aldose 1-epimerase [EC:5.1.3.3] | (RefSeq) hypothetical protein (A)	ko00010: Glycolysis / Gluconeogenesis; ko00052: Galactose metabolism; ko01100: Metabolic pathways; ko01110: Biosynthesis of secondary metabolites	hypothetical protein BCIN_04g04830 [Botrytis cinerea B05.10]	GALM_ARTBC RecName: Full=Probable aldose 1-epimerase ARB_05372 {ECO:0000305}; EC=5.1.3.3 {ECO:0000250|UniProtKB:Q96C23}; AltName: Full=Galactose mutarotase {ECO:0000250|UniProtKB:Q96C23}; Flags: Precursor;	M7UJH3_BOTF1 SubName: Full=Putative aldose 1-epimerase protein {ECO:0000313|EMBL:EMR86983.1};	Predicted mutarotase	GO:0005576,extracellular region; GO:0004034,aldose 1-epimerase activity; GO:0030246,carbohydrate binding; GO:0019318,hexose metabolic process; GO:0003674,molecular_function; GO:0003824,catalytic activity; GO:0016853,isomerase activity; GO:0016854,racemase and epimerase activity; GO:0016857,racemase and epimerase activity, acting on carbohydrates and derivatives; GO:0005488,binding; GO:0005975,car…	PF01263.23:Aldose 1-epimerase
BCIN_12g04540	41.0775	38.9828	39.7095	17.3237	19.2542	17.1802	1283	1078	1061	483	560	492	-1.13679	4.10401e-68	4.51072e-67	down	NC_037321.1	1545600	1546733	+	BCIN_12g04540	--	K00275 pyridoxamine 5'-phosphate oxidase [EC:1.4.3.5] | (RefSeq) hypothetical protein (A)	ko00750: Vitamin B6 metabolism; ko01100: Metabolic pathways; ko01240: Biosynthesis of cofactors	hypothetical protein BCIN_12g04540 [Botrytis cinerea B05.10]	--	M7USS6_BOTF1 SubName: Full=Putative zn 2cys6 transcription factor protein {ECO:0000313|EMBL:EMR86812.1};	--	GO:0010181,FMN binding; GO:0000166,nucleotide binding; GO:0003674,molecular_function; GO:0005488,binding; GO:0032553,ribonucleotide binding; GO:0036094,small molecule binding; GO:0043167,ion binding; GO:0043168,anion binding; GO:0097159,organic cyclic compound binding; GO:0097367,carbohydrate derivative binding; GO:1901265,nucleoside phosphate binding; GO:1901363,heterocyclic compound binding	PF12766.10:Pyridoxamine 5'-phosphate oxidase
novel.776	9.3254	9.3168	9.7351	2.8024	2.8394	2.6247	589	521	526	158	167	152	-1.76002	4.76492e-68	5.23189e-67	down	NC_037320.1	849259	851444	.	--	--	--	--	hypothetical protein BofuT4_P037450.1 [Botrytis cinerea T4]	--	G2Y525_BOTF4 SubName: Full=Uncharacterized protein {ECO:0000313|EMBL:CCD47765.1};	--	--	--
BCIN_10g06070	29.0999	28.0837	30.3951	14.696	14.0879	14.0938	1484	1268	1326	669	669	659	-1.01144	2.93406e-67	3.18973e-66	down	NC_037319.1	2330375	2332192	+	BCIN_10g06070	--	K20523 SH3 domain-containing YSC84-like protein 1 | (RefSeq) hypothetical protein (A)	--	hypothetical protein BCIN_10g06070 [Botrytis cinerea B05.10]	YSC84_YEAST RecName: Full=Protein YSC84; AltName: Full=LAS seventeen-binding protein 4; Short=LAS17-binding protein 4;	M7U6T3_BOTF1 SubName: Full=Putative sh3 domain-containing ysc84-like protein 1 protein {ECO:0000313|EMBL:EMR89315.1};	Uncharacterized conserved protein	GO:0030479,actin cortical patch; GO:0005829,cytosol; GO:0051015,actin filament binding; GO:0035091,phosphatidylinositol binding; GO:0051666,actin cortical patch localization; GO:0030036,actin cytoskeleton organization; GO:0051017,actin filament bundle assembly; GO:0006897,endocytosis; GO:0003674,molecular_function; GO:0003779,actin binding; GO:0005488,binding; GO:0005515,protein binding; GO:00080…	PF04366.15:Las17-binding protein actin regulator
BCIN_12g00900	17.3187	16.4969	17.2979	5.4336	5.1793	5.1705	632	533	540	177	176	173	-1.67699	1.45395e-66	1.57133e-65	down	NC_037321.1	323707	325066	-	BCIN_12g00900	--	--	--	hypothetical protein BCIN_12g00900 [Botrytis cinerea B05.10]	--	A0A384JZ05_BOTFB RecName: Full=Epimerase domain-containing protein {ECO:0000259|Pfam:PF01370};	--	--	PF01370.24:NAD dependent epimerase/dehydratase family
BCIN_09g07100	16.2899	18.6175	20.681	2.5992	3.0108	2.267	337	341	366	48	58	43	-2.79704	1.51732e-66	1.6382e-65	down	NC_037318.1	2500736	2501581	-	BCIN_09g07100	--	--	--	hypothetical protein BCIN_09g07100 [Botrytis cinerea B05.10]	--	A0A384JTT0_BOTFB SubName: Full=Uncharacterized protein {ECO:0000313|EMBL:ATZ53963.1};	--	--	--
BCIN_07g01530	26.0894	28.5383	26.898	13.1603	11.3926	11.6624	1237	1198	1091	557	503	507	-1.15191	2.03072e-66	2.1882e-65	down	NC_037316.1	558361	560054	+	BCIN_07g01530	--	--	--	hypothetical protein BcDW1_3408 [Botrytis cinerea BcDW1]	--	M7U3C4_BOTF1 SubName: Full=Uncharacterized protein {ECO:0000313|EMBL:EMR88045.1};	--	--	--
BCIN_16g01010	15.8051	15.7138	14.9923	5.9094	5.5351	5.0067	785	691	637	262	256	228	-1.4815	4.97078e-66	5.34055e-65	down	NC_037325.1	421296	423014	+	BCIN_16g01010	--	K07297 adiponectin receptor | (RefSeq) hypothetical protein (A)	--	hypothetical protein BCIN_16g01010 [Botrytis cinerea B05.10]	ADRL_SCHPO RecName: Full=ADIPOR-like receptor SPBC12C2.09c;	A0A384K623_BOTFB SubName: Full=Uncharacterized protein {ECO:0000313|EMBL:ATZ58273.1};	Predicted membrane proteins, contain hemolysin III domain	GO:0016021,integral component of membrane; GO:0005886,plasma membrane; GO:0046872,metal ion binding; GO:0038023,signaling receptor activity; GO:0006882,cellular zinc ion homeostasis; GO:0006631,fatty acid metabolic process; GO:0003674,molecular_function; GO:0005488,binding; GO:0043167,ion binding; GO:0043169,cation binding; GO:0060089,molecular transducer activity; GO:0006873,cellular ion homeost…	PF03006.23:Haemolysin-III related
BCIN_15g00330	7.9246	8.1252	7.7552	2.6223	2.2072	2.827	694	630	581	205	180	227	-1.61859	8.03037e-66	8.60447e-65	down	NC_037324.1	147529	150766	+	BCIN_15g00330	--	--	--	hypothetical protein BCIN_15g00330 [Botrytis cinerea B05.10]	--	A0A384K3Q3_BOTFB SubName: Full=Uncharacterized protein {ECO:0000313|EMBL:ATZ57455.1};	--	GO:0016021,integral component of membrane; GO:0005575,cellular_component; GO:0016020,membrane; GO:0031224,intrinsic component of membrane; GO:0110165,cellular anatomical entity	--
BCIN_11g03330	9.1763	7.877	7.7591	18.9491	18.8876	17.7812	600	456	434	1106	1150	1066	1.17983	1.25603e-65	1.34291e-64	up	NC_037320.1	1140848	1143335	-	BCIN_11g03330	--	--	--	hypothetical protein BCIN_11g03330 [Botrytis cinerea B05.10]	MTR_NEUCR RecName: Full=N amino acid transport system protein; AltName: Full=Methyltryptophan resistance protein;	M7UEA9_BOTF1 SubName: Full=Putative neutral amino acid permease protein {ECO:0000313|EMBL:EMR81747.1};	--	GO:0016021,integral component of membrane; GO:0015179,L-amino acid transmembrane transporter activity; GO:0003333,amino acid transmembrane transport; GO:0003674,molecular_function; GO:0005215,transporter activity; GO:0005342,organic acid transmembrane transporter activity; GO:0015171,amino acid transmembrane transporter activity; GO:0022857,transmembrane transporter activity; GO:0046943,carboxyli…	PF01490.21:Transmembrane amino acid transporter protein
BCIN_02g00430	16.0167	15.3851	16.3614	7.3045	7.6258	7.8635	1324	1126	1157	539	587	596	-1.04808	8.31391e-65	8.82881e-64	down	NC_037311.1	248404	251605	-	BCIN_02g00430	--	K08254 glucan endo-1,3-alpha-glucosidase [EC:3.2.1.59] | (RefSeq) hypothetical protein (A)	--	hypothetical protein BCIN_02g00430 [Botrytis cinerea B05.10]	MU71A_PENRW RecName: Full=Mutanase Pc12g07500 {ECO:0000303|PubMed:24884713}; EC=3.2.1.59 {ECO:0000269|PubMed:24884713}; AltName: Full=Endo-1,3-alpha-glucanase Pc12g07500 {ECO:0000303|PubMed:24884713}; AltName: Full=Glucan endo-1,3-alpha-glucosidas Pc12g07500 {ECO:0000305}; Flags: Precursor;	A0A384J7P5_BOTFB SubName: Full=Uncharacterized protein {ECO:0000313|EMBL:ATZ46655.1};	--	GO:0005576,extracellular region; GO:0051118,glucan endo-1,3-alpha-glucosidase activity; GO:0008152,metabolic process; GO:0003674,molecular_function; GO:0003824,catalytic activity; GO:0004553,hydrolase activity, hydrolyzing O-glycosyl compounds; GO:0015926,glucosidase activity; GO:0016787,hydrolase activity; GO:0016798,hydrolase activity, acting on glycosyl bonds; GO:0008150,biological_process; GO…	PF03659.17:Glycosyl hydrolase family 71
BCIN_13g02110	29.3697	28.0227	30.7328	11.6416	12.7177	12.0121	992	838	888	351	400	372	-1.25712	1.04636e-64	1.11009e-63	down	NC_037322.1	744309	745584	-	BCIN_13g02110	--	K17742 sorbose reductase [EC:1.1.1.289] | (RefSeq) hypothetical protein (A)	ko00051: Fructose and mannose metabolism; ko01100: Metabolic pathways	hypothetical protein BCIN_13g02110 [Botrytis cinerea B05.10]	VDTF1_BYSSP RecName: Full=Short-chain dehydrogenase/reductase VdtF {ECO:0000303|PubMed:31304040}; EC=1.-.-.- {ECO:0000269|PubMed:31045362}; AltName: Full=Viriditoxin biosynthesis cluster protein F {ECO:0000303|PubMed:31304040};	M7U400_BOTF1 SubName: Full=Putative short chain dehydrogenase reductase family protein {ECO:0000313|EMBL:EMR88275.1};	Reductases with broad range of substrate specificities	GO:0016491,oxidoreductase activity; GO:0003674,molecular_function; GO:0003824,catalytic activity	PF13561.9:Enoyl-(Acyl carrier protein) reductase
BCIN_01g06660	29.7105	28.9947	28.6374	12.8461	13.546	13.331	1140	985	940	440	484	469	-1.11798	5.69962e-64	5.97753e-63	down	NC_037310.1	2336338	2337665	+	BCIN_01g06660	--	--	--	hypothetical protein BCIN_01g06660 [Botrytis cinerea B05.10]	--	A0A384J686_BOTFB SubName: Full=Uncharacterized protein {ECO:0000313|EMBL:ATZ45980.1};	--	GO:0016021,integral component of membrane; GO:0005575,cellular_component; GO:0016020,membrane; GO:0031224,intrinsic component of membrane; GO:0110165,cellular anatomical entity	--
BCIN_14g05010	13.3116	12.7274	14.6561	32.9805	30.0864	31.4	430	364	405	951	905	930	1.2348	3.75656e-63	3.90988e-62	up	NC_037323.1	1932378	1933607	-	Bccox11	--	K02258 cytochrome c oxidase assembly protein subunit 11 | (RefSeq) Bccox11 (A)	ko00190: Oxidative phosphorylation; ko01100: Metabolic pathways	Bccox11 [Botrytis cinerea B05.10]	COX11_YEAST RecName: Full=Cytochrome c oxidase assembly protein COX11, mitochondrial; Flags: Precursor;	A0A384K3F4_BOTFB SubName: Full=Bccox11 {ECO:0000313|EMBL:ATZ57355.1};	Cytochrome oxidase assembly factor COX11	GO:0016021,integral component of membrane; GO:0031304,intrinsic component of mitochondrial inner membrane; GO:0005740,mitochondrial envelope; GO:0005743,mitochondrial inner membrane; GO:0005758,mitochondrial intermembrane space; GO:0005761,mitochondrial ribosome; GO:0005739,mitochondrion; GO:0005507,copper ion binding; GO:0009060,aerobic respiration; GO:0065003,protein-containing complex assembly…	PF04442.17:Cytochrome c oxidase assembly protein CtaG/Cox11
BCIN_16g02970	1.8186	1.832	1.8879	4.7747	5.1201	5.154	259	231	230	607	679	673	1.46206	8.71111e-63	9.04096e-62	up	NC_037325.1	1143429	1148942	+	BCIN_16g02970	--	K05665 ATP-binding cassette, subfamily C (CFTR/MRP), member 1 [EC:7.6.2.3] | (RefSeq) hypothetical protein (A)	ko02010: ABC transporters	hypothetical protein BCIN_16g02970 [Botrytis cinerea B05.10]	BRAE_ANNTR RecName: Full=ABC-type transporter braE {ECO:0000303|PubMed:32936132}; AltName: Full=Brasilane terpene glycosides biosynthesis cluster protein E {ECO:0000303|PubMed:32936132};	A0A384K6T1_BOTFB SubName: Full=Uncharacterized protein {ECO:0000313|EMBL:ATZ58540.1};	Multidrug resistance-associated protein/mitoxantrone resistance protein, ABC superfamily	GO:0016021,integral component of membrane; GO:0140359,ABC-type transporter activity; GO:0005524,ATP binding; GO:0003674,molecular_function; GO:0005215,transporter activity; GO:0015399,primary active transmembrane transporter activity; GO:0022804,active transmembrane transporter activity; GO:0022857,transmembrane transporter activity; GO:0042626,ATPase-coupled transmembrane transporter activity; G…	PF00664.26:ABC transporter transmembrane region
BCIN_03g01440	10.3916	9.9777	10.9252	2.6533	2.3144	2.909	487	414	438	111	101	125	-1.97184	1.46635e-62	1.51758e-61	down	NC_037312.1	480346	482113	+	BCIN_03g01440	--	K19355 mannan endo-1,4-beta-mannosidase [EC:3.2.1.78] | (RefSeq) hypothetical protein (A)	ko00051: Fructose and mannose metabolism; ko01100: Metabolic pathways	hypothetical protein BCIN_03g01440 [Botrytis cinerea B05.10]	MANF_EMENI RecName: Full=Probable mannan endo-1,4-beta-mannosidase F; EC=3.2.1.78; AltName: Full=Endo-beta-1,4-mannanase F; Flags: Precursor;	M7TUA2_BOTF1 RecName: Full=Mannan endo-1,4-beta-mannosidase {ECO:0000256|ARBA:ARBA00012706}; EC=3.2.1.78 {ECO:0000256|ARBA:ARBA00012706};	--	GO:0005576,extracellular region; GO:0030248,cellulose binding; GO:0016985,mannan endo-1,4-beta-mannosidase activity; GO:0046355,mannan catabolic process; GO:0003674,molecular_function; GO:0005488,binding; GO:0030246,carbohydrate binding; GO:0030247,polysaccharide binding; GO:0003824,catalytic activity; GO:0004553,hydrolase activity, hydrolyzing O-glycosyl compounds; GO:0004567,beta-mannosidase ac…	PF00150.21:Cellulase (glycosyl hydrolase family 5)
BCIN_07g00370	14.6699	15.5517	15.7795	7.0143	6.2241	6.2394	977	917	899	417	386	381	-1.22071	2.91759e-62	3.00819e-61	down	NC_037316.1	125948	128252	+	BCIN_07g00370	--	--	--	hypothetical protein BofuT4_P073630.1 [Botrytis cinerea T4]	--	G2XPE5_BOTF4 RecName: Full=FGE-sulfatase domain-containing protein {ECO:0000259|Pfam:PF03781};	--	--	PF03781.19:Sulfatase-modifying factor enzyme 1
BCIN_10g04960	9.0631	9.8243	9.3501	22.9293	24.7892	24.3468	298	286	263	673	759	734	1.37219	3.0887e-62	3.17865e-61	up	NC_037319.1	1876154	1877291	-	Bcpth1	--	K01056 peptidyl-tRNA hydrolase, PTH1 family [EC:3.1.1.29] | (RefSeq) Bcpth1; Bcpth1 (A)	--	Bcpth1 [Botrytis cinerea B05.10]	PTH_SCHPO RecName: Full=Probable peptidyl-tRNA hydrolase; Short=PTH; EC=3.1.1.29;	A0A384JW61_BOTFB SubName: Full=Bcpth1 {ECO:0000313|EMBL:ATZ54497.1};	Peptidyl-tRNA hydrolase	GO:0005759,mitochondrial matrix; GO:0004045,aminoacyl-tRNA hydrolase activity; GO:0032543,mitochondrial translation; GO:0003674,molecular_function; GO:0003824,catalytic activity; GO:0016787,hydrolase activity; GO:0016788,hydrolase activity, acting on ester bonds; GO:0052689,carboxylic ester hydrolase activity; GO:0140098,catalytic activity, acting on RNA; GO:0140101,catalytic activity, acting on …	PF01195.22:Peptidyl-tRNA hydrolase
BCIN_13g02750	17.5239	16.5262	16.8816	6.16	6.8859	7.2631	921	769	759	289	337	350	-1.30748	4.06871e-62	4.17937e-61	down	NC_037322.1	944385	946723	+	BCIN_13g02750	--	--	--	hypothetical protein BCIN_13g02750 [Botrytis cinerea B05.10]	AGN12_PAEDI RecName: Full=Agnestins efflux protein AgnL12 {ECO:0000303|PubMed:30746079}; AltName: Full=Agnestins biosynthesis cluster protein L12 {ECO:0000303|PubMed:30746079};	A0A384K0X7_BOTFB RecName: Full=MFS domain-containing protein {ECO:0000259|PROSITE:PS50850};	Monocarboxylate transporter	GO:0016021,integral component of membrane; GO:0005886,plasma membrane; GO:0022857,transmembrane transporter activity; GO:0003674,molecular_function; GO:0005215,transporter activity; GO:0005575,cellular_component; GO:0016020,membrane; GO:0031224,intrinsic component of membrane; GO:0110165,cellular anatomical entity; GO:0071944,cell periphery	PF07690.19:Major Facilitator Superfamily
BCIN_03g02350	11.4212	11.1384	9.8889	22.7302	21.3667	21.4252	725	626	537	1288	1263	1247	1.03035	7.70955e-62	7.88973e-61	up	NC_037312.1	778397	780824	-	Bchom3	--	K00928 aspartate kinase [EC:2.7.2.4] | (RefSeq) Bchom3; Bchom3 (A)	ko00260: Glycine, serine and threonine metabolism; ko00261: Monobactam biosynthesis; ko00270: Cysteine and methionine metabolism; ko00300: Lysine biosynthesis; ko01100: Metabolic pathways; ko01110: Biosynthesis of secondary metabolites; ko01210: 2-Oxocarboxylic acid metabolism; ko01230: Biosynthesis of amino acids	Bchom3 [Botrytis cinerea B05.10]	FUB3_GIBM7 RecName: Full=Aspartate kinase FUB3 {ECO:0000303|PubMed:22652150}; EC=2.7.2.4 {ECO:0000305|PubMed:25372119}; AltName: Full=Fusaric acid biosynthesis protein 3 {ECO:0000303|PubMed:22652150};	M7ULL0_BOTF1 RecName: Full=Aspartokinase {ECO:0000256|RuleBase:RU003448}; EC=2.7.2.4 {ECO:0000256|RuleBase:RU003448};	Aspartate kinase	GO:0004072,aspartate kinase activity; GO:0005524,ATP binding; GO:0009089,lysine biosynthetic process via diaminopimelate; GO:0016310,phosphorylation; GO:0003674,molecular_function; GO:0003824,catalytic activity; GO:0016301,kinase activity; GO:0016740,transferase activity; GO:0016772,transferase activity, transferring phosphorus-containing groups; GO:0016774,phosphotransferase activity, carboxyl g…	PF00696.31:Amino acid kinase family
BCIN_04g06160	9.8071	10.5295	10.6644	24.3044	24.8294	24.6261	344	327	320	761	811	792	1.2716	1.52003e-61	1.54835e-60	up	NC_037313.1	2131546	2132807	-	BCIN_04g06160	--	--	--	hypothetical protein BCIN_04g06160 [Botrytis cinerea B05.10]	--	A0A384JFS1_BOTFB SubName: Full=Uncharacterized protein {ECO:0000313|EMBL:ATZ49475.1};	--	--	--
BCIN_02g01090	21.0001	18.9602	19.2713	41.9936	41.405	39.2429	628	502	493	1121	1153	1076	1.0668	4.25871e-61	4.31009e-60	up	NC_037311.1	466748	467858	+	Bcyar1	--	K06867 uncharacterized protein | (RefSeq) Bcyar1; Bcyar1 (A)	--	Bcyar1 [Botrytis cinerea B05.10]	YAR1_YEAST RecName: Full=Ankyrin repeat-containing protein YAR1;	M7UDP6_BOTF1 SubName: Full=Putative ankyrin repeat containing protein yar1 protein {ECO:0000313|EMBL:EMR84828.1};	--	GO:0005737,cytoplasm; GO:0030907,MBF transcription complex; GO:0005634,nucleus; GO:0033309,SBF transcription complex; GO:0051082,unfolded protein binding; GO:0034599,cellular response to oxidative stress; GO:0071931,positive regulation of transcription involved in G1/S transition of mitotic cell cycle; GO:0032880,regulation of protein localization; GO:0006970,response to osmotic stress; GO:004227…	PF12796.10:Ankyrin repeats (3 copies)
BCIN_16g02130	13.3066	13.4302	13.1662	5.1011	5.6503	4.9312	827	739	700	283	327	281	-1.32788	6.52372e-61	6.58423e-60	down	NC_037325.1	840867	843240	-	BCIN_16g02130	--	K01050 cholinesterase [EC:3.1.1.8] | (RefSeq) hypothetical protein (A)	--	hypothetical protein BCIN_16g02130 [Botrytis cinerea B05.10]	PATB_PENEN RecName: Full=Carboxylesterase patB {ECO:0000303|PubMed:25120234}; EC=3.1.1.1 {ECO:0000305|PubMed:25120234}; AltName: Full=Patulin biosynthesis cluster protein B {ECO:0000303|PubMed:25120234}; Flags: Precursor;	A0A384K7A9_BOTFB RecName: Full=Carboxylic ester hydrolase {ECO:0000256|RuleBase:RU361235}; EC=3.1.1.- {ECO:0000256|RuleBase:RU361235};	Carboxylesterase and related proteins	GO:0005829,cytosol; GO:0080030,methyl indole-3-acetate esterase activity; GO:0003674,molecular_function; GO:0003824,catalytic activity; GO:0016787,hydrolase activity; GO:0016788,hydrolase activity, acting on ester bonds; GO:0052689,carboxylic ester hydrolase activity; GO:0005575,cellular_component; GO:0005622,intracellular anatomical structure; GO:0005737,cytoplasm; GO:0110165,cellular anatomical…	PF00135.31:Carboxylesterase family
BCIN_10g05910	12.7474	13.4186	13.3673	5.6176	6.3288	6.0825	1088	1014	976	428	503	476	-1.11245	3.22899e-60	3.22929e-59	down	NC_037319.1	2272327	2276378	-	BCIN_10g05910	--	--	--	hypothetical protein BCIN_10g05910 [Botrytis cinerea B05.10]	--	A0A384JVP8_BOTFB SubName: Full=Uncharacterized protein {ECO:0000313|EMBL:ATZ54601.1};	--	--	PF19084.3:Family of unknown function (DUF5775)
BCIN_15g03780	4.5153	5.0367	4.9508	10.8446	10.6726	10.888	403	398	378	864	887	891	1.18116	6.2675e-60	6.23969e-59	up	NC_037324.1	1330855	1333943	+	Bcdhr2	--	K14781 ATP-dependent RNA helicase DHR2 [EC:3.6.4.13] | (RefSeq) Bcdhr2; Bcdhr2 (A)	--	Bcdhr2 [Botrytis cinerea B05.10]	PRH1_SCHPO RecName: Full=Probable ATP-dependent RNA helicase prh1; EC=3.6.4.13;	A0A384K515_BOTFB SubName: Full=Bcdhr2 {ECO:0000313|EMBL:ATZ57851.1};	DEAH-box RNA helicase	GO:0005730,nucleolus; GO:1990904,ribonucleoprotein complex; GO:0005524,ATP binding; GO:0016887,ATP hydrolysis activity; GO:0003723,RNA binding; GO:0003724,RNA helicase activity; GO:0006397,mRNA processing; GO:0045943,positive regulation of transcription by RNA polymerase I; GO:0042254,ribosome biogenesis; GO:0000166,nucleotide binding; GO:0003674,molecular_function; GO:0005488,binding; GO:0017076…	PF04408.26:Helicase associated domain (HA2)
BCIN_13g03470	55.7666	62.9274	58.7751	24.7053	26.0626	27.7928	1057	1056	953	418	460	483	-1.15548	1.7064e-59	1.68509e-58	down	NC_037322.1	1207835	1208607	+	BCIN_13g03470	--	--	--	hypothetical protein BCIN_13g03470 [Botrytis cinerea B05.10]	--	A0A384K0Y5_BOTFB SubName: Full=Uncharacterized protein {ECO:0000313|EMBL:ATZ56509.1};	--	--	--
BCIN_11g02350	20.2818	21.6078	20.5538	42.7737	43.561	42.8989	511	482	443	962	1022	991	1.06914	1.07015e-58	1.0483e-57	up	NC_037320.1	791874	792811	-	Bcrrp1	--	K14849 ribosomal RNA-processing protein 1 | (RefSeq) Bcrrp1; Bcrrp1 (A)	--	Bcrrp1 [Botrytis cinerea B05.10]	RRP1_SCHPO RecName: Full=Ribosomal RNA-processing protein 1 homolog;	M7TYU9_BOTF1 SubName: Full=Putative ribosomal rna-processing protein 1 protein {ECO:0000313|EMBL:EMR86454.1};	Nucleolar protein NOP52/RRP1	GO:0005730,nucleolus; GO:0005634,nucleus; GO:0030687,preribosome, large subunit precursor; GO:0030688,preribosome, small subunit precursor; GO:0006364,rRNA processing; GO:0006139,nucleobase-containing compound metabolic process; GO:0006396,RNA processing; GO:0006725,cellular aromatic compound metabolic process; GO:0006807,nitrogen compound metabolic process; GO:0008150,biological_process; GO:0008…	PF05997.15:Nucleolar protein,Nop52
novel.58	2.0606	2.1374	2.0155	13.7092	12.329	13.1635	49	45	41	291	273	287	2.67596	1.88065e-58	1.83247e-57	up	NC_037310.1	2224047	2224889	+	--	--	--	--	uncharacterized protein EAF01_003697 [Botrytis porri]	--	G2YGU9_BOTF4 RecName: Full=NACHT domain-containing protein {ECO:0000259|Pfam:PF05729};	--	--	--
BCIN_15g00130	32.7581	30.8615	31.5856	13.1621	15.356	13.4103	1079	900	890	387	471	405	-1.16397	3.14662e-58	3.05247e-57	down	NC_037324.1	87090	88581	+	BCIN_15g00130	--	K05972 acetylxylan esterase [EC:3.1.1.72] | (RefSeq) hypothetical protein (A)	--	hypothetical protein BCIN_15g00130 [Botrytis cinerea B05.10]	AXE1_HYPJE RecName: Full=Acetylxylan esterase; EC=3.1.1.72; Flags: Precursor;	A0A384K3S7_BOTFB SubName: Full=Uncharacterized protein {ECO:0000313|EMBL:ATZ57431.1};	--	GO:0005576,extracellular region; GO:0046555,acetylxylan esterase activity; GO:0030248,cellulose binding; GO:0030245,cellulose catabolic process; GO:0045493,xylan catabolic process; GO:0003674,molecular_function; GO:0003824,catalytic activity; GO:0016787,hydrolase activity; GO:0016788,hydrolase activity, acting on ester bonds; GO:0052689,carboxylic ester hydrolase activity; GO:0005488,binding; GO:…	PF01083.25:Cutinase
BCIN_08g02410	20.8488	22.2479	20.4393	9.7736	10.2578	10.4767	1159	1095	972	485	531	534	-1.03903	8.9016e-57	8.49283e-56	down	NC_037317.1	940202	942125	-	BCIN_08g02410	--	K14338 cytochrome P450 / NADPH-cytochrome P450 reductase [EC:1.14.14.1 1.6.2.4] | (RefSeq) hypothetical protein (A)	ko00071: Fatty acid degradation; ko00380: Tryptophan metabolism	hypothetical protein BCIN_08g02410 [Botrytis cinerea B05.10]	NODJ_HYPPI RecName: Full=Cytochrome P450 monooxygenase nodJ {ECO:0000303|PubMed:29283570}; EC=1.-.-.- {ECO:0000305|PubMed:29283570}; AltName: Full=Nodulisporic acid biosynthesis cluster protein J {ECO:0000303|PubMed:29283570};	A0A384JQ09_BOTFB SubName: Full=Uncharacterized protein {ECO:0000313|EMBL:ATZ52561.1};	Cytochrome P450	GO:0016021,integral component of membrane; GO:0020037,heme binding; GO:0005506,iron ion binding; GO:0004497,monooxygenase activity; GO:0016705,oxidoreductase activity, acting on paired donors, with incorporation or reduction of molecular oxygen; GO:0003674,molecular_function; GO:0005488,binding; GO:0046906,tetrapyrrole binding; GO:0097159,organic cyclic compound binding; GO:1901363,heterocyclic c…	PF00067.25:Cytochrome P450
BCIN_14g05510	16.532	17.0157	15.9885	6.3288	7.3441	6.0534	834	760	690	285	345	280	-1.30876	2.24643e-56	2.1285e-55	down	NC_037323.1	2092866	2094611	-	BCIN_14g05510	--	--	--	hypothetical protein BCIN_14g05510 [Botrytis cinerea B05.10]	AXHA1_EMENI RecName: Full=Probable alpha-L-arabinofuranosidase axhA-1; EC=3.2.1.55; AltName: Full=Arabinoxylan arabinofuranohydrolase axhA-1; Flags: Precursor;	M7TPD6_BOTF1 RecName: Full=Alpha-L-arabinofuranosidase {ECO:0000256|RuleBase:RU368117}; EC=3.2.1.55 {ECO:0000256|RuleBase:RU368117};	--	GO:0005576,extracellular region; GO:0046556,alpha-L-arabinofuranosidase activity; GO:0046373,L-arabinose metabolic process; GO:0045493,xylan catabolic process; GO:0003674,molecular_function; GO:0003824,catalytic activity; GO:0004553,hydrolase activity, hydrolyzing O-glycosyl compounds; GO:0016787,hydrolase activity; GO:0016798,hydrolase activity, acting on glycosyl bonds; GO:0005975,carbohydrate …	PF03664.16:Glycosyl hydrolase family 62
BCIN_07g06030	30.7052	31.2292	28.0966	14.1014	14.2732	15.263	1266	1140	991	519	548	577	-1.02657	3.30878e-56	3.1243e-55	down	NC_037316.1	2226448	2228045	+	BCIN_07g06030	--	K01253 microsomal epoxide hydrolase [EC:3.3.2.9] | (RefSeq) hypothetical protein (A)	--	hypothetical protein BCIN_07g06030 [Botrytis cinerea B05.10]	EPOA_DOTSE RecName: Full=Putative epoxide hydrolase {ECO:0000305|PubMed:17683963}; EC=3.-.-.- {ECO:0000305|PubMed:17683963}; AltName: Full=Dothistromin biosynthesis protein epoA {ECO:0000303|PubMed:17683963};	A0A384JP21_BOTFB RecName: Full=EHN domain-containing protein {ECO:0000259|Pfam:PF06441};	Predicted hydrolases or acyltransferases (alpha/beta hydrolase superfamily)	GO:0033961,cis-stilbene-oxide hydrolase activity; GO:0003674,molecular_function; GO:0003824,catalytic activity; GO:0016787,hydrolase activity; GO:0016801,hydrolase activity, acting on ether bonds; GO:0016803,ether hydrolase activity	PF06441.15:Epoxide hydrolase N terminus
BCIN_06g03570	12.6278	11.6167	12.2947	4.3556	4.9247	4.7841	760	619	633	234	276	264	-1.3584	1.47072e-55	1.37572e-54	down	NC_037315.1	1257715	1259951	+	BCIN_06g03570	--	--	--	hypothetical protein BCIN_06g03570 [Botrytis cinerea B05.10]	--	M7TRX8_BOTF1 RecName: Full=MYND-type zinc finger protein samB {ECO:0000256|ARBA:ARBA00019873}; AltName: Full=Suppressor of anucleate metulae protein B {ECO:0000256|ARBA:ARBA00031540};	--	GO:0046872,metal ion binding; GO:0003674,molecular_function; GO:0005488,binding; GO:0043167,ion binding; GO:0043169,cation binding	PF01753.21:MYND finger
BCIN_13g02920	39.9806	38.6419	42.1437	17.3248	16.5545	15.7824	804	688	725	311	310	291	-1.26307	1.13564e-54	1.04977e-53	down	NC_037322.1	1024176	1024976	-	BCIN_13g02920	--	--	--	hypothetical protein BCIN_13g02920 [Botrytis cinerea B05.10]	--	A0A384K1F3_BOTFB SubName: Full=Uncharacterized protein {ECO:0000313|EMBL:ATZ56454.1};	--	GO:0016021,integral component of membrane; GO:0005575,cellular_component; GO:0016020,membrane; GO:0031224,intrinsic component of membrane; GO:0110165,cellular anatomical entity	PF16504.8:Putative virion membrane protein of plant and insect virus
BCIN_15g00240	5.2886	5.3075	5.1282	12.6262	12.6623	12.5762	305	271	253	650	680	665	1.28634	1.80042e-54	1.66011e-53	up	NC_037324.1	109367	111519	-	BCIN_15g00240	--	--	--	hypothetical protein BCIN_15g00240 [Botrytis cinerea B05.10]	--	A0A384K480_BOTFB SubName: Full=Uncharacterized protein {ECO:0000313|EMBL:ATZ57444.1};	--	GO:0016021,integral component of membrane; GO:0005575,cellular_component; GO:0016020,membrane; GO:0031224,intrinsic component of membrane; GO:0110165,cellular anatomical entity	--
BCIN_01g03010	10.6989	10.2472	10.7469	4.5472	4.3158	4.3098	796	675	684	302	299	294	-1.24821	3.61815e-54	3.32223e-53	down	NC_037310.1	1096631	1099255	-	BCIN_01g03010	--	K14338 cytochrome P450 / NADPH-cytochrome P450 reductase [EC:1.14.14.1 1.6.2.4] | (RefSeq) hypothetical protein (A)	ko00071: Fatty acid degradation; ko00380: Tryptophan metabolism	hypothetical protein BCIN_01g03010 [Botrytis cinerea B05.10]	ALT8_ALTAL RecName: Full=Cytochrome P450 monooxygenase ALT8 {ECO:0000250|UniProtKB:W7LC91}; EC=1.-.-.- {ECO:0000250|UniProtKB:W7LC91}; AltName: Full=AAL-toxin biosynthesis cluster protein 8 {ECO:0000303|Ref.1};	A0A384J4T8_BOTFB SubName: Full=Uncharacterized protein {ECO:0000313|EMBL:ATZ45534.1};	Cytochrome P450 CYP4/CYP19/CYP26 subfamilies	GO:0016021,integral component of membrane; GO:0020037,heme binding; GO:0005506,iron ion binding; GO:0004497,monooxygenase activity; GO:0016705,oxidoreductase activity, acting on paired donors, with incorporation or reduction of molecular oxygen; GO:0003674,molecular_function; GO:0005488,binding; GO:0046906,tetrapyrrole binding; GO:0097159,organic cyclic compound binding; GO:1901363,heterocyclic c…	PF00067.25:Cytochrome P450
BCIN_01g09270	8.6698	7.3345	8.0754	21.9012	22.1447	20.9081	251	188	200	566	597	555	1.44791	1.70611e-53	1.55617e-52	up	NC_037310.1	3221825	3223136	-	BCIN_01g09270	--	--	--	hypothetical protein BCIN_01g09270 [Botrytis cinerea B05.10]	YD03_SCHPO RecName: Full=Uncharacterized protein C2E12.03c;	A0A384J705_BOTFB SubName: Full=Uncharacterized protein {ECO:0000313|EMBL:ATZ46303.1};	Predicted membrane protein	GO:0032153,cell division site; GO:0051286,cell tip; GO:0005794,Golgi apparatus; GO:0016021,integral component of membrane; GO:0015174,basic amino acid transmembrane transporter activity; GO:0003333,amino acid transmembrane transport; GO:0003674,molecular_function; GO:0005215,transporter activity; GO:0005342,organic acid transmembrane transporter activity; GO:0015171,amino acid transmembrane trans…	PF04193.17:PQ loop repeat
BCIN_16g03870	9.6729	9.5676	9.6733	23.2695	21.4359	22.0143	346	303	296	743	714	722	1.2249	2.12183e-53	1.92736e-52	up	NC_037325.1	1424099	1425386	-	BCIN_16g03870	--	K00344 NADPH:quinone reductase [EC:1.6.5.5] | (RefSeq) hypothetical protein (A)	--	hypothetical protein BCIN_16g03870 [Botrytis cinerea B05.10]	YGD6_SCHPO RecName: Full=Zinc-type alcohol dehydrogenase-like protein C1773.06c; EC=1.-.-.-;	M7U8W6_BOTF1 SubName: Full=Putative alcohol zinc-containing protein {ECO:0000313|EMBL:EMR90105.1};	Zinc-binding oxidoreductase	GO:0005829,cytosol; GO:0004022,alcohol dehydrogenase (NAD+) activity; GO:0006066,alcohol metabolic process; GO:0006091,generation of precursor metabolites and energy; GO:0003674,molecular_function; GO:0003824,catalytic activity; GO:0016491,oxidoreductase activity; GO:0016614,oxidoreductase activity, acting on CH-OH group of donors; GO:0016616,oxidoreductase activity, acting on the CH-OH group of …	PF00107.29:Zinc-binding dehydrogenase
BCIN_03g01250	40.6463	38.2844	42.1698	17.9256	20.4824	18.5816	1138	949	1010	448	534	477	-1.06776	2.75441e-53	2.49783e-52	down	NC_037312.1	441435	442403	-	BCIN_03g01250	--	--	--	hypothetical protein BCIN_03g01250 [Botrytis cinerea B05.10]	--	M7U0T8_BOTF1 SubName: Full=Uncharacterized protein {ECO:0000313|EMBL:EMR87170.1};	--	--	PF00024.29:PAN domain
BCIN_03g00860	9.5287	10.1646	9.3676	18.6089	20.1128	20.367	522	493	439	910	1026	1023	1.04329	9.42201e-53	8.48135e-52	up	NC_037312.1	298293	300188	-	Bcaah1	--	K21053 adenine deaminase [EC:3.5.4.2] | (RefSeq) Bcaah1; Bcaah1 (A)	ko00230: Purine metabolism; ko01100: Metabolic pathways; ko01232: Nucleotide metabolism	Bcaah1 [Botrytis cinerea B05.10]	ADE_ASPFU RecName: Full=Adenine deaminase {ECO:0000255|HAMAP-Rule:MF_03145}; Short=ADE {ECO:0000255|HAMAP-Rule:MF_03145}; EC=3.5.4.2 {ECO:0000255|HAMAP-Rule:MF_03145}; AltName: Full=Adenine aminohydrolase {ECO:0000255|HAMAP-Rule:MF_03145}; Short=AAH {ECO:0000255|HAMAP-Rule:MF_03145};	M7TPF6_BOTF1 RecName: Full=Adenine deaminase {ECO:0000256|HAMAP-Rule:MF_03145}; Short=ADE {ECO:0000256|HAMAP-Rule:MF_03145}; EC=3.5.4.2 {ECO:0000256|HAMAP-Rule:MF_03145}; AltName: Full=Adenine aminohydrolase {ECO:0000256|HAMAP-Rule:MF_03145}; Short=AAH {ECO:0000256|HAMAP-Rule:MF_03145};	Adenine deaminase/adenosine deaminase	GO:0005737,cytoplasm; GO:0005634,nucleus; GO:0000034,adenine deaminase activity; GO:0008270,zinc ion binding; GO:0006146,adenine catabolic process; GO:0043103,hypoxanthine salvage; GO:0009117,nucleotide metabolic process; GO:0009168,purine ribonucleoside monophosphate biosynthetic process; GO:0003674,molecular_function; GO:0003824,catalytic activity; GO:0016787,hydrolase activity; GO:0016810,hydr…	PF00962.25:Adenosine deaminase
BCIN_01g07250	13.8359	13.8225	13.9037	4.8947	5.7565	5.4492	684	605	588	216	265	247	-1.34821	3.33303e-52	2.97832e-51	down	NC_037310.1	2529895	2531903	-	BCIN_01g07250	--	K01213 galacturan 1,4-alpha-galacturonidase [EC:3.2.1.67] | (RefSeq) hypothetical protein (A)	ko00040: Pentose and glucuronate interconversions; ko01100: Metabolic pathways	hypothetical protein BCIN_01g07250 [Botrytis cinerea B05.10]	PGLRX_ASPFC RecName: Full=Probable exopolygalacturonase X; Short=ExoPG; EC=3.2.1.67; AltName: Full=Galacturan 1,4-alpha-galacturonidase; AltName: Full=Poly(1,4-alpha-D-galacturonide)galacturonohydrolase; Flags: Precursor;	A0A384J688_BOTFB SubName: Full=Uncharacterized protein {ECO:0000313|EMBL:ATZ46049.1};	--	GO:0005576,extracellular region; GO:0047911,galacturan 1,4-alpha-galacturonidase activity; GO:0004650,polygalacturonase activity; GO:0071555,cell wall organization; GO:0045490,pectin catabolic process; GO:0003674,molecular_function; GO:0003824,catalytic activity; GO:0004553,hydrolase activity, hydrolyzing O-glycosyl compounds; GO:0016787,hydrolase activity; GO:0016798,hydrolase activity, acting o…	PF00295.20:Glycosyl hydrolases family 28
BCIN_02g04840	5.4014	5.3493	5.1475	12.7761	12.1624	11.7648	341	299	278	720	715	681	1.22493	9.81362e-52	8.71256e-51	up	NC_037311.1	1720939	1723280	-	BCIN_02g04840	--	K08176 MFS transporter, PHS family, inorganic phosphate transporter | (RefSeq) hypothetical protein (A)	--	putative phosphate:h+ symporter protein [Botrytis fragariae]	PHO5_NEUCR RecName: Full=Repressible high-affinity phosphate permease {ECO:0000303|PubMed:7883177};	A0A8H6AZI2_9HELO SubName: Full=Putative phosphate:h+ symporter protein {ECO:0000313|EMBL:KAF5876335.1};	Inorganic phosphate transporter	GO:0005887,integral component of plasma membrane; GO:0005315,inorganic phosphate transmembrane transporter activity; GO:0005384,manganese ion transmembrane transporter activity; GO:0097079,selenite:proton symporter activity; GO:0006817,phosphate ion transport; GO:0097080,plasma membrane selenite transport; GO:0006797,polyphosphate metabolic process; GO:0003674,molecular_function; GO:0005215,trans…	PF00083.27:Sugar (and other) transporter
BCIN_11g01840	9.7513	10.9134	9.8597	3.329	3.7454	3.3187	548	543	474	167	196	171	-1.53405	2.07346e-51	1.83194e-50	down	NC_037320.1	597301	599340	-	BCIN_11g01840	--	K17066 alcohol oxidase [EC:1.1.3.13] | (RefSeq) hypothetical protein (A)	ko00680: Methane metabolism; ko01100: Metabolic pathways; ko01200: Carbon metabolism	hypothetical protein BCIN_11g01840 [Botrytis cinerea B05.10]	PKFF_EMENI RecName: Full=Dehydrogenase pkfF {ECO:0000303|PubMed:23706169}; EC=1.1.-.- {ECO:0000305|PubMed:23706169}; Flags: Precursor;	A0A384JWF7_BOTFB RecName: Full=GMC_OxRdtase_N domain-containing protein {ECO:0000259|PROSITE:PS00623};	Glucose dehydrogenase/choline dehydrogenase/mandelonitrile lyase (GMC oxidoreductase family)	GO:0050660,flavin adenine dinucleotide binding; GO:0016491,oxidoreductase activity; GO:0016614,oxidoreductase activity, acting on CH-OH group of donors; GO:0044550,secondary metabolite biosynthetic process; GO:0000166,nucleotide binding; GO:0003674,molecular_function; GO:0005488,binding; GO:0036094,small molecule binding; GO:0043167,ion binding; GO:0043168,anion binding; GO:0097159,organic cyclic…	PF00732.22:GMC oxidoreductase
BCIN_03g04710	8.6631	7.3944	7.8343	2.5448	2.4698	2.893	614	464	475	161	163	188	-1.57804	4.48192e-51	3.93771e-50	down	NC_037312.1	1581758	1584210	-	BCIN_03g04710	--	--	--	hypothetical protein BofuT4_P019780.1 [Botrytis cinerea T4]	--	G2YIY5_BOTF4 SubName: Full=Uncharacterized protein {ECO:0000313|EMBL:CCD51672.1};	--	--	--
BCIN_01g05330	36.4642	37.6176	35.6416	16.8858	18.6575	18.0874	1062	970	888	439	506	483	-1.01331	1.22421e-50	1.06619e-49	down	NC_037310.1	1889413	1890551	-	BCIN_01g05330	--	--	--	hypothetical protein BCIN_01g05330 [Botrytis cinerea B05.10]	--	M7UQL2_BOTF1 SubName: Full=Uncharacterized protein {ECO:0000313|EMBL:EMR86062.1};	--	--	--
BCIN_02g01960	12.8167	11.9898	11.8658	4.3293	3.7036	3.8148	524	434	415	158	141	143	-1.61333	5.68571e-50	4.90901e-49	down	NC_037311.1	738595	740188	-	BCIN_02g01960	--	K19668 cellulose 1,4-beta-cellobiosidase [EC:3.2.1.91] | (RefSeq) hypothetical protein (A)	ko00500: Starch and sucrose metabolism; ko01100: Metabolic pathways	hypothetical protein BCIN_02g01960 [Botrytis cinerea B05.10]	GUN5_HUMIN RecName: Full=Endoglucanase-5; EC=3.2.1.4; AltName: Full=Cellulase V; AltName: Full=Endo-1,4-beta-glucanase V; Short=EG V; AltName: Full=Endoglucanase V;	M7USP9_BOTF1 RecName: Full=Cellulase {ECO:0000256|ARBA:ARBA00012601, ECO:0000256|PROSITE-ProRule:PRU10069}; EC=3.2.1.4 {ECO:0000256|ARBA:ARBA00012601, ECO:0000256|PROSITE-ProRule:PRU10069};	--	GO:0008810,cellulase activity; GO:0030245,cellulose catabolic process; GO:0003674,molecular_function; GO:0003824,catalytic activity; GO:0004553,hydrolase activity, hydrolyzing O-glycosyl compounds; GO:0016787,hydrolase activity; GO:0016798,hydrolase activity, acting on glycosyl bonds; GO:0000272,polysaccharide catabolic process; GO:0005975,carbohydrate metabolic process; GO:0005976,polysaccharide…	PF02015.19:Glycosyl hydrolase family 45
BCIN_04g02950	12.3152	11.2375	12.2686	28.7137	24.6589	26.8302	406	328	346	845	757	811	1.18051	7.10904e-50	6.12347e-49	up	NC_037313.1	1061066	1062377	-	BCIN_04g02950	--	--	--	hypothetical protein BCIN_04g02950 [Botrytis cinerea B05.10]	--	M7U5F7_BOTF1 SubName: Full=Uncharacterized protein {ECO:0000313|EMBL:EMR88909.1};	--	--	--
BCIN_08g06160	22.5447	23.584	20.6089	9.3507	10.1924	9.6425	867	803	678	321	365	340	-1.17441	2.02332e-49	1.72926e-48	down	NC_037317.1	2296150	2297543	-	BCIN_08g06160	--	K01224 arabinogalactan endo-1,4-beta-galactosidase [EC:3.2.1.89] | (RefSeq) hypothetical protein (A)	--	hypothetical protein BCIN_08g06160 [Botrytis cinerea B05.10]	GANA_THETO RecName: Full=Arabinogalactan endo-beta-1,4-galactanase; EC=3.2.1.89; AltName: Full=Endo-1,4-beta-galactanase; Short=Galactanase;	M7TVB4_BOTF1 RecName: Full=Arabinogalactan endo-beta-1,4-galactanase {ECO:0000256|ARBA:ARBA00012556, ECO:0000256|RuleBase:RU361192}; EC=3.2.1.89 {ECO:0000256|ARBA:ARBA00012556, ECO:0000256|RuleBase:RU361192};	--	GO:0031218,arabinogalactan endo-1,4-beta-galactosidase activity; GO:0015926,glucosidase activity; GO:0004553,hydrolase activity, hydrolyzing O-glycosyl compounds; GO:0030247,polysaccharide binding; GO:0016998,cell wall macromolecule catabolic process; GO:0003674,molecular_function; GO:0003824,catalytic activity; GO:0015925,galactosidase activity; GO:0016787,hydrolase activity; GO:0016798,hydrolas…	PF07745.16:Glycosyl hydrolase family 53
BCIN_05g04300	4.0187	4.6317	4.2663	11.4157	11.2075	11.852	196	200	178	497	509	530	1.4375	1.75251e-48	1.48625e-47	up	NC_037314.1	1543701	1545388	-	BCIN_05g04300	--	--	--	hypothetical protein BCIN_05g04300 [Botrytis cinerea B05.10]	--	M7TGV0_BOTF1 SubName: Full=Putative glycosyltransferase family 31 protein {ECO:0000313|EMBL:EMR80374.1};	--	GO:0016021,integral component of membrane; GO:0016740,transferase activity; GO:0003674,molecular_function; GO:0003824,catalytic activity; GO:0005575,cellular_component; GO:0016020,membrane; GO:0031224,intrinsic component of membrane; GO:0110165,cellular anatomical entity	PF02434.19:Fringe-like
BCIN_14g00210	7.7574	6.3215	7.3363	15.7209	18.0755	16.5398	377	272	305	682	818	737	1.25008	5.21952e-48	4.38927e-47	up	NC_037323.1	83788	85543	+	BCIN_14g00210	--	K00354 NADPH2 dehydrogenase [EC:1.6.99.1] | (RefSeq) hypothetical protein (A)	--	hypothetical protein BCIN_14g00210 [Botrytis cinerea B05.10]	NADA_ASPPU RecName: Full=NADH-dependent flavin oxidoreductase nadA {ECO:0000305}; EC=1.-.-.- {ECO:0000305|PubMed:18486503}; AltName: Full=Aflatoxin biosynthesis protein nadA {ECO:0000303|PubMed:15006741};	M7U5M7_BOTF1 SubName: Full=Putative nadh oxidase protein {ECO:0000313|EMBL:EMR91156.1};	NADH:flavin oxidoreductase/12-oxophytodienoate reductase	GO:0005829,cytosol; GO:0010181,FMN binding; GO:0016491,oxidoreductase activity; GO:0045122,aflatoxin biosynthetic process; GO:0000166,nucleotide binding; GO:0003674,molecular_function; GO:0005488,binding; GO:0032553,ribonucleotide binding; GO:0036094,small molecule binding; GO:0043167,ion binding; GO:0043168,anion binding; GO:0097159,organic cyclic compound binding; GO:0097367,carbohydrate deriva…	PF00724.23:NADH:flavin oxidoreductase / NADH oxidase family
BCIN_13g05710	5.8551	5.4375	6.5706	1.8366	1.8304	1.5326	450	370	432	126	131	108	-1.76108	1.01963e-47	8.53521e-47	down	NC_037322.1	2160124	2162783	-	Bcgox1	--	K04618 galactose oxidase [EC:1.1.3.9] | (RefSeq) Bcgox1; Bcgox1 (A)	ko00052: Galactose metabolism; ko01100: Metabolic pathways	Bcgox1 [Botrytis cinerea B05.10]	GAOA_GIBZA RecName: Full=Galactose oxidase; Short=GAO; Short=GO; Short=GOase; EC=1.1.3.9; Flags: Precursor;	A0A384K1N3_BOTFB SubName: Full=Bcgox1 {ECO:0000313|EMBL:ATZ56739.1};	--	GO:0005576,extracellular region; GO:0045480,galactose oxidase activity; GO:0046872,metal ion binding; GO:0003674,molecular_function; GO:0003824,catalytic activity; GO:0016491,oxidoreductase activity; GO:0016614,oxidoreductase activity, acting on CH-OH group of donors; GO:0016899,oxidoreductase activity, acting on the CH-OH group of donors, oxygen as acceptor; GO:0005488,binding; GO:0043167,ion bi…	PF09118.14:Galactose oxidase-like, Early set domain
BCIN_14g00660	36.8205	36.9889	36.1062	15.8998	13.4303	12.6883	633	563	531	244	215	200	-1.36969	2.25813e-47	1.87739e-46	down	NC_037323.1	299893	300535	+	BCIN_14g00660	--	--	--	hypothetical protein BCIN_14g00660 [Botrytis cinerea B05.10]	--	A0A384K2S8_BOTFB SubName: Full=Uncharacterized protein {ECO:0000313|EMBL:ATZ56847.1};	--	--	--
BCIN_07g02800	7.2171	7.3031	6.3666	17.1619	16.394	17.557	269	241	203	571	569	600	1.30789	4.83075e-47	4.00413e-46	up	NC_037316.1	1023096	1024581	-	BCIN_07g02800	--	--	--	hypothetical protein BCIN_07g02800 [Botrytis cinerea B05.10]	--	M7UHL1_BOTF1 RecName: Full=Putative gamma-glutamylcyclotransferase {ECO:0000256|ARBA:ARBA00030602};	--	--	PF06094.15:Gamma-glutamyl cyclotransferase, AIG2-like
BCIN_11g04950	10.0929	9.2104	9.0323	4.2082	3.6033	3.7762	755	610	578	281	251	259	-1.27353	8.22149e-47	6.79928e-46	down	NC_037320.1	1786725	1789372	-	BCIN_11g04950	--	--	--	hypothetical protein BCIN_11g04950 [Botrytis cinerea B05.10]	--	A0A384JXB7_BOTFB SubName: Full=Uncharacterized protein {ECO:0000313|EMBL:ATZ55213.1};	--	--	--
BCIN_06g00400	15.3301	14.1126	13.8746	6.0896	5.5856	6.5472	784	639	607	278	266	307	-1.23211	8.83531e-47	7.29594e-46	down	NC_037315.1	177374	179293	+	BCIN_06g00400	--	K00002 alcohol dehydrogenase (NADP+) [EC:1.1.1.2] | (RefSeq) hypothetical protein (A)	ko00010: Glycolysis / Gluconeogenesis; ko00040: Pentose and glucuronate interconversions; ko00053: Ascorbate and aldarate metabolism; ko00561: Glycerolipid metabolism; ko00620: Pyruvate metabolism; ko01100: Metabolic pathways; ko01110: Biosynthesis of secondary metabolites; ko01240: Biosynthesis of cofactors	hypothetical protein BCIN_06g00400 [Botrytis cinerea B05.10]	YDG7_SCHPO RecName: Full=Uncharacterized oxidoreductase C26F1.07; EC=1.-.-.-;	A0A384JJ96_BOTFB RecName: Full=Aldo_ket_red domain-containing protein {ECO:0000259|Pfam:PF00248};	Aldo/keto reductase family proteins	GO:0005829,cytosol; GO:0005634,nucleus; GO:0004032,alditol:NADP+ 1-oxidoreductase activity; GO:0019568,arabinose catabolic process; GO:1990748,cellular detoxification; GO:0042843,D-xylose catabolic process; GO:0003674,molecular_function; GO:0003824,catalytic activity; GO:0004033,aldo-keto reductase (NADP) activity; GO:0008106,alcohol dehydrogenase (NADP+) activity; GO:0016491,oxidoreductase activ…	PF00248.24:Aldo/keto reductase family
BCIN_02g01450	13.8632	14.5938	14.3199	6.2443	7.1694	6.5322	868	809	767	349	418	375	-1.08047	1.78585e-46	1.46699e-45	down	NC_037311.1	579652	581913	-	BCIN_02g01450	--	K01969 3-methylcrotonyl-CoA carboxylase beta subunit [EC:6.4.1.4] | (RefSeq) hypothetical protein (A)	ko00280: Valine, leucine and isoleucine degradation; ko01100: Metabolic pathways	hypothetical protein BCIN_02g01450 [Botrytis cinerea B05.10]	HFA1_YEAS7 RecName: Full=Acetyl-CoA carboxylase, mitochondrial; Short=ACC; EC=6.4.1.2; Includes: RecName: Full=Biotin carboxylase; EC=6.3.4.14; Flags: Precursor;	A0A384J8D7_BOTFB RecName: Full=CoA carboxyltransferase C-terminal domain-containing protein {ECO:0000259|PROSITE:PS50989};	3-Methylcrotonyl-CoA carboxylase, non-biotin containing subunit/Acetyl-CoA carboxylase carboxyl transferase, subunit beta	GO:0005739,mitochondrion; GO:0003989,acetyl-CoA carboxylase activity; GO:0005524,ATP binding; GO:0004075,biotin carboxylase activity; GO:0046872,metal ion binding; GO:0006633,fatty acid biosynthetic process; GO:2001295,malonyl-CoA biosynthetic process; GO:0003674,molecular_function; GO:0003824,catalytic activity; GO:0016421,CoA carboxylase activity; GO:0016874,ligase activity; GO:0016885,ligase a…	PF01039.25:Carboxyl transferase domain
BCIN_14g04750	5.9931	6.2896	6.9765	15.0221	16.8675	15.9052	240	223	239	537	629	584	1.33361	1.84252e-46	1.51241e-45	up	NC_037323.1	1833746	1835236	-	BCIN_14g04750	--	K23309 zinc finger HIT domain-containing protein 3 | (RefSeq) hypothetical protein (A)	--	hypothetical protein BCIN_14g04750 [Botrytis cinerea B05.10]	--	A0A384K3B8_BOTFB RecName: Full=HIT-type domain-containing protein {ECO:0000259|PROSITE:PS51083};	Uncharacterized conserved protein	--	PF04438.19:HIT zinc finger
BCIN_07g01830	10.6493	11.1437	10.595	3.5307	3.5738	4.4195	544	504	463	161	170	207	-1.47154	2.53306e-46	2.06995e-45	down	NC_037316.1	691383	693250	+	BCIN_07g01830	--	--	--	hypothetical protein BCIN_07g01830 [Botrytis cinerea B05.10]	--	A0A384JLY3_BOTFB SubName: Full=Uncharacterized protein {ECO:0000313|EMBL:ATZ51573.1};	--	GO:0016021,integral component of membrane; GO:0005575,cellular_component; GO:0016020,membrane; GO:0031224,intrinsic component of membrane; GO:0110165,cellular anatomical entity	--
BCIN_16g02480	2.9298	2.8298	2.4326	7.3311	7.41	7.1523	214	183	152	478	504	479	1.43368	1.27786e-45	1.03272e-44	up	NC_037325.1	966466	969084	-	BCIN_16g02480	--	--	--	hypothetical protein BCIN_16g02480 [Botrytis cinerea B05.10]	SAT4_EMENI RecName: Full=SAT4 family membrane protein {ECO:0000305};	M7UM96_BOTF1 SubName: Full=Putative integral membrane protein {ECO:0000313|EMBL:EMR84742.1};	--	GO:0016021,integral component of membrane; GO:0005575,cellular_component; GO:0016020,membrane; GO:0031224,intrinsic component of membrane; GO:0110165,cellular anatomical entity	--
BCIN_02g09220	24.3788	24.5068	27.7556	10.6317	10.76	10.8895	691	615	673	269	284	283	-1.22721	3.22591e-45	2.59371e-44	down	NC_037311.1	3269117	3270097	+	BCIN_02g09220	--	--	--	hypothetical protein BCIN_02g09220 [Botrytis cinerea B05.10]	--	A0A384JAK2_BOTFB SubName: Full=Uncharacterized protein {ECO:0000313|EMBL:ATZ47665.1};	--	GO:0016021,integral component of membrane; GO:0005575,cellular_component; GO:0016020,membrane; GO:0031224,intrinsic component of membrane; GO:0110165,cellular anatomical entity	--
BCIN_06g00930	3.7902	3.8866	3.9059	15.8105	14.6742	17.4052	76	69	67	283	274	320	2.06731	3.28569e-45	2.63984e-44	up	NC_037315.1	349332	350025	+	BCIN_06g00930	--	--	--	hypothetical protein BCIN_06g00930 [Botrytis cinerea B05.10]	--	A0A384JJ32_BOTFB SubName: Full=Uncharacterized protein {ECO:0000313|EMBL:ATZ50596.1};	--	--	--
BCIN_16g02300	5.3459	5.3635	5.6362	11.3901	11.1534	11.9153	367	326	331	698	713	750	1.09575	8.26915e-45	6.61954e-44	up	NC_037325.1	892957	895385	-	BCIN_16g02300	--	--	--	hypothetical protein BCIN_16g02300 [Botrytis cinerea B05.10]	PPR2_SCHPO RecName: Full=Pentatricopeptide repeat-containing protein 2, mitochondrial; Flags: Precursor;	A0A384K6J8_BOTFB SubName: Full=Uncharacterized protein {ECO:0000313|EMBL:ATZ58453.1};	--	GO:0005759,mitochondrial matrix; GO:0005739,mitochondrion; GO:0140053,mitochondrial gene expression; GO:0006417,regulation of translation; GO:0006412,translation; GO:0008150,biological_process; GO:0008152,metabolic process; GO:0010467,gene expression; GO:0043170,macromolecule metabolic process; GO:0071704,organic substance metabolic process; GO:0006518,peptide metabolic process; GO:0006807,nitrog…	PF13041.9:PPR repeat family
novel.214	12.7911	14.4063	12.6259	5.9587	5.4012	5.6237	707	705	597	294	278	285	-1.21066	1.49633e-44	1.19435e-43	down	NC_037312.1	1103524	1105504	+	--	--	--	--	predicted protein [Botrytis cinerea T4]	--	G2YHC2_BOTF4 SubName: Full=Uncharacterized protein {ECO:0000313|EMBL:CCD34939.1};	--	--	--
BCIN_07g05460	12.5481	11.2843	12.8442	4.6614	4.9339	4.3964	579	461	507	192	212	186	-1.37135	5.06082e-43	3.93655e-42	down	NC_037316.1	2008797	2010513	-	BCIN_07g05460	--	--	--	hypothetical protein BCIN_07g05460 [Botrytis cinerea B05.10]	--	A0A384JNT8_BOTFB SubName: Full=Uncharacterized protein {ECO:0000313|EMBL:ATZ52014.1};	--	--	--
BCIN_08g00410	13.8855	13.7522	14.3238	5.0496	5.6196	5.6226	536	470	473	174	202	199	-1.34504	2.72632e-42	2.08815e-41	down	NC_037317.1	200343	201678	-	BCIN_08g00410	--	--	--	hypothetical protein BCIN_08g00410 [Botrytis cinerea B05.10]	--	A0A384JNW2_BOTFB SubName: Full=Uncharacterized protein {ECO:0000313|EMBL:ATZ52278.1};	--	--	--
BCIN_03g03610	6.6667	6.7422	7.1575	2.9926	2.6149	2.4881	564	505	518	226	206	193	-1.32632	3.42806e-42	2.6238e-41	down	NC_037312.1	1218177	1221322	-	BCIN_03g03610	--	--	--	hypothetical protein BCIN_03g03610 [Botrytis cinerea B05.10]	A7629_ARTBC RecName: Full=Uncharacterized secreted glycosidase ARB_07629 {ECO:0000305}; EC=3.2.1.- {ECO:0000305}; Flags: Precursor;	A0A384JCR8_BOTFB SubName: Full=Uncharacterized protein {ECO:0000313|EMBL:ATZ48114.1};	--	GO:0005576,extracellular region; GO:0030246,carbohydrate binding; GO:0016798,hydrolase activity, acting on glycosyl bonds; GO:0005975,carbohydrate metabolic process; GO:0003674,molecular_function; GO:0005488,binding; GO:0003824,catalytic activity; GO:0016787,hydrolase activity; GO:0008150,biological_process; GO:0008152,metabolic process; GO:0044238,primary metabolic process; GO:0071704,organic su…	PF07971.15:Glycosyl hydrolase family 92
BCIN_14g04460	1.4136	1.468	1.4958	3.64	3.4606	3.6973	211	194	191	485	481	506	1.32268	5.93059e-42	4.51094e-41	up	NC_037323.1	1744822	1749987	+	BCIN_14g04460	--	--	--	hypothetical protein BCIN_14g04460 [Botrytis cinerea B05.10]	--	A0A384K3F3_BOTFB SubName: Full=Uncharacterized protein {ECO:0000313|EMBL:ATZ57292.1};	--	--	PF05593.17:RHS Repeat
BCIN_03g00500	22.5749	22.9099	21.54	10.5914	10.3344	12.074	936	841	764	392	399	459	-1.00378	9.50503e-42	7.20978e-41	down	NC_037312.1	184966	186400	+	Bcspl1	--	--	--	Bcspl1 [Botrytis cinerea B05.10]	SNP1_PHANO RecName: Full=Protein SnodProt1; Flags: Precursor;	A0A384JBC5_BOTFB SubName: Full=Bcspl1 {ECO:0000313|EMBL:ATZ47741.1};	--	GO:0005576,extracellular region; GO:0005575,cellular_component; GO:0110165,cellular anatomical entity	PF07249.15:Cerato-platanin
BCIN_04g03270	1.2697	1.2857	1.5354	6.3026	5.3365	6.4942	58	52	60	257	227	272	2.17062	1.64584e-40	1.22308e-39	up	NC_037313.1	1179062	1180695	-	BCIN_04g03270	--	--	--	hypothetical protein BCIN_04g03270 [Botrytis cinerea B05.10]	RTM1_YEASX RecName: Full=Protein RTM1;	M7UI66_BOTF1 SubName: Full=Putative rta1 domain protein {ECO:0000313|EMBL:EMR83222.1};	--	GO:0016021,integral component of membrane; GO:0005575,cellular_component; GO:0016020,membrane; GO:0031224,intrinsic component of membrane; GO:0110165,cellular anatomical entity	PF04479.16:RTA1 like protein
BCIN_09g04920	8.847	8.0708	7.6143	17.9429	17.1482	17.0712	364	294	268	659	657	644	1.10395	3.60132e-40	2.6583e-39	up	NC_037318.1	1718077	1719552	+	Bcipi1	--	K14827 pre-rRNA-processing protein IPI1 | (RefSeq) Bcipi1; Bcipi1 (A)	ko03083: Polycomb repressive complex	Bcipi1 [Botrytis cinerea B05.10]	IPI1_SCLS1 RecName: Full=Pre-rRNA-processing protein ipi1;	M7U368_BOTF1 RecName: Full=Pre-rRNA-processing protein {ECO:0000256|RuleBase:RU368021};	Uncharacterized conserved protein	GO:0005634,nucleus; GO:0097344,Rix1 complex; GO:0006364,rRNA processing; GO:0006139,nucleobase-containing compound metabolic process; GO:0006396,RNA processing; GO:0006725,cellular aromatic compound metabolic process; GO:0006807,nitrogen compound metabolic process; GO:0008150,biological_process; GO:0008152,metabolic process; GO:0009987,cellular process; GO:0010467,gene expression; GO:0016070,RNA …	PF12333.11:Rix1 complex component involved in 60S ribosome maturation
BCIN_03g03350	7.5619	9.3622	8.7181	17.85	16.799	18.1714	364	399	359	767	753	802	1.06473	5.34543e-40	3.9325e-39	up	NC_037312.1	1122300	1124029	-	Bcmtg1	--	K19828 mitochondrial GTPase 1 | (RefSeq) Bcmtg1; Bcmtg1 (A)	--	Bcmtg1 [Botrytis cinerea B05.10]	MTG1_SCHPO RecName: Full=Mitochondrial GTPase 1; Flags: Precursor;	M7UHD6_BOTF1 SubName: Full=Putative mitochondrial gtpase protein {ECO:0000313|EMBL:EMR86158.1};	Conserved ATP/GTP binding protein	GO:0005743,mitochondrial inner membrane; GO:0005759,mitochondrial matrix; GO:0005739,mitochondrion; GO:0005525,GTP binding; GO:0003924,GTPase activity; GO:0032543,mitochondrial translation; GO:0006412,translation; GO:0000166,nucleotide binding; GO:0003674,molecular_function; GO:0005488,binding; GO:0017076,purine nucleotide binding; GO:0019001,guanyl nucleotide binding; GO:0032553,ribonucleotide b…	PF01926.26:50S ribosome-binding GTPase
BCIN_15g00070	10.288	11.4937	11.7975	22.4239	22.7869	22.2583	368	364	361	716	759	730	1.02864	5.79054e-40	4.25711e-39	up	NC_037324.1	70789	72026	+	BCIN_15g00070	--	--	--	hypothetical protein BCIN_15g00070 [Botrytis cinerea B05.10]	--	M7UVE5_BOTF1 RecName: Full=4-amino-5-hydroxymethyl-2-methylpyrimidine phosphate synthase {ECO:0000256|RuleBase:RU367015}; Short=HMP-P synthase {ECO:0000256|RuleBase:RU367015}; Short=Hydroxymethylpyrimidine phosphate synthase {ECO:0000256|RuleBase:RU367015};	--	GO:0009228,thiamine biosynthetic process; GO:0009229,thiamine diphosphate biosynthetic process; GO:0006066,alcohol metabolic process; GO:0006725,cellular aromatic compound metabolic process; GO:0006766,vitamin metabolic process; GO:0006767,water-soluble vitamin metabolic process; GO:0006772,thiamine metabolic process; GO:0006790,sulfur compound metabolic process; GO:0006807,nitrogen compound meta…	PF09084.14:NMT1/THI5 like
BCIN_16g02900	5.705	4.8112	5.0832	11.2055	10.4423	10.2043	450	336	343	789	767	738	1.04559	8.71114e-40	6.38295e-39	up	NC_037325.1	1119663	1122848	+	BCIN_16g02900	--	K03457 nucleobase:cation symporter-1, NCS1 family | (RefSeq) hypothetical protein (A)	--	hypothetical protein BCIN_16g02900 [Botrytis cinerea B05.10]	FUR4_SCHPO RecName: Full=Uracil permease;	A0A384K6S1_BOTFB SubName: Full=Uncharacterized protein {ECO:0000313|EMBL:ATZ58530.1};	Uridine permease/thiamine transporter/allantoin transport	GO:0005783,endoplasmic reticulum; GO:0000324,fungal-type vacuole; GO:0005794,Golgi apparatus; GO:0000139,Golgi membrane; GO:0016021,integral component of membrane; GO:0005886,plasma membrane; GO:0044853,plasma membrane raft; GO:0015205,nucleobase transmembrane transporter activity; GO:0015210,uracil transmembrane transporter activity; GO:0015505,uracil:cation symporter activity; GO:0015851,nucleo…	PF02133.18:Permease for cytosine/purines, uracil, thiamine, allantoin
BCIN_02g04440	19.3789	18.2016	20.7854	7.6173	7.8132	8.343	570	474	523	200	214	225	-1.27629	1.60943e-39	1.17771e-38	down	NC_037311.1	1570286	1571646	+	BCIN_02g04440	--	K19668 cellulose 1,4-beta-cellobiosidase [EC:3.2.1.91] | (RefSeq) hypothetical protein (A)	ko00500: Starch and sucrose metabolism; ko01100: Metabolic pathways	hypothetical protein BCIN_02g04440 [Botrytis cinerea B05.10]	GCE1_PHACR RecName: Full=4-O-methyl-glucuronoyl methylesterase 1 {ECO:0000305}; EC=3.1.1.117 {ECO:0000269|PubMed:18854978, ECO:0000269|PubMed:19897892, ECO:0000269|PubMed:28429057}; AltName: Full=Glucuronoyl esterase 1 {ECO:0000303|PubMed:18854978}; Short=GE1 {ECO:0000303|PubMed:18854978}; Flags: Precursor;	A0A384J998_BOTFB RecName: Full=CBM1 domain-containing protein {ECO:0000259|PROSITE:PS51164};	--	GO:0005576,extracellular region; GO:0052689,carboxylic ester hydrolase activity; GO:0030248,cellulose binding; GO:0005975,carbohydrate metabolic process; GO:0046274,lignin catabolic process; GO:0003674,molecular_function; GO:0003824,catalytic activity; GO:0016787,hydrolase activity; GO:0016788,hydrolase activity, acting on ester bonds; GO:0005488,binding; GO:0030246,carbohydrate binding; GO:00302…	PF00734.21:Fungal cellulose binding domain
BCIN_13g05200	34.5415	29.4831	30.0728	14.1793	15.6553	15.7126	1007	761	750	369	425	420	-1.02927	4.52292e-39	3.28562e-38	down	NC_037322.1	1948433	1949634	-	BCIN_13g05200	--	--	--	hypothetical protein BCIN_13g05200 [Botrytis cinerea B05.10]	GRISA_PODAS RecName: Full=Protein GRISEA; AltName: Full=MAC1 homolog;	A0A384K1I3_BOTFB RecName: Full=Copper-fist domain-containing protein {ECO:0000259|PROSITE:PS50073};	--	GO:0005634,nucleus; GO:0005507,copper ion binding; GO:0003677,DNA binding; GO:0003700,DNA-binding transcription factor activity; GO:0008270,zinc ion binding; GO:0006878,cellular copper ion homeostasis; GO:0045893,positive regulation of DNA-templated transcription; GO:0003674,molecular_function; GO:0005488,binding; GO:0043167,ion binding; GO:0043169,cation binding; GO:0046872,metal ion binding; GO…	PF00649.21:Copper fist DNA binding domain
novel.172	9.4457	8.9584	8.8502	20.1399	18.5321	17.432	393	330	315	748	718	665	1.05888	1.05638e-38	7.61853e-38	up	NC_037311.1	2298347	2299841	+	--	--	--	--	uncharacterized protein EAE97_009719 [Botrytis byssoidea]	--	--	--	--	--
novel.835	4.0908	4.513	3.7144	9.9754	9.7056	10.0439	215	210	167	468	475	484	1.28904	3.76896e-38	2.69867e-37	up	NC_037321.1	294213	296102	-	--	--	--	--	--	--	--	--	--	--
BCIN_01g03740	2.9819	3.0788	3.0416	6.1998	6.1473	5.8919	361	330	315	670	693	654	1.02224	4.49146e-38	3.21182e-37	up	NC_037310.1	1333908	1338146	+	BCIN_01g03740	--	K05658 ATP-binding cassette, subfamily B (MDR/TAP), member 1 [EC:7.6.2.2] | (RefSeq) hypothetical protein (A)	ko02010: ABC transporters	hypothetical protein BCIN_01g03740 [Botrytis cinerea B05.10]	ABC1_AJECA RecName: Full=ABC transporter 1 {ECO:0000303|PubMed:18404210}; AltName: Full=Siderophore biosynthesis cluster protein ABC1 {ECO:0000303|PubMed:18404210};	M7U3W4_BOTF1 SubName: Full=Putative abc multidrug transporter protein {ECO:0000313|EMBL:EMR90611.1};	Multidrug/pheromone exporter, ABC superfamily	GO:0016021,integral component of membrane; GO:0140359,ABC-type transporter activity; GO:0005524,ATP binding; GO:0003674,molecular_function; GO:0005215,transporter activity; GO:0015399,primary active transmembrane transporter activity; GO:0022804,active transmembrane transporter activity; GO:0022857,transmembrane transporter activity; GO:0042626,ATPase-coupled transmembrane transporter activity; G…	PF00664.26:ABC transporter transmembrane region
BCIN_06g04700	13.0497	14.2694	13.5302	5.9535	6.2352	6.8482	690	668	612	281	307	332	-1.08149	7.10446e-38	5.0606e-37	down	NC_037315.1	1608627	1611060	+	Bcgit1	--	K08176 MFS transporter, PHS family, inorganic phosphate transporter | (RefSeq) hypothetical protein (A)	--	Bcgit1 [Botrytis cinerea B05.10]	GIT1_CANAL RecName: Full=Glycerophosphoinositol permease 1 {ECO:0000303|PubMed:21984707}; AltName: Full=Glycerophosphodiester transporter GIT1 {ECO:0000305};	M7ULA0_BOTF1 SubName: Full=Putative metabolite transport protein {ECO:0000313|EMBL:EMR87638.1};	Inorganic phosphate transporter	GO:0016021,integral component of membrane; GO:0016020,membrane; GO:0005886,plasma membrane; GO:0015169,glycerol-3-phosphate transmembrane transporter activity; GO:0001406,glycerophosphodiester transmembrane transporter activity; GO:0022857,transmembrane transporter activity; GO:0001407,glycerophosphodiester transmembrane transport; GO:0055085,transmembrane transport; GO:0003674,molecular_function…	PF00083.27:Sugar (and other) transporter
BCIN_01g03710	6.3251	7.5905	7.001	14.0164	14.6887	14.4868	320	340	303	633	692	672	1.06814	1.22802e-37	8.71346e-37	up	NC_037310.1	1322057	1323874	-	BCIN_01g03710	--	K22151 N5-hydroxy-L-ornithine N5-transacylase | (RefSeq) hypothetical protein (A)	--	hypothetical protein BCIN_01g03710 [Botrytis cinerea B05.10]	SIDF_ASPFU RecName: Full=N(5)-hydroxyornithine:cis-anhydromevalonyl coenzyme A-N(5)-transacylase sidF {ECO:0000303|PubMed:17845073}; Short=Hydroxyornithine transacylase sidF {ECO:0000303|PubMed:17845073}; EC=2.3.1.- {ECO:0000305|PubMed:17845073}; AltName: Full=Siderophore biosynthesis protein F {ECO:0000303|PubMed:17845073};	M7UA33_BOTF1 SubName: Full=Putative siderophore biosynthesis acetylase protein {ECO:0000313|EMBL:EMR90614.1};	--	GO:0005777,peroxisome; GO:0016410,N-acyltransferase activity; GO:0006696,ergosterol biosynthetic process; GO:1900551,N',N'',N'''-triacetylfusarinine C biosynthetic process; GO:0019290,siderophore biosynthetic process; GO:0003674,molecular_function; GO:0003824,catalytic activity; GO:0016740,transferase activity; GO:0016746,acyltransferase activity; GO:0016747,acyltransferase activity, transferring…	PF13523.9:Acetyltransferase (GNAT) domain
BCIN_13g02320	13.1179	12.854	13.7598	6.298	5.8277	6.3871	672	583	603	288	278	300	-1.08289	2.87429e-37	2.02249e-36	down	NC_037322.1	808011	809887	+	BCIN_13g02320	--	K18576 xyloglucan-specific endo-beta-1,4-glucanase [EC:3.2.1.151] | (RefSeq) hypothetical protein (A)	--	hypothetical protein BCIN_13g02320 [Botrytis cinerea B05.10]	XGEA_ASPAC RecName: Full=Xyloglucan-specific endo-beta-1,4-glucanase A; EC=3.2.1.151; AltName: Full=Xyloglucanase A; AltName: Full=Xyloglucanendohydrolase A; Flags: Precursor;	A0A384K0P9_BOTFB RecName: Full=CBM1 domain-containing protein {ECO:0000259|SMART:SM00236};	--	GO:0005576,extracellular region; GO:0008810,cellulase activity; GO:0033946,xyloglucan-specific endo-beta-1,4-glucanase activity; GO:0071555,cell wall organization; GO:0000272,polysaccharide catabolic process; GO:0003674,molecular_function; GO:0003824,catalytic activity; GO:0004553,hydrolase activity, hydrolyzing O-glycosyl compounds; GO:0016787,hydrolase activity; GO:0016798,hydrolase activity, a…	PF01670.19:Glycosyl hydrolase family 12
BCIN_14g03250	6.6586	6.9973	6.1585	15.1645	13.6726	14.9767	273	254	216	555	522	563	1.16257	1.35538e-36	9.40468e-36	up	NC_037323.1	1226402	1227887	-	BCIN_14g03250	--	--	--	hypothetical protein BCIN_14g03250 [Botrytis cinerea B05.10]	--	M7V3I0_BOTF1 SubName: Full=Putative pal1-like protein {ECO:0000313|EMBL:EMR90787.1};	--	--	--
BCIN_12g06510	12.5253	13.2709	11.6547	5.0094	5.0226	5.6982	549	515	437	196	205	229	-1.23284	7.98123e-36	5.48261e-35	down	NC_037321.1	2266076	2267728	+	BCIN_12g06510	--	--	--	hypothetical protein BCIN_12g06510 [Botrytis cinerea B05.10]	EGLX_ASPFC RecName: Full=Probable endo-1,3(4)-beta-glucanase AFUB_029980; EC=3.2.1.6; AltName: Full=Mixed-linked glucanase AFUB_029980; Flags: Precursor;	A0A384JZW4_BOTFB RecName: Full=GH16 domain-containing protein {ECO:0000259|PROSITE:PS51762};	--	GO:0031225,anchored component of membrane; GO:0005886,plasma membrane; GO:0052861,glucan endo-1,3-beta-glucanase activity, C-3 substituted reducing group; GO:0052862,glucan endo-1,4-beta-glucanase activity, C-3 substituted reducing group; GO:0030245,cellulose catabolic process; GO:0003674,molecular_function; GO:0003824,catalytic activity; GO:0004553,hydrolase activity, hydrolyzing O-glycosyl comp…	PF00722.24:Glycosyl hydrolases family 16
BCIN_09g05020	11.3531	11.7438	10.867	3.0662	2.348	3.5504	701	642	574	169	135	201	-1.90378	1.46449e-35	1.00101e-34	down	NC_037318.1	1752140	1754409	+	Bcgad1	--	K01580 glutamate decarboxylase [EC:4.1.1.15] | (RefSeq) Bcgad1; Bcgad1 (A)	ko00250: Alanine, aspartate and glutamate metabolism; ko00410: beta-Alanine metabolism; ko00430: Taurine and hypotaurine metabolism; ko00650: Butanoate metabolism; ko01100: Metabolic pathways; ko01110: Biosynthesis of secondary metabolites	Bcgad1 [Botrytis cinerea B05.10]	DCE_YEAST RecName: Full=Glutamate decarboxylase; Short=GAD; EC=4.1.1.15;	M7THY1_BOTF1 RecName: Full=Glutamate decarboxylase {ECO:0000256|ARBA:ARBA00012421, ECO:0000256|RuleBase:RU361171}; EC=4.1.1.15 {ECO:0000256|ARBA:ARBA00012421, ECO:0000256|RuleBase:RU361171};	Glutamate decarboxylase/sphingosine phosphate lyase	GO:0005737,cytoplasm; GO:0005829,cytosol; GO:0004351,glutamate decarboxylase activity; GO:0030170,pyridoxal phosphate binding; GO:0034599,cellular response to oxidative stress; GO:0006538,glutamate catabolic process; GO:0003674,molecular_function; GO:0003824,catalytic activity; GO:0016829,lyase activity; GO:0016830,carbon-carbon lyase activity; GO:0016831,carboxy-lyase activity; GO:0005488,bindin…	PF00282.22:Pyridoxal-dependent decarboxylase conserved domain
BCIN_07g05740	3.3802	3.5688	4.209	13.2533	11.7973	11.0999	92	86	98	322	299	277	1.719	2.43419e-35	1.65456e-34	up	NC_037316.1	2125401	2126342	-	BCIN_07g05740	--	--	--	hypothetical protein BCIN_07g05740 [Botrytis cinerea B05.10]	--	M7TTZ0_BOTF1 SubName: Full=Uncharacterized protein {ECO:0000313|EMBL:EMR84669.1};	--	--	--
[truncated: 202 more rows]
