# Supplementary material for: Metabolic reprogramming of abscisic acid-producing strain Botrytis cinerea TB-31 toward terpenoid biosynthesis using a CRISPR/Cas9 ribonucleoprotein system
Source: Synth Syst Biotechnol. 2025 Dec 31;12:238–54. doi: 10.1016/j.synbio.2025.12.002 (PMC12804166; doi:10.1016/j.synbio.2025.12.002)
Supplement: Multimedia component 4 [file mmc4.xlsx]

## Sheet: Sheet1
ID	TB-31-1_fpkm	TB-31-2_fpkm	TB-31-3_fpkm	koaba1234-1_fpkm	koaba1234-2_fpkm	koaba1234-3_fpkm	TB-31-1_count	TB-31-2_count	TB-31-3_count	koaba1234-1_count	koaba1234-2_count	koaba1234-3_count	log2FoldChange	pvalue	padj	regulated	chr	start	end	strand	gene_name	gene_description	KEGG	KEGG pathway	NR	Swissprot	Tremble	KOG	GO	Pfam
BCIN_01g00160	55.3551	55.8983	55.1104	7.3235	7.3532	6.8863	3162	2827	2693	373	399	338	-3.09538	0	0	down	NC_037310.1	67717	69693	-	Bcboa17	--	K25879 L-xylulose reductase [EC:1.1.1.10] | (RefSeq) hypothetical protein (A)	ko00040: Pentose and glucuronate interconversions; ko01100: Metabolic pathways	Bcboa17 [Botrytis cinerea B05.10]	BOA17_BOTFB RecName: Full=Oxidoreductase BOA17 {ECO:0000303|PubMed:21722295}; EC=1.-.-.- {ECO:0000305|PubMed:21722295}; AltName: Full=Botcinic acid biosynthesis cluster B protein 17 {ECO:0000303|PubMed:21722295};	M7TZN0_BOTF1 SubName: Full=Putative oxidoreductase protein {ECO:0000313|EMBL:EMR86745.1};	Predicted dehydrogenase	GO:0016491,oxidoreductase activity; GO:0003674,molecular_function; GO:0003824,catalytic activity	PF00106.28:short chain dehydrogenase
BCIN_01g00780	52.9131	52.5942	53.0284	19.629	19.2326	19.7627	7927	6976	6796	2622	2737	2544	-1.58431	0	0	down	NC_037310.1	293907	299142	-	BCIN_01g00780	--	K21989 calcium permeable stress-gated cation channel | (RefSeq) hypothetical protein (A)	--	hypothetical protein BCIN_01g00780 [Botrytis cinerea B05.10]	RSN1_YEAST RecName: Full=Uncharacterized protein RSN1; AltName: Full=Rescuer of SRO7 at high Nacl protein 1;	A0A384J426_BOTFB SubName: Full=Uncharacterized protein {ECO:0000313|EMBL:ATZ45265.1};	Uncharacterized conserved protein	GO:0071944,cell periphery; GO:0005783,endoplasmic reticulum; GO:0000329,fungal-type vacuole membrane; GO:0016021,integral component of membrane; GO:0016020,membrane; GO:0005886,plasma membrane; GO:0005227,calcium activated cation channel activity; GO:0003674,molecular_function; GO:0005215,transporter activity; GO:0005216,ion channel activity; GO:0005261,cation channel activity; GO:0008324,cation …	PF02714.18:Calcium-dependent channel, 7TM region, putative phosphate
BCIN_01g00940	46.2174	44.6373	48.2247	230.671	230.269	226.887	3492	2986	3117	15540	16527	14730	2.1577	0	0	up	NC_037310.1	370255	372992	-	BCIN_01g00940	--	--	--	hypothetical protein BCIN_01g00940 [Botrytis cinerea B05.10]	--	M7U8H4_BOTF1 SubName: Full=Putative bzip transcription protein {ECO:0000313|EMBL:EMR89950.1};	--	--	--
BCIN_01g01550	552.009	546.435	538.858	160.41	177.5	175.048	14801	12972	12360	3835	4521	4033	-1.82321	0	0	down	NC_037310.1	599576	600568	+	BCIN_01g01550	--	--	--	hypothetical protein BCIN_01g01550 [Botrytis cinerea B05.10]	--	A0A384J4C0_BOTFB SubName: Full=Uncharacterized protein {ECO:0000313|EMBL:ATZ45359.1};	--	--	--
BCIN_01g02050	1125.18	1134.87	1144.6	515.28	514.487	498.817	36314	32428	31601	14828	15773	13833	-1.30398	0	0	down	NC_037310.1	792724	794334	+	BCIN_01g02050	--	K03113 translation initiation factor 1 | (RefSeq) hypothetical protein (A)	--	hypothetical protein BCIN_01g02050 [Botrytis cinerea B05.10]	SUI1_YEAST RecName: Full=Eukaryotic translation initiation factor eIF-1; AltName: Full=Protein translation factor SUI1;	M7U4Z3_BOTF1 RecName: Full=Translation machinery-associated protein 22 {ECO:0000256|ARBA:ARBA00020058};	Translation initiation factor 1 (eIF-1/SUI1)	GO:0016282,eukaryotic 43S preinitiation complex; GO:0043614,multi-eIF complex; GO:0043024,ribosomal small subunit binding; GO:0003723,RNA binding; GO:0003743,translation initiation factor activity; GO:0031369,translation initiation factor binding; GO:0001731,formation of translation preinitiation complex; GO:1990145,maintenance of translational fidelity; GO:0006450,regulation of translational fid…	PF01253.25:Translation initiation factor SUI1
BCIN_01g02920	212.083	228.539	214.366	43.1177	41.9697	43.1946	6857	6542	5929	1243	1289	1200	-2.50113	0	0	down	NC_037310.1	1077717	1078894	-	BCIN_01g02920	--	--	--	hypothetical protein BCIN_01g02920 [Botrytis cinerea B05.10]	PYVD_ASPV1 RecName: Full=Hydrolase pyvD {ECO:0000303|PubMed:33117309}; EC=3.1.1.- {ECO:0000305|PubMed:33117309}; AltName: Full=Pyranoviolin A biosynthesis cluster protein D {ECO:0000303|PubMed:33117309};	M7UBS8_BOTF1 SubName: Full=Putative dienelactone hydrolase family protein {ECO:0000313|EMBL:EMR80827.1};	Predicted hydrolase related to dienelactone hydrolase	GO:0016787,hydrolase activity; GO:0003674,molecular_function; GO:0003824,catalytic activity	PF01738.21:Dienelactone hydrolase family
BCIN_01g02940	1223.01	1248.45	1271.45	168.851	173.6	181.137	24029	21717	21370	2958	3240	3058	-2.98682	0	0	down	NC_037310.1	1080970	1081706	-	BCIN_01g02940	--	--	--	hypothetical protein BPOR_0049g00080 [Botrytis porri]	--	A0A4Z1L1Y7_9HELO SubName: Full=Uncharacterized protein {ECO:0000313|EMBL:TGO90828.1};	--	--	--
BCIN_01g04060	2062.72	2049.5	2125.8	694.496	679.117	662.685	138329	121687	121953	41527	43262	38186	-1.76391	0	0	down	NC_037310.1	1484377	1487152	+	BCIN_01g04060	--	--	--	hypothetical protein BCIN_01g04060 [Botrytis cinerea B05.10]	--	A0A384J573_BOTFB SubName: Full=Uncharacterized protein {ECO:0000313|EMBL:ATZ45662.1};	--	--	--
BCIN_01g04240	316.268	320.466	325.202	72.8489	70.996	69.3252	12976	11641	11414	2665	2767	2444	-2.32242	0	0	down	NC_037310.1	1543842	1545760	+	BCIN_01g04240	--	--	--	hypothetical protein BCIN_01g04240 [Botrytis cinerea B05.10]	RRT8_YEAST RecName: Full=Outer spore wall protein RRT8 {ECO:0000305|PubMed:23966878}; AltName: Full=Regulator of rDNA transcription protein 8 {ECO:0000303|PubMed:19270272};	A0A384J590_BOTFB SubName: Full=Uncharacterized protein {ECO:0000313|EMBL:ATZ45686.1};	--	GO:0005619,ascospore wall; GO:0016021,integral component of membrane; GO:0005811,lipid droplet; GO:0005628,prospore membrane; GO:0030476,ascospore wall assembly; GO:0000003,reproduction; GO:0003006,developmental process involved in reproduction; GO:0007049,cell cycle; GO:0008150,biological_process; GO:0009272,fungal-type cell wall biogenesis; GO:0009653,anatomical structure morphogenesis; GO:0009…	PF07264.14:Etoposide-induced protein 2.4 (EI24)
BCIN_01g04560	51.6935	50.7261	51.9972	14.9572	15.2553	14.2547	3849	3344	3312	993	1079	912	-1.94392	0	0	down	NC_037310.1	1658037	1660729	-	Bcphs1	--	K17841 15-cis-phytoene synthase / lycopene beta-cyclase [EC:2.5.1.32 5.5.1.19] | (RefSeq) Bcphs1; Bcphs1 (A)	ko00906: Carotenoid biosynthesis; ko01100: Metabolic pathways; ko01110: Biosynthesis of secondary metabolites	Bcphs1 [Botrytis cinerea B05.10]	LCPS_LEPMJ RecName: Full=Bifunctional lycopene cyclase/phytoene synthase; Includes: RecName: Full=Lycopene beta-cyclase {ECO:0000250|UniProtKB:P37295}; EC=5.5.1.19 {ECO:0000250|UniProtKB:P37295}; AltName: Full=Lycopene cyclase {ECO:0000250|UniProtKB:P37295}; Includes: RecName: Full=Phytoene synthase {ECO:0000250|UniProtKB:P37295}; EC=2.5.1.32 {ECO:0000250|UniProtKB:P37295};	M7TR81_BOTF1 RecName: Full=Bifunctional lycopene cyclase/phytoene synthase {ECO:0000256|ARBA:ARBA00018909}; EC=2.5.1.32 {ECO:0000256|ARBA:ARBA00012396}; EC=5.5.1.19 {ECO:0000256|ARBA:ARBA00012242};	Squalene synthetase	GO:0016021,integral component of membrane; GO:0046905,15-cis-phytoene synthase activity; GO:0004311,farnesyltranstransferase activity; GO:0016767,geranylgeranyl-diphosphate geranylgeranyltransferase activity; GO:0016872,intramolecular lyase activity; GO:0045436,lycopene beta cyclase activity; GO:0016117,carotenoid biosynthetic process; GO:0003674,molecular_function; GO:0003824,catalytic activity;…	PF00494.22:Squalene/phytoene synthase
BCIN_01g04670	193.15	193.453	193.275	19.2876	22.2341	23.6733	7188	6374	6153	640	786	757	-3.30238	0	0	down	NC_037310.1	1713547	1714891	+	BCIN_01g04670	--	--	--	hypothetical protein BCIN_01g04670 [Botrytis cinerea B05.10]	--	A0A384J5K2_BOTFB SubName: Full=Uncharacterized protein {ECO:0000313|EMBL:ATZ45743.1};	--	--	--
BCIN_01g04930	1397.94	1364.9	1402.45	548.927	584.795	589.105	23952	20705	20556	8386	9518	8673	-1.42259	0	0	down	NC_037310.1	1778676	1779397	-	BCIN_01g04930	--	--	--	hypothetical protein BCIN_01g04930 [Botrytis cinerea B05.10]	--	M7TXV8_BOTF1 SubName: Full=Uncharacterized protein {ECO:0000313|EMBL:EMR86099.1};	--	--	--
BCIN_01g05180	6.566	6.2546	7.3518	76.3018	79.3648	77.4276	166	140	159	1720	1906	1682	3.38424	0	0	up	NC_037310.1	1856492	1857421	-	BCIN_01g05180	--	--	--	hypothetical protein BCIN_01g05180 [Botrytis cinerea B05.10]	--	M7TXR3_BOTF1 SubName: Full=Uncharacterized protein {ECO:0000313|EMBL:EMR86075.1};	--	--	--
BCIN_01g05190	20.1127	21.1007	22.4696	128.378	132.068	133.153	745	692	712	4240	4647	4238	2.48135	0	0	up	NC_037310.1	1858515	1859849	+	BCIN_01g05190	--	--	--	hypothetical protein BCIN_01g05190 [Botrytis cinerea B05.10]	--	M7TXT7_BOTF1 SubName: Full=Putative hpp family protein {ECO:0000313|EMBL:EMR86074.1};	--	GO:0016021,integral component of membrane; GO:0005575,cellular_component; GO:0016020,membrane; GO:0031224,intrinsic component of membrane; GO:0110165,cellular anatomical entity	PF04982.16:HPP family
BCIN_01g05350	96.8085	97.3019	94.7801	37.3955	36.1791	37.3929	7183	6392	6016	2474	2550	2384	-1.52962	0	0	down	NC_037310.1	1893074	1895739	+	BCIN_01g05350	--	--	--	hypothetical protein BCIN_01g05350 [Botrytis cinerea B05.10]	YDW6_SCHPO RecName: Full=Uncharacterized protein C23C11.06c;	A0A384J647_BOTFB SubName: Full=Uncharacterized protein {ECO:0000313|EMBL:ATZ45824.1};	--	GO:0005737,cytoplasm; GO:0005783,endoplasmic reticulum; GO:0071627,integral component of fungal-type vacuolar membrane; GO:0016787,hydrolase activity; GO:0003674,molecular_function; GO:0003824,catalytic activity; GO:0005575,cellular_component; GO:0005622,intracellular anatomical structure; GO:0110165,cellular anatomical entity; GO:0012505,endomembrane system; GO:0043226,organelle; GO:0043227,memb…	PF10329.12:Region of unknown function (DUF2417)
BCIN_01g07870	579.561	556.004	582.838	99.6251	109.018	108.112	12827	10895	11035	1966	2292	2056	-2.58834	0	0	down	NC_037310.1	2746814	2747707	+	BCIN_01g07870	--	--	--	hypothetical protein BCIN_01g07870 [Botrytis cinerea B05.10]	--	A0A384J6R1_BOTFB SubName: Full=Uncharacterized protein {ECO:0000313|EMBL:ATZ46130.1};	--	--	--
BCIN_01g07880	1359.61	1380.82	1395.68	442.143	421.032	430.224	58022	52172	50952	16824	17068	15776	-1.82598	0	0	down	NC_037310.1	2747926	2749453	-	BCIN_01g07880	--	--	--	putative rna recognition domain-containing protein [Botrytis cinerea BcDW1]	VIPI_SCHPO RecName: Full=Protein vip1;	M7TLT7_BOTF1 SubName: Full=Putative rna recognition domain-containing protein {ECO:0000313|EMBL:EMR84476.1};	--	GO:0005829,cytosol; GO:0003723,RNA binding; GO:0003674,molecular_function; GO:0003676,nucleic acid binding; GO:0005488,binding; GO:0097159,organic cyclic compound binding; GO:1901363,heterocyclic compound binding; GO:0005575,cellular_component; GO:0005622,intracellular anatomical structure; GO:0005737,cytoplasm; GO:0110165,cellular anatomical entity	PF00076.25:RNA recognition motif. (a.k.a. RRM, RBD, or RNP domain)
BCIN_01g08200	491.009	478.645	475.243	95.2362	99.7382	99.0084	31126	26864	25772	5383	6006	5393	-2.44599	0	0	down	NC_037310.1	2874809	2877050	-	BCIN_01g08200	--	--	--	hypothetical protein BCIN_01g08200 [Botrytis cinerea B05.10]	--	A0A384J6L1_BOTFB SubName: Full=Uncharacterized protein {ECO:0000313|EMBL:ATZ46173.1};	--	GO:0016021,integral component of membrane; GO:0005575,cellular_component; GO:0016020,membrane; GO:0031224,intrinsic component of membrane; GO:0110165,cellular anatomical entity	PF11927.11:Protein of unknown function (DUF3445)
BCIN_01g08680	2769.59	2836.62	2903.17	368.394	378.449	369.952	81863	74233	73408	9709	10626	9396	-3.07845	0	0	down	NC_037310.1	3014506	3015736	+	Bcpio10	--	--	--	Bcpio10 [Botrytis cinerea B05.10]	SDO1L_SCHPO RecName: Full=SDO1-like protein C21C3.19;	M7TKB7_BOTF1 SubName: Full=Putative shwachman-bodian-diamond syndrome protein {ECO:0000313|EMBL:EMR81584.1};	--	GO:0005829,cytosol; GO:0005634,nucleus; GO:0042254,ribosome biogenesis; GO:0008150,biological_process; GO:0009987,cellular process; GO:0022613,ribonucleoprotein complex biogenesis; GO:0044085,cellular component biogenesis; GO:0071840,cellular component organization or biogenesis; GO:0005575,cellular_component; GO:0005622,intracellular anatomical structure; GO:0005737,cytoplasm; GO:0110165,cellula…	PF01172.21:Shwachman-Bodian-Diamond syndrome (SBDS) protein
BCIN_01g08900	266.617	270.815	266.244	33.6737	34.3714	33.3197	21223	19086	18130	2390	2599	2279	-3.13546	0	0	down	NC_037310.1	3091556	3094474	-	BCIN_01g08900	--	K00276 primary-amine oxidase [EC:1.4.3.21] | (RefSeq) hypothetical protein (A)	ko00260: Glycine, serine and threonine metabolism; ko00350: Tyrosine metabolism; ko00360: Phenylalanine metabolism; ko00410: beta-Alanine metabolism; ko01100: Metabolic pathways; ko01110: Biosynthesis of secondary metabolites	hypothetical protein BCIN_01g08900 [Botrytis cinerea B05.10]	CAO1_SCHPO RecName: Full=Copper amine oxidase 1; EC=1.4.3.21 {ECO:0000269|PubMed:16946276};	A0A384J6U8_BOTFB RecName: Full=Amine oxidase {ECO:0000256|RuleBase:RU000672}; EC=1.4.3.- {ECO:0000256|RuleBase:RU000672};	Copper amine oxidase	GO:0042764,ascospore-type prospore; GO:0005737,cytoplasm; GO:0005829,cytosol; GO:0052595,aliphatic amine oxidase activity; GO:0052594,aminoacetone:oxygen oxidoreductase(deaminating) activity; GO:0005507,copper ion binding; GO:0052596,phenethylamine:oxygen oxidoreductase (deaminating) activity; GO:0008131,primary amine oxidase activity; GO:0048038,quinone binding; GO:0052593,tryptamine:oxygen oxid…	PF01179.23:Copper amine oxidase, enzyme domain
BCIN_01g09040	184.025	186.177	181.111	70.8939	75.4507	74.3501	6003	5377	5054	2062	2338	2084	-1.46947	0	0	down	NC_037310.1	3150271	3151604	+	BCIN_01g09040	--	K09503 DnaJ homolog subfamily A member 2 | (RefSeq) Bcxdj1; Bcxdj1 (A)	ko04141: Protein processing in endoplasmic reticulum	hypothetical protein BCIN_01g09040 [Botrytis cinerea B05.10]	YCJD_SCHPO RecName: Full=Uncharacterized J domain-containing protein C63.13;	M7U1P4_BOTF1 SubName: Full=Putative dnaj domain containing protein {ECO:0000313|EMBL:EMR87480.1};	Molecular chaperone (DnaJ superfamily)	GO:0005737,cytoplasm; GO:0005783,endoplasmic reticulum; GO:0005789,endoplasmic reticulum membrane; GO:0016021,integral component of membrane; GO:0005634,nucleus; GO:0051087,chaperone binding; GO:0030544,Hsp70 protein binding; GO:0044183,protein folding chaperone; GO:0051082,unfolded protein binding; GO:0061077,chaperone-mediated protein folding; GO:0003674,molecular_function; GO:0005488,binding; …	PF00226.34:DnaJ domain
BCIN_01g09080	47.6746	46.3062	47.3064	14.6522	13.4492	14.9243	3963	3408	3364	1086	1062	1066	-1.86557	0	0	down	NC_037310.1	3164951	3167983	-	Bccsc1	--	K21989 calcium permeable stress-gated cation channel | (RefSeq) Bccsc1; Bccsc1 (A)	--	Bccsc1 [Botrytis cinerea B05.10]	PENV_PENRW RecName: Full=Vacuolar transmembrane transporter penV {ECO:0000303|PubMed:22777282};	A0A384J725_BOTFB SubName: Full=Bccsc1 {ECO:0000313|EMBL:ATZ46281.1};	Uncharacterized conserved protein	GO:0016021,integral component of membrane; GO:0005774,vacuolar membrane; GO:0005227,calcium activated cation channel activity; GO:0006865,amino acid transport; GO:0003674,molecular_function; GO:0005215,transporter activity; GO:0005216,ion channel activity; GO:0005261,cation channel activity; GO:0008324,cation transmembrane transporter activity; GO:0015075,ion transmembrane transporter activity; G…	PF02714.18:Calcium-dependent channel, 7TM region, putative phosphate
BCIN_01g09490	361.735	377.65	372.084	118.886	125.387	137.258	11152	10308	9813	3268	3672	3636	-1.69198	0	0	down	NC_037310.1	3293242	3294545	-	BCIN_01g09490	--	K22438 trans-aconitate 3-methyltransferase [EC:2.1.1.145] | (RefSeq) hypothetical protein (A)	--	hypothetical protein BCIN_01g09490 [Botrytis cinerea B05.10]	YL8A_SCHPO RecName: Full=Uncharacterized methyltransferase-like C25B8.10; EC=2.1.1.-;	M7UKR4_BOTF1 SubName: Full=Putative methyltransferase protein {ECO:0000313|EMBL:EMR87438.1};	Methyltransferase	GO:0005829,cytosol; GO:0005634,nucleus; GO:0008168,methyltransferase activity; GO:0046547,trans-aconitate 3-methyltransferase activity; GO:1990748,cellular detoxification; GO:0032259,methylation; GO:0003674,molecular_function; GO:0003824,catalytic activity; GO:0016740,transferase activity; GO:0016741,transferase activity, transferring one-carbon groups; GO:0008757,S-adenosylmethionine-dependent m…	PF08241.15:Methyltransferase domain
BCIN_01g09530	3778.98	3885.78	3865.29	1882.14	1860.67	1784.57	137685	125347	120474	61144	64398	55869	-1.20947	0	0	down	NC_037310.1	3304574	3305834	+	BCIN_01g09530	--	--	--	hypothetical protein BofuT4_P014480.1 [Botrytis cinerea T4]	HSP30_NEUCR RecName: Full=30 kDa heat shock protein;	G2XN64_BOTF4 RecName: Full=SHSP domain-containing protein {ECO:0000259|PROSITE:PS01031};	Molecular chaperone (small heat-shock protein Hsp26/Hsp42)	GO:0005737,cytoplasm; GO:0005575,cellular_component; GO:0005622,intracellular anatomical structure; GO:0110165,cellular anatomical entity	PF00011.24:Hsp20/alpha crystallin family
BCIN_01g09970	200.399	200.962	198.812	87.6996	89.7857	92.5301	11922	10585	10118	4652	5074	4730	-1.30141	0	0	down	NC_037310.1	3478000	3480112	+	BCIN_01g09970	--	K01443 N-acetylglucosamine-6-phosphate deacetylase [EC:3.5.1.25] | (RefSeq) hypothetical protein (A)	ko00520: Amino sugar and nucleotide sugar metabolism; ko01100: Metabolic pathways	hypothetical protein BCIN_01g09970 [Botrytis cinerea B05.10]	--	M7TLK8_BOTF1 RecName: Full=N-acetylglucosamine-6-phosphate deacetylase {ECO:0000256|ARBA:ARBA00018029}; EC=3.5.1.25 {ECO:0000256|ARBA:ARBA00011899};	N-acetyl-glucosamine-6-phosphate deacetylase	GO:0047419,N-acetylgalactosamine-6-phosphate deacetylase activity; GO:0008448,N-acetylglucosamine-6-phosphate deacetylase activity; GO:0005975,carbohydrate metabolic process; GO:0006044,N-acetylglucosamine metabolic process; GO:0003674,molecular_function; GO:0003824,catalytic activity; GO:0016787,hydrolase activity; GO:0016810,hydrolase activity, acting on carbon-nitrogen (but not peptide) bonds;…	PF01979.23:Amidohydrolase family
BCIN_01g10680	24.5388	23.2561	24.0132	97.6055	96.1602	96.316	1535	1288	1285	5444	5714	5177	1.86482	0	0	up	NC_037310.1	3716272	3718683	+	BCIN_01g10680	--	K08158 MFS transporter, DHA1 family, multidrug resistance protein | (RefSeq) hypothetical protein (A)	--	hypothetical protein BCIN_01g10680 [Botrytis cinerea B05.10]	YCUD_SCHPO RecName: Full=Uncharacterized transporter C965.13;	M7TYC5_BOTF1 SubName: Full=Putative vitamin b6 transporter bsu1 protein {ECO:0000313|EMBL:EMR86275.1};	Synaptic vesicle transporter SVOP and related transporters (major facilitator superfamily)	GO:0032153,cell division site; GO:0051286,cell tip; GO:0005783,endoplasmic reticulum; GO:0005794,Golgi apparatus; GO:0005887,integral component of plasma membrane; GO:0031925,pyridoxal transmembrane transporter activity; GO:0031927,pyridoxamine transmembrane transporter activity; GO:0031928,pyridoxine transmembrane transporter activity; GO:0022857,transmembrane transporter activity; GO:1903090,py…	PF07690.19:Major Facilitator Superfamily
BCIN_01g11050	113.977	114.034	113.705	14.9248	13.7294	16.1054	4291	3801	3662	501	491	521	-3.08395	0	0	down	NC_037310.1	3888830	3890132	-	BCIN_01g11050	--	--	--	hypothetical protein BCIN_01g11050 [Botrytis cinerea B05.10]	ASR5_SARSH RecName: Full=Putative hetero-Diels-Alderase asR5 {ECO:0000303|PubMed:29773797}; EC=5.5.-.- {ECO:0000269|PubMed:29773797}; AltName: Full=Xenovulene A biosynthesis cluster protein R5 {ECO:0000303|PubMed:29773797}; Flags: Precursor;	M7TVH6_BOTF1 SubName: Full=Putative six-bladed beta-propeller-like protein {ECO:0000313|EMBL:EMR85280.1};	--	GO:0016853,isomerase activity; GO:0016114,terpenoid biosynthetic process; GO:0003674,molecular_function; GO:0003824,catalytic activity; GO:0006629,lipid metabolic process; GO:0006720,isoprenoid metabolic process; GO:0006721,terpenoid metabolic process; GO:0008150,biological_process; GO:0008152,metabolic process; GO:0008299,isoprenoid biosynthetic process; GO:0008610,lipid biosynthetic process; GO…	--
BCIN_02g00840	12.6471	11.4574	12.474	57.1585	57.1778	56.8592	672	539	567	2708	2886	2596	2.07685	0	0	up	NC_037311.1	380810	382879	+	BCIN_02g00840	--	K08192 MFS transporter, ACS family, DAL5 transporter family protein | (RefSeq) hypothetical protein (A)	--	hypothetical protein BCIN_02g00840 [Botrytis cinerea B05.10]	YFZ4_SCHPO RecName: Full=Uncharacterized transporter C1039.04;	M7TMU0_BOTF1 SubName: Full=Putative mfs transporter protein {ECO:0000313|EMBL:EMR84851.1};	Permease of the major facilitator superfamily	GO:0005783,endoplasmic reticulum; GO:0016021,integral component of membrane; GO:0031224,intrinsic component of membrane; GO:0005886,plasma membrane; GO:0046943,carboxylic acid transmembrane transporter activity; GO:0022857,transmembrane transporter activity; GO:1905039,carboxylic acid transmembrane transport; GO:0034220,ion transmembrane transport; GO:0003674,molecular_function; GO:0005215,transp…	PF07690.19:Major Facilitator Superfamily
BCIN_02g01260	73.4599	73.0811	71.3274	252.811	257.064	257.725	4245	3739	3526	13026	14111	12797	1.66778	0	0	up	NC_037311.1	519688	521687	-	BCIN_02g01260	--	K07824 benzoate 4-monooxygenase [EC:1.14.14.92] | (RefSeq) hypothetical protein (A)	ko01100: Metabolic pathways	hypothetical protein BCIN_02g01260 [Botrytis cinerea B05.10]	PID9_FUSVN RecName: Full=Pisatin demethylase; EC=1.14.-.-; AltName: Full=Cytochrome P450 57A1;	A0A384J7T4_BOTFB SubName: Full=Uncharacterized protein {ECO:0000313|EMBL:ATZ46758.1};	Cytochrome P450 CYP3/CYP5/CYP6/CYP9 subfamilies	GO:0020037,heme binding; GO:0005506,iron ion binding; GO:0004497,monooxygenase activity; GO:0016705,oxidoreductase activity, acting on paired donors, with incorporation or reduction of molecular oxygen; GO:0003674,molecular_function; GO:0005488,binding; GO:0046906,tetrapyrrole binding; GO:0097159,organic cyclic compound binding; GO:1901363,heterocyclic compound binding; GO:0043167,ion binding; GO…	PF00067.25:Cytochrome P450
BCIN_02g01440	525.656	538.8	547.645	219.055	226.07	210.809	12606	11440	11235	4684	5150	4344	-1.44554	0	0	down	NC_037311.1	578351	579296	-	BCIN_02g01440	--	--	--	hypothetical protein BCIN_02g01440 [Botrytis cinerea B05.10]	PMP3_ASPFU RecName: Full=Plasma membrane proteolipid 3;	A0A384J8L5_BOTFB SubName: Full=Uncharacterized protein {ECO:0000313|EMBL:ATZ46782.1};	Stress responsive protein	GO:0016021,integral component of membrane; GO:0005886,plasma membrane; GO:0005575,cellular_component; GO:0016020,membrane; GO:0031224,intrinsic component of membrane; GO:0110165,cellular anatomical entity; GO:0071944,cell periphery	PF01679.20:Proteolipid membrane potential modulator
BCIN_02g02670	421.774	427.175	424.341	136.52	139.952	138.426	24251	21746	20872	6999	7644	6839	-1.76645	0	0	down	NC_037311.1	957040	959154	-	Bop1	--	--	--	Bop1 [Botrytis cinerea B05.10]	NOP1_NEUCR RecName: Full=Opsin-1; AltName: Full=NR;	M7TRK4_BOTF1 SubName: Full=Putative opsin-1 protein {ECO:0000313|EMBL:EMR83920.1};	--	GO:0016021,integral component of membrane; GO:0005886,plasma membrane; GO:0005503,all-trans retinal binding; GO:0005216,ion channel activity; GO:0009881,photoreceptor activity; GO:0007602,phototransduction; GO:0009416,response to light stimulus; GO:0003674,molecular_function; GO:0005488,binding; GO:0005501,retinoid binding; GO:0008289,lipid binding; GO:0016918,retinal binding; GO:0019840,isopreno…	PF01036.21:Bacteriorhodopsin-like protein
BCIN_02g02910	154.44	150.514	155.055	61.2982	58.9115	57.0785	10763	9287	9244	3809	3900	3418	-1.52415	0	0	down	NC_037311.1	1048138	1051323	-	BCIN_02g02910	--	K00875 D-ribulokinase [EC:2.7.1.47] | (RefSeq) hypothetical protein (A)	ko00040: Pentose and glucuronate interconversions; ko01100: Metabolic pathways	hypothetical protein BCIN_02g02910 [Botrytis cinerea B05.10]	YDR09_YEAST RecName: Full=D-ribulokinase YDR109C; EC=2.7.1.47 {ECO:0000269|PubMed:27909055};	A0A384J8U0_BOTFB SubName: Full=Uncharacterized protein {ECO:0000313|EMBL:ATZ46953.1};	Ribulose kinase and related carbohydrate kinases	GO:0005737,cytoplasm; GO:0019150,D-ribulokinase activity; GO:0046835,carbohydrate phosphorylation; GO:0019321,pentose metabolic process; GO:0003674,molecular_function; GO:0003824,catalytic activity; GO:0016301,kinase activity; GO:0016740,transferase activity; GO:0016772,transferase activity, transferring phosphorus-containing groups; GO:0016773,phosphotransferase activity, alcohol group as accept…	PF02782.19:FGGY family of carbohydrate kinases, C-terminal domain
BCIN_02g03090	295.789	293.736	293.514	110.742	110.955	110.29	16973	14923	14408	5666	6048	5438	-1.56014	0	0	down	NC_037311.1	1112257	1114496	+	BCIN_02g03090	--	K01188 beta-glucosidase [EC:3.2.1.21] | (RefSeq) hypothetical protein (A)	ko00460: Cyanoamino acid metabolism; ko00500: Starch and sucrose metabolism; ko00999: Biosynthesis of various plant secondary metabolites; ko01100: Metabolic pathways; ko01110: Biosynthesis of secondary metabolites	hypothetical protein BCIN_02g03090 [Botrytis cinerea B05.10]	BGL1A_PHACH RecName: Full=Beta-glucosidase 1A {ECO:0000303|PubMed:16896601, ECO:0000312|EMBL:BAE87008.1}; EC=3.2.1.21; AltName: Full=Cellobiase 1A {ECO:0000303|PubMed:16896601};	M7U7Y2_BOTF1 SubName: Full=Putative glycoside hydrolase family 1 protein {ECO:0000313|EMBL:EMR82723.1};	Beta-glucosidase, lactase phlorizinhydrolase, and related proteins	GO:0008422,beta-glucosidase activity; GO:0080079,cellobiose glucosidase activity; GO:0102483,scopolin beta-glucosidase activity; GO:0030245,cellulose catabolic process; GO:0003674,molecular_function; GO:0003824,catalytic activity; GO:0004553,hydrolase activity, hydrolyzing O-glycosyl compounds; GO:0015926,glucosidase activity; GO:0016787,hydrolase activity; GO:0016798,hydrolase activity, acting o…	PF00232.21:Glycosyl hydrolase family 1
BCIN_02g03330	7.9929	8.5927	7.8349	72.5781	71.6931	72.1973	415	395	348	3360	3536	3221	2.99963	0	0	up	NC_037311.1	1207545	1209736	-	BCIN_02g03330	--	--	--	hypothetical protein BCIN_02g03330 [Botrytis cinerea B05.10]	SSU1_ARTBC RecName: Full=Sulfite efflux pump SSU1 {ECO:0000303|PubMed:17322211};	M7U7W2_BOTF1 SubName: Full=Putative c4-dicarboxylate transporter malic acid transport protein {ECO:0000313|EMBL:EMR82703.1};	--	GO:0016021,integral component of membrane; GO:0005886,plasma membrane; GO:0055085,transmembrane transport; GO:0006810,transport; GO:0008150,biological_process; GO:0009987,cellular process; GO:0051179,localization; GO:0051234,establishment of localization; GO:0005575,cellular_component; GO:0016020,membrane; GO:0031224,intrinsic component of membrane; GO:0110165,cellular anatomical entity; GO:00719…	PF03595.20:Voltage-dependent anion channel
BCIN_02g04470	62.3591	67.9569	63.9023	12.749	11.4325	12.1191	3072	2964	2693	560	535	513	-2.569	0	0	down	NC_037311.1	1576918	1578775	+	BCIN_02g04470	--	--	--	hypothetical protein BCIN_02g04470 [Botrytis cinerea B05.10]	--	A0A384J9K8_BOTFB SubName: Full=Uncharacterized protein {ECO:0000313|EMBL:ATZ47132.1};	--	GO:0016021,integral component of membrane; GO:0005575,cellular_component; GO:0016020,membrane; GO:0031224,intrinsic component of membrane; GO:0110165,cellular anatomical entity	PF11927.11:Protein of unknown function (DUF3445)
BCIN_02g05210	17.4405	18.4327	16.6439	71.154	71.7928	74.1218	1416	1325	1156	5151	5537	5171	1.89811	0	0	up	NC_037311.1	1863375	1866324	-	Bclro1	--	K00679 phospholipid:diacylglycerol acyltransferase [EC:2.3.1.158] | (RefSeq) Bclro1; Bclro1 (A)	ko00561: Glycerolipid metabolism; ko01100: Metabolic pathways	Bclro1 [Botrytis cinerea B05.10]	PDAT_SCHPO RecName: Full=Phospholipid:diacylglycerol acyltransferase; Short=PDAT; EC=2.3.1.158 {ECO:0000269|PubMed:12963726}; AltName: Full=Pombe LRO1 homolog 1; AltName: Full=Triacylglycerol synthase; Short=TAG synthase;	A0A384J9I8_BOTFB SubName: Full=Bclro1 {ECO:0000313|EMBL:ATZ47219.1};	Lecithin:cholesterol acyltransferase (LCAT)/Acyl-ceramide synthase	GO:0032541,cortical endoplasmic reticulum; GO:0005737,cytoplasm; GO:0005783,endoplasmic reticulum; GO:0030176,integral component of endoplasmic reticulum membrane; GO:0097038,perinuclear endoplasmic reticulum; GO:0008374,O-acyltransferase activity; GO:0046027,phospholipid:diacylglycerol acyltransferase activity; GO:0046339,diacylglycerol metabolic process; GO:0140042,lipid droplet formation; GO:0…	PF02450.18:Lecithin:cholesterol acyltransferase
BCIN_02g06000	88.9743	87.2562	86.0283	278.309	278.755	271.758	6612	5741	5469	18441	19678	17353	1.51108	0	0	up	NC_037311.1	2124593	2127368	+	BCIN_02g06000	--	--	--	hypothetical protein BCIN_02g06000 [Botrytis cinerea B05.10]	YBH6_SCHPO RecName: Full=Uncharacterized membrane protein C3B8.06;	A0A384J9F5_BOTFB SubName: Full=Uncharacterized protein {ECO:0000313|EMBL:ATZ47308.1};	--	GO:0005783,endoplasmic reticulum; GO:0005789,endoplasmic reticulum membrane; GO:0016021,integral component of membrane; GO:0005575,cellular_component; GO:0005622,intracellular anatomical structure; GO:0005737,cytoplasm; GO:0012505,endomembrane system; GO:0043226,organelle; GO:0043227,membrane-bounded organelle; GO:0043229,intracellular organelle; GO:0043231,intracellular membrane-bounded organell…	PF10355.12:Protein of unknown function (Ytp1)
BCIN_02g06140	42.5902	43.6368	42.2938	15.9735	16.1403	15.3074	4339	3936	3686	1451	1562	1340	-1.58654	0	0	down	NC_037311.1	2166748	2170557	+	BCIN_02g06140	--	--	--	hypothetical protein BCIN_02g06140 [Botrytis cinerea B05.10]	--	A0A384JA35_BOTFB RecName: Full=CP2 domain-containing protein {ECO:0000259|Pfam:PF04516};	Transcription factor	GO:0005634,nucleus; GO:0005575,cellular_component; GO:0005622,intracellular anatomical structure; GO:0043226,organelle; GO:0043227,membrane-bounded organelle; GO:0043229,intracellular organelle; GO:0043231,intracellular membrane-bounded organelle; GO:0110165,cellular anatomical entity	PF04516.18:CP2 transcription factor
BCIN_02g06630	266.179	280.135	265.642	98.0198	93.4972	93.9563	25918	24150	22127	8510	8648	7861	-1.65683	0	0	down	NC_037311.1	2323967	2327563	+	BCIN_02g06630	--	--	--	hypothetical protein BCIN_02g06630 [Botrytis cinerea B05.10]	SLM1_YEAST RecName: Full=Phosphatidylinositol 4,5-bisphosphate-binding protein SLM1; AltName: Full=Synthetic lethal with MSS4 protein 1; AltName: Full=TORC2 effector protein SLM1;	M7U6G8_BOTF1 SubName: Full=Putative ph domain-containing protein {ECO:0000313|EMBL:EMR82188.1};	--	GO:0005737,cytoplasm; GO:0005739,mitochondrion; GO:0005886,plasma membrane; GO:0031932,TORC2 complex; GO:0042802,identical protein binding; GO:0005546,phosphatidylinositol-4,5-bisphosphate binding; GO:0046625,sphingolipid binding; GO:0030036,actin cytoskeleton organization; GO:0051017,actin filament bundle assembly; GO:0070941,eisosome assembly; GO:0016197,endosomal transport; GO:0030950,establis…	PF20400.1:BAR-like domain
BCIN_02g06660	304.777	299.859	299.824	77.9489	70.8201	73.3687	10805	9412	9093	2464	2385	2235	-2.17484	0	0	down	NC_037311.1	2333984	2335411	-	Bccho1	--	K17103 CDP-diacylglycerol---serine O-phosphatidyltransferase [EC:2.7.8.8] | (RefSeq) Bccho1; Bccho1 (A)	ko00260: Glycine, serine and threonine metabolism; ko00564: Glycerophospholipid metabolism; ko01100: Metabolic pathways; ko01110: Biosynthesis of secondary metabolites	Bccho1 [Botrytis cinerea B05.10]	PSS_SCHPO RecName: Full=CDP-diacylglycerol--serine O-phosphatidyltransferase; EC=2.7.8.8; AltName: Full=Phosphatidylserine synthase;	A0A384JAD3_BOTFB RecName: Full=CDP-diacylglycerol--serine O-phosphatidyltransferase {ECO:0000256|PIRNR:PIRNR000852}; EC=2.7.8.8 {ECO:0000256|PIRNR:PIRNR000852}; AltName: Full=Phosphatidylserine synthase {ECO:0000256|PIRNR:PIRNR000852};	--	GO:0005737,cytoplasm; GO:0030659,cytoplasmic vesicle membrane; GO:0005829,cytosol; GO:0005789,endoplasmic reticulum membrane; GO:0030176,integral component of endoplasmic reticulum membrane; GO:0003882,CDP-diacylglycerol-serine O-phosphatidyltransferase activity; GO:0016024,CDP-diacylglycerol biosynthetic process; GO:0006646,phosphatidylethanolamine biosynthetic process; GO:0006659,phosphatidylse…	PF01066.24:CDP-alcohol phosphatidyltransferase
BCIN_02g07030	171.777	166.538	165.272	57.5906	58.9487	57.4429	9574	8218	7880	2862	3121	2751	-1.68206	0	0	down	NC_037311.1	2489098	2491178	+	BCIN_02g07030	--	--	--	hypothetical protein BCIN_02g07030 [Botrytis cinerea B05.10]	--	A0A384J9R6_BOTFB SubName: Full=Uncharacterized protein {ECO:0000313|EMBL:ATZ47418.1};	--	GO:0016021,integral component of membrane; GO:0005575,cellular_component; GO:0016020,membrane; GO:0031224,intrinsic component of membrane; GO:0110165,cellular anatomical entity	--
BCIN_02g07890	323.588	340.624	316.97	48.8515	46.6829	52.0252	9041	8426	7576	1217	1239	1249	-2.88331	0	0	down	NC_037311.1	2842147	2843184	-	BCIN_02g07890	--	--	--	hypothetical protein BofuT4_P066920.1 [Botrytis cinerea T4]	--	G2XRB6_BOTF4 SubName: Full=Uncharacterized protein {ECO:0000313|EMBL:CCD43284.1};	--	--	--
BCIN_02g08810	38.9127	39.1055	39.4255	260.648	262.081	272.702	3084	2744	2673	18419	19731	18571	2.61104	0	0	up	NC_037311.1	3134687	3137533	-	BCIN_02g08810	--	K16261 yeast amino acid transporter | (RefSeq) hypothetical protein (A)	--	hypothetical protein BCIN_02g08810 [Botrytis cinerea B05.10]	CAN1_YEAST RecName: Full=Arginine permease CAN1; AltName: Full=Canavanine resistance protein 1 {ECO:0000303|PubMed:3327612};	A0A384JAZ8_BOTFB RecName: Full=AA_permease domain-containing protein {ECO:0000259|Pfam:PF00324};	Amino acid transporters	GO:0032126,eisosome; GO:0005783,endoplasmic reticulum; GO:0010008,endosome membrane; GO:0016021,integral component of membrane; GO:0005739,mitochondrion; GO:0005886,plasma membrane; GO:0015171,amino acid transmembrane transporter activity; GO:0015174,basic amino acid transmembrane transporter activity; GO:0061459,L-arginine transmembrane transporter activity; GO:0003333,amino acid transmembrane t…	PF00324.24:Amino acid permease
BCIN_02g09370	240.946	235.317	238.125	53.651	53.586	54.5935	12733	11010	10765	2528	2690	2479	-2.29131	0	0	down	NC_037311.1	3324934	3326981	+	BCIN_02g09370	--	--	--	hypothetical protein BCIN_02g09370 [Botrytis cinerea B05.10]	--	A0A384JB66_BOTFB SubName: Full=Uncharacterized protein {ECO:0000313|EMBL:ATZ47681.1};	Ca2+-dependent lipid-binding protein CLB1/vesicle protein vp115/Granuphilin A, contains C2 domain	GO:0012505,endomembrane system; GO:0008289,lipid binding; GO:0006869,lipid transport; GO:0003674,molecular_function; GO:0005488,binding; GO:0006810,transport; GO:0008150,biological_process; GO:0010876,lipid localization; GO:0033036,macromolecule localization; GO:0051179,localization; GO:0051234,establishment of localization; GO:0071702,organic substance transport; GO:0005575,cellular_component; G…	PF17047.8:Synaptotagmin-like mitochondrial-lipid-binding domain
BCIN_03g00400	19.8736	19.0649	19.251	106.967	107.913	111.954	677	575	561	3249	3492	3277	2.33982	0	0	up	NC_037312.1	129596	130774	-	BCIN_03g00400	--	--	--	hypothetical protein BCIN_03g00400 [Botrytis cinerea B05.10]	--	A0A384JB63_BOTFB RecName: Full=N-acetyltransferase domain-containing protein {ECO:0000259|PROSITE:PS51186};	--	GO:0008080,N-acetyltransferase activity; GO:0003674,molecular_function; GO:0003824,catalytic activity; GO:0016407,acetyltransferase activity; GO:0016410,N-acyltransferase activity; GO:0016740,transferase activity; GO:0016746,acyltransferase activity; GO:0016747,acyltransferase activity, transferring groups other than amino-acyl groups	PF00583.28:Acetyltransferase (GNAT) family
BCIN_03g00640	986.427	999.099	1017.74	2237.28	2240.32	2187.43	74559	66860	65807	150780	160855	142067	1.00127	0	0	up	NC_037312.1	230454	233708	+	BCIN_03g00640	--	K17066 alcohol oxidase [EC:1.1.3.13] | (RefSeq) hypothetical protein (A)	ko00680: Methane metabolism; ko01100: Metabolic pathways; ko01200: Carbon metabolism	hypothetical protein BCIN_03g00640 [Botrytis cinerea B05.10]	ALOX1_KOMPC RecName: Full=Alcohol oxidase 1; Short=AO 1; Short=AOX 1; EC=1.1.3.13; AltName: Full=Methanol oxidase 1; Short=MOX 1;	A0A384JAT3_BOTFB RecName: Full=GMC_OxRdtase_N domain-containing protein {ECO:0000259|PROSITE:PS00624};	Glucose dehydrogenase/choline dehydrogenase/mandelonitrile lyase (GMC oxidoreductase family)	GO:0005782,peroxisomal matrix; GO:0047639,alcohol oxidase activity; GO:0050660,flavin adenine dinucleotide binding; GO:0046188,methane catabolic process; GO:0015945,methanol metabolic process; GO:0003674,molecular_function; GO:0003824,catalytic activity; GO:0016491,oxidoreductase activity; GO:0016614,oxidoreductase activity, acting on CH-OH group of donors; GO:0016899,oxidoreductase activity, act…	PF00732.22:GMC oxidoreductase
BCIN_03g01240	6173.3	6076.24	5999.04	891.825	911.754	933.929	58326	50828	48487	7513	8183	7582	-2.88587	0	0	down	NC_037312.1	440470	440796	-	BCIN_03g01240	--	--	--	hypothetical protein BCIN_03g01240 [Botrytis cinerea B05.10]	--	M7U0V0_BOTF1 SubName: Full=Uncharacterized protein {ECO:0000313|EMBL:EMR87169.1};	--	--	--
BCIN_03g01270	193.701	188.622	192.026	38.7241	37.8538	36.9686	11781	10157	9991	2100	2187	1932	-2.48727	0	0	down	NC_037312.1	444878	447245	-	BCIN_03g01270	--	--	--	hypothetical protein BCIN_03g01270 [Botrytis cinerea B05.10]	--	A0A384JBN2_BOTFB SubName: Full=Uncharacterized protein {ECO:0000313|EMBL:ATZ47837.1};	--	--	PF05057.17:Putative serine esterase (DUF676)
BCIN_03g01280	1116.38	1173.44	1130.94	117.891	109.729	115.61	135475	126075	117405	12756	12649	12055	-3.46607	0	0	down	NC_037312.1	447700	452018	-	BCIN_03g01280	--	--	--	hypothetical protein BCIN_03g01280 [Botrytis cinerea B05.10]	--	A0A384JB14_BOTFB SubName: Full=Uncharacterized protein {ECO:0000313|EMBL:ATZ47838.1};	--	--	PF12396.11:Protein of unknown function (DUF3659)
BCIN_03g01290	73.5598	73.9692	74.2313	13.8219	12.94	12.8748	6882	6127	5941	1153	1150	1035	-2.63285	0	0	down	NC_037312.1	453332	456772	-	BCIN_03g01290	--	--	--	hypothetical protein BCIN_03g01290 [Botrytis cinerea B05.10]	--	A0A384JB59_BOTFB SubName: Full=Uncharacterized protein {ECO:0000313|EMBL:ATZ47839.1};	--	--	PF02987.19:Late embryogenesis abundant protein
BCIN_03g01300	1230.87	1213.97	1220.23	213.045	206.353	219.952	43459	37949	36856	6707	6921	6673	-2.66844	0	0	down	NC_037312.1	458365	459734	-	BCIN_03g01300	--	--	--	hypothetical protein BCIN_03g01300 [Botrytis cinerea B05.10]	--	A0A384JBK3_BOTFB SubName: Full=Uncharacterized protein {ECO:0000313|EMBL:ATZ47842.1};	--	--	--
BCIN_03g01310	112.793	117.674	122.078	24.2354	27.2979	26.2617	3184	2941	2948	610	732	637	-2.32763	0	0	down	NC_037312.1	460080	461289	+	BCIN_03g01310	--	--	--	hypothetical protein BCIN_03g01310 [Botrytis cinerea B05.10]	--	A0A384JB58_BOTFB SubName: Full=Uncharacterized protein {ECO:0000313|EMBL:ATZ47845.1};	--	--	--
BCIN_03g01320	1507.33	1482.1	1482.69	331.047	351.067	354.733	54135	47127	45553	10601	11977	10947	-2.25772	0	0	down	NC_037312.1	461512	462830	+	BCIN_03g01320	--	--	--	hypothetical protein BCIN_03g01320 [Botrytis cinerea B05.10]	--	A0A384JB68_BOTFB SubName: Full=Uncharacterized protein {ECO:0000313|EMBL:ATZ47849.1};	--	--	--
BCIN_03g01490	29.6883	28.8869	28.3731	114.13	117.631	114.638	1321	1138	1080	4528	4972	4383	1.84474	0	0	up	NC_037312.1	499961	501500	-	Bclga1	--	K18103 L-threo-3-deoxy-hexylosonate aldolase [EC:4.1.2.54] | (RefSeq) Bclga1; Bclga1 (A)	ko00040: Pentose and glucuronate interconversions; ko01100: Metabolic pathways	Bclga1 [Botrytis cinerea B05.10]	LGA1_HYPJE RecName: Full=L-threo-3-deoxy-hexylosonate aldolase; EC=4.1.2.54; AltName: Full=L-threo-3-deoxy-hexulosonate aldolase;	M7TUA7_BOTF1 SubName: Full=Putative dihydrodipicolinate synthase protein {ECO:0000313|EMBL:EMR87196.1};	--	GO:0016832,aldehyde-lyase activity; GO:0019698,D-galacturonate catabolic process; GO:0003674,molecular_function; GO:0003824,catalytic activity; GO:0016829,lyase activity; GO:0016830,carbon-carbon lyase activity; GO:0005975,carbohydrate metabolic process; GO:0005996,monosaccharide metabolic process; GO:0006063,uronic acid metabolic process; GO:0006082,organic acid metabolic process; GO:0008150,bio…	PF00701.25:Dihydrodipicolinate synthetase family
BCIN_03g04090	183.097	187.373	187.181	472.293	460.753	453.086	14379	13028	12575	33071	34372	30574	1.165	0	0	up	NC_037312.1	1365475	1368253	-	BCIN_03g04090	--	K00864 glycerol kinase [EC:2.7.1.30] | (RefSeq) hypothetical protein (A)	ko00561: Glycerolipid metabolism; ko01100: Metabolic pathways	hypothetical protein BCIN_03g04090 [Botrytis cinerea B05.10]	GLPK_YEAST RecName: Full=Glycerol kinase; Short=GK; Short=Glycerokinase; EC=2.7.1.30 {ECO:0000305|PubMed:8358828}; AltName: Full=ATP:glycerol 3-phosphotransferase;	A0A384JCM0_BOTFB RecName: Full=Glycerol kinase {ECO:0000256|ARBA:ARBA00012099}; EC=2.7.1.30 {ECO:0000256|ARBA:ARBA00012099};	Ribulose kinase and related carbohydrate kinases	GO:0005737,cytoplasm; GO:0005739,mitochondrion; GO:0005524,ATP binding; GO:0004370,glycerol kinase activity; GO:0016773,phosphotransferase activity, alcohol group as acceptor; GO:0019563,glycerol catabolic process; GO:0006071,glycerol metabolic process; GO:0046167,glycerol-3-phosphate biosynthetic process; GO:0016310,phosphorylation; GO:0006641,triglyceride metabolic process; GO:0000166,nucleotid…	PF02782.19:FGGY family of carbohydrate kinases, C-terminal domain
BCIN_03g04110	158.366	155.605	160.577	393.959	394.439	375.492	8703	7571	7549	19304	20591	17731	1.14573	0	0	up	NC_037312.1	1380409	1382376	+	Bcscs7	--	K19703 4-hydroxysphinganine ceramide fatty acyl 2-hydroxylase [EC:1.14.18.6] | (RefSeq) Bcscs7; Bcscs7 (A)	--	Bcscs7 [Botrytis cinerea B05.10]	SCS7_YEAST RecName: Full=Ceramide very long chain fatty acid hydroxylase SCS7 {ECO:0000305|PubMed:9368039}; Short=Ceramide VLCFA hydroxylase SCS7 {ECO:0000305|PubMed:9368039}; AltName: Full=4-hydroxysphinganine ceramide fatty acyl 2-hydroxylase SCS7 {ECO:0000305|PubMed:26977056, ECO:0000305|PubMed:9368039}; EC=1.14.18.6 {ECO:0000305|PubMed:26977056, ECO:0000305|PubMed:9368039}; AltName: Full=Dihy…	A0A384JC39_BOTFB RecName: Full=Ceramide very long chain fatty acid hydroxylase {ECO:0000256|PIRNR:PIRNR005149}; EC=1.-.-.- {ECO:0000256|PIRNR:PIRNR005149};	Sphingolipid fatty acid hydroxylase	GO:0005783,endoplasmic reticulum; GO:0005789,endoplasmic reticulum membrane; GO:0016021,integral component of membrane; GO:0080132,fatty acid alpha-hydroxylase activity; GO:0020037,heme binding; GO:0005506,iron ion binding; GO:0102771,sphingolipid very long chain fatty acid alpha-hydroxylase activity; GO:0008270,zinc ion binding; GO:0046513,ceramide biosynthetic process; GO:0006633,fatty acid bio…	PF00173.31:Cytochrome b5-like Heme/Steroid binding domain
BCIN_03g04690	591.553	599.475	607.52	52.5731	50.1815	49.6673	50011	44871	43937	3963	4030	3608	-3.70943	0	0	down	NC_037312.1	1575034	1578012	+	BcPIO4	--	--	--	BcPIO4 [Botrytis cinerea B05.10]	--	A0A384JCM2_BOTFB SubName: Full=BcPIO4 {ECO:0000313|EMBL:ATZ48230.1};	--	--	--
BCIN_03g05340	33.7209	33.995	34.3769	96.5794	93.7686	98.0409	2541	2268	2216	6489	6712	6348	1.34941	0	0	up	NC_037312.1	1805356	1808050	-	Bcade5	--	K11788 phosphoribosylamine--glycine ligase / phosphoribosylformylglycinamidine cyclo-ligase [EC:6.3.4.13 6.3.3.1] | (RefSeq) Bcade5; Bcade5 (A)	ko00230: Purine metabolism; ko01100: Metabolic pathways; ko01110: Biosynthesis of secondary metabolites	Bcade5 [Botrytis cinerea B05.10]	PUR2_PICAN RecName: Full=Bifunctional purine biosynthetic protein PUR2,5 {ECO:0000303|PubMed:24135445}; AltName: Full=OpPUR2,5 {ECO:0000303|PubMed:24135445}; Includes: RecName: Full=Phosphoribosylamine--glycine ligase {ECO:0000305}; EC=6.3.4.13 {ECO:0000305|PubMed:24135445}; AltName: Full=Glycinamide ribonucleotide synthetase {ECO:0000305}; Short=GAR synthetase {ECO:0000250|UniProtKB:P20772}; Sho…	A0A384JCD0_BOTFB SubName: Full=Bcade5 {ECO:0000313|EMBL:ATZ48308.1};	Glycinamide ribonucleotide synthetase (GARS)/Aminoimidazole ribonucleotide synthetase (AIRS)	GO:0005829,cytosol; GO:0005524,ATP binding; GO:0046872,metal ion binding; GO:0004637,phosphoribosylamine-glycine ligase activity; GO:0004641,phosphoribosylformylglycinamidine cyclo-ligase activity; GO:0006189,'de novo' IMP biosynthetic process; GO:0009113,purine nucleobase biosynthetic process; GO:0000166,nucleotide binding; GO:0003674,molecular_function; GO:0005488,binding; GO:0017076,purine nuc…	PF01071.22:Phosphoribosylglycinamide synthetase, ATP-grasp (A) domain
BCIN_03g05480	195.799	199.619	198.07	21.4115	21.7095	20.9424	20717	18700	17928	2020	2182	1904	-3.35995	0	0	down	NC_037312.1	1840639	1844756	+	BCIN_03g05480	--	--	--	hypothetical protein BCIN_03g05480 [Botrytis cinerea B05.10]	YD72_SCHPO RecName: Full=Uncharacterized protein C32A11.02c;	M7UUK5_BOTF1 SubName: Full=Uncharacterized protein {ECO:0000313|EMBL:EMR90703.1};	--	--	PF19343.2:Family of unknown function (DUF5923)
BCIN_03g05820	471.177	475.995	489.481	29.8846	30.4052	32.566	17276	15452	15353	977	1059	1026	-4.10128	0	0	down	NC_037312.1	1951728	1953113	-	BCIN_03g05820	--	K01728 pectate lyase [EC:4.2.2.2] | (RefSeq) hypothetical protein (A)	ko00040: Pentose and glucuronate interconversions; ko01100: Metabolic pathways	hypothetical protein BCIN_03g05820 [Botrytis cinerea B05.10]	PLYA_ASPFC RecName: Full=Probable pectate lyase A; EC=4.2.2.2; Flags: Precursor;	M7TSN6_BOTF1 SubName: Full=Putative pectate lyase a protein {ECO:0000313|EMBL:EMR84290.1};	--	GO:0005576,extracellular region; GO:0046872,metal ion binding; GO:0030570,pectate lyase activity; GO:0071555,cell wall organization; GO:0045490,pectin catabolic process; GO:0003674,molecular_function; GO:0005488,binding; GO:0043167,ion binding; GO:0043169,cation binding; GO:0003824,catalytic activity; GO:0016829,lyase activity; GO:0016835,carbon-oxygen lyase activity; GO:0016837,carbon-oxygen lya…	PF00544.22:Pectate lyase
BCIN_03g05890	99.1891	106.091	101.274	13.6824	14.3318	13.9922	2244	2125	1960	276	308	272	-3.01535	0	0	down	NC_037312.1	1971200	1972216	+	BCIN_03g05890	--	K19356 lytic cellulose monooxygenase (C1-hydroxylating) [EC:1.14.99.54] | (RefSeq) hypothetical protein (A)	--	hypothetical protein BCIN_03g05890 [Botrytis cinerea B05.10]	EGLD_NEOFI RecName: Full=Probable endo-beta-1,4-glucanase D; Short=Endoglucanase D; EC=3.2.1.4; AltName: Full=Carboxymethylcellulase D; AltName: Full=Cellulase D; Flags: Precursor;	M7UCC6_BOTF1 RecName: Full=Endo-beta-1,4-glucanase D {ECO:0000256|RuleBase:RU368122}; Short=Endoglucanase D {ECO:0000256|RuleBase:RU368122}; EC=3.2.1.4 {ECO:0000256|RuleBase:RU368122}; AltName: Full=Carboxymethylcellulase D {ECO:0000256|RuleBase:RU368122}; AltName: Full=Cellulase D {ECO:0000256|RuleBase:RU368122};	--	GO:0005576,extracellular region; GO:0008810,cellulase activity; GO:0030248,cellulose binding; GO:0030245,cellulose catabolic process; GO:0003674,molecular_function; GO:0003824,catalytic activity; GO:0004553,hydrolase activity, hydrolyzing O-glycosyl compounds; GO:0016787,hydrolase activity; GO:0016798,hydrolase activity, acting on glycosyl bonds; GO:0005488,binding; GO:0030246,carbohydrate bindin…	PF03443.17:Auxiliary Activity family 9 (formerly GH61)
BCIN_03g05930	320.967	322.062	321.3	1872.6	1846.97	1801.01	16665	14805	14271	86692	91095	80350	2.3685	0	0	up	NC_037312.1	1993496	1995292	+	BCIN_03g05930	--	--	--	hypothetical protein BCIN_03g05930 [Botrytis cinerea B05.10]	--	M7TSZ0_BOTF1 SubName: Full=Uncharacterized protein {ECO:0000313|EMBL:EMR84279.1};	--	--	--
BCIN_03g06180	75.8821	78.8465	80.4579	232.578	227.308	220.653	4260	3919	3864	11642	12122	10644	1.38479	0	0	up	NC_037312.1	2070895	2073147	+	BCIN_03g06180	--	K00058 D-3-phosphoglycerate dehydrogenase / 2-oxoglutarate reductase [EC:1.1.1.95 1.1.1.399] | (RefSeq) hypothetical protein (A)	ko00260: Glycine, serine and threonine metabolism; ko00270: Cysteine and methionine metabolism; ko00680: Methane metabolism; ko01100: Metabolic pathways; ko01110: Biosynthesis of secondary metabolites; ko01200: Carbon metabolism; ko01230: Biosynthesis of amino acids	hypothetical protein BCIN_03g06180 [Botrytis cinerea B05.10]	SERA_YEAST RecName: Full=D-3-phosphoglycerate dehydrogenase 1; Short=3-PGDH 1; EC=1.1.1.95; AltName: Full=2-oxoglutarate reductase {ECO:0000305}; EC=1.1.1.399 {ECO:0000269|PubMed:26774271};	M7UME1_BOTF1 SubName: Full=Putative d-3-phosphoglycerate dehydrogenase protein {ECO:0000313|EMBL:EMR84802.1};	D-3-phosphoglycerate dehydrogenase, D-isomer-specific 2-hydroxy acid dehydrogenase superfamily	GO:0005737,cytoplasm; GO:0005829,cytosol; GO:0061759,alpha-ketoglutarate reductase activity; GO:0030267,glyoxylate reductase (NADP+) activity; GO:0016618,hydroxypyruvate reductase activity; GO:0051287,NAD binding; GO:0004617,phosphoglycerate dehydrogenase activity; GO:0006564,L-serine biosynthetic process; GO:0009070,serine family amino acid biosynthetic process; GO:0003674,molecular_function; GO…	PF02826.22:D-isomer specific 2-hydroxyacid dehydrogenase, NAD binding domain
BCIN_03g06370	5585.93	5493.15	5615.18	3028.86	3102.19	2964.32	210299	183099	180844	101674	110943	95894	-1.02494	0	0	down	NC_037312.1	2133534	2135017	+	BCIN_03g06370	--	K02927 ubiquitin-large subunit ribosomal protein L40e | (RefSeq) hypothetical protein (A)	ko03010: Ribosome; ko04120: Ubiquitin mediated proteolysis	Ubiquitin-domain-containing protein [Mycena kentingensis (nom. inval.)]	UBI4P_CANAX RecName: Full=Polyubiquitin; Contains: RecName: Full=Ubiquitin; Flags: Precursor;	A0A8H7CCE8_9AGAR SubName: Full=Ubiquitin-domain-containing protein {ECO:0000313|EMBL:KAF7332424.1};	Ubiquitin and ubiquitin-like proteins	GO:0005737,cytoplasm; GO:0005634,nucleus; GO:0005575,cellular_component; GO:0005622,intracellular anatomical structure; GO:0110165,cellular anatomical entity; GO:0043226,organelle; GO:0043227,membrane-bounded organelle; GO:0043229,intracellular organelle; GO:0043231,intracellular membrane-bounded organelle	PF00240.26:Ubiquitin family
BCIN_03g06930	52.6344	52.9012	51.8463	149.081	154.319	157.514	2415	2149	2035	6099	6726	6210	1.40118	0	0	up	NC_037312.1	2339141	2341187	-	BCIN_03g06930	--	--	--	hypothetical protein BCIN_03g06930 [Botrytis cinerea B05.10]	--	M7TVQ8_BOTF1 SubName: Full=Uncharacterized protein {ECO:0000313|EMBL:EMR85304.1};	--	--	--
BCIN_03g07370	1026.85	1002.93	1020.91	432.362	446.251	440.045	41507	35893	35302	15583	17135	15284	-1.35888	0	0	down	NC_037312.1	2491614	2493101	-	BCIN_03g07370	--	--	--	hypothetical protein BCIN_03g07370 [Botrytis cinerea B05.10]	--	M7UFU5_BOTF1 SubName: Full=Uncharacterized protein {ECO:0000313|EMBL:EMR82362.1};	--	GO:0016021,integral component of membrane; GO:0005575,cellular_component; GO:0016020,membrane; GO:0031224,intrinsic component of membrane; GO:0110165,cellular anatomical entity	PF01284.26:Membrane-associating domain
BCIN_03g07400	298.849	293.533	290.309	40.3413	41.1314	44.1115	14066	12232	11689	1693	1839	1784	-2.96297	0	0	down	NC_037312.1	2497042	2498732	-	BCIN_03g07400	--	--	--	hypothetical protein BCIN_03g07400 [Botrytis cinerea B05.10]	AIM32_DEBHA RecName: Full=Altered inheritance of mitochondria protein 32;	A0A384JDI3_BOTFB SubName: Full=Uncharacterized protein {ECO:0000313|EMBL:ATZ48542.1};	--	--	PF06999.15:Sucrase/ferredoxin-like
BCIN_04g00160	1371.18	1459.96	1306.47	192.189	175.455	198.058	59308	55909	48341	7412	7209	7361	-3.01968	0	0	down	NC_037313.1	64034	65602	-	BCIN_04g00160	--	--	--	hypothetical protein BCIN_04g00160 [Botrytis cinerea B05.10]	--	A0A384JEQ1_BOTFB SubName: Full=Uncharacterized protein {ECO:0000313|EMBL:ATZ48784.1};	--	--	--
BCIN_04g00200	243.059	244.675	242.847	873.426	880.773	875.801	11412	10171	9754	36565	39283	35333	1.69917	0	0	up	NC_037313.1	80132	81809	+	Bchem2	--	K01698 porphobilinogen synthase [EC:4.2.1.24] | (RefSeq) Bchem2; Bchem2 (A)	ko00860: Porphyrin metabolism; ko01100: Metabolic pathways; ko01110: Biosynthesis of secondary metabolites; ko01240: Biosynthesis of cofactors	Bchem2 [Botrytis cinerea B05.10]	HEM2_CANGA RecName: Full=Delta-aminolevulinic acid dehydratase; Short=ALADH; EC=4.2.1.24 {ECO:0000269|PubMed:9654753}; AltName: Full=Porphobilinogen synthase;	M7UDA0_BOTF1 RecName: Full=Delta-aminolevulinic acid dehydratase {ECO:0000256|RuleBase:RU000515}; EC=4.2.1.24 {ECO:0000256|RuleBase:RU000515};	Delta-aminolevulinic acid dehydratase	GO:0004655,porphobilinogen synthase activity; GO:0008270,zinc ion binding; GO:0006783,heme biosynthetic process; GO:0006782,protoporphyrinogen IX biosynthetic process; GO:0003674,molecular_function; GO:0003824,catalytic activity; GO:0016829,lyase activity; GO:0016835,carbon-oxygen lyase activity; GO:0016836,hydro-lyase activity; GO:0005488,binding; GO:0043167,ion binding; GO:0043169,cation bindin…	PF00490.24:Delta-aminolevulinic acid dehydratase
BCIN_04g02340	803.908	833.52	824.51	291.514	301.072	301.848	46037	42261	40392	14885	16378	14853	-1.60962	0	0	down	NC_037313.1	865968	868074	-	BCIN_04g02340	--	--	--	hypothetical protein BCIN_04g02340 [Botrytis cinerea B05.10]	--	M7U5S9_BOTF1 RecName: Full=MARVEL domain-containing protein {ECO:0000259|Pfam:PF01284};	--	GO:0016021,integral component of membrane; GO:0005575,cellular_component; GO:0016020,membrane; GO:0031224,intrinsic component of membrane; GO:0110165,cellular anatomical entity	PF01284.26:Membrane-associating domain
BCIN_04g03390	33.4461	34.5043	33.0195	128.982	130.312	133.074	2586	2362	2184	8892	9571	8841	1.80944	0	0	up	NC_037313.1	1214855	1217738	-	BCIN_04g03390	--	K06653 CDK inhibitor PHO81 | (RefSeq) Bcpho81 (A)	ko04111: Cell cycle - yeast	hypothetical protein BCIN_04g03390 [Botrytis cinerea B05.10]	YD089_YEAST RecName: Full=Uncharacterized protein YDR089W;	A0A384JEW6_BOTFB RecName: Full=SPX domain-containing protein {ECO:0000259|PROSITE:PS51382};	--	GO:0000329,fungal-type vacuole membrane; GO:0071627,integral component of fungal-type vacuolar membrane; GO:0033254,vacuolar transporter chaperone complex; GO:0030643,cellular phosphate ion homeostasis; GO:0016237,lysosomal microautophagy; GO:0006799,polyphosphate biosynthetic process; GO:0006797,polyphosphate metabolic process; GO:0007034,vacuolar transport; GO:0042144,vacuole fusion, non-autoph…	PF03105.22:SPX domain
BCIN_04g03750	47.0755	46.6259	46.5282	14.9485	15.4358	14.9029	3599	3156	3043	1019	1121	979	-1.779	0	0	down	NC_037313.1	1344128	1346957	-	BCIN_04g03750	--	K19564 choline transport protein | (RefSeq) hypothetical protein (A)	--	hypothetical protein BCIN_04g03750 [Botrytis cinerea B05.10]	HNM1_YEAST RecName: Full=Choline transport protein;	A0A384JFL1_BOTFB SubName: Full=Uncharacterized protein {ECO:0000313|EMBL:ATZ49197.1};	Amino acid transporters	GO:0071944,cell periphery; GO:0005783,endoplasmic reticulum; GO:0016021,integral component of membrane; GO:1901235,(R)-carnitine transmembrane transporter activity; GO:0015220,choline transmembrane transporter activity; GO:0034228,ethanolamine transmembrane transporter activity; GO:1900749,(R)-carnitine transport; GO:0006865,amino acid transport; GO:0015871,choline transport; GO:0034229,ethanolam…	PF13520.9:Amino acid permease
BCIN_04g04070	2261.78	2135.68	2282.9	571.05	612.945	644.018	59142	49443	51066	13314	15225	14470	-2.01879	0	0	down	NC_037313.1	1446846	1448069	-	Bcccg2	--	--	--	Bcccg2 [Botrytis cinerea B05.10]	YKZ2_SCHPO RecName: Full=UPF0591 membrane protein C15E1.02c;	A0A384JFI6_BOTFB SubName: Full=Bcccg2 {ECO:0000313|EMBL:ATZ49232.1};	--	GO:0016021,integral component of membrane; GO:0005575,cellular_component; GO:0016020,membrane; GO:0031224,intrinsic component of membrane; GO:0110165,cellular anatomical entity	PF08570.13:Protein of unknown function (DUF1761)
BCIN_04g04250	609.747	619.708	618.986	109.168	108.473	111.195	17001	15298	14764	2714	2873	2664	-2.63988	0	0	down	NC_037313.1	1507487	1508735	+	BCIN_04g04250	--	--	--	hypothetical protein BCIN_04g04250 [Botrytis cinerea B05.10]	--	M7UNV7_BOTF1 SubName: Full=Putative calcofluor white hypersensitive protein {ECO:0000313|EMBL:EMR88613.1};	--	--	PF02867.18:Ribonucleotide reductase, barrel domain
BCIN_04g04350	119.42	115.31	117.363	47.297	46.765	44.9772	7691	6575	6466	2716	2861	2489	-1.48905	0	0	down	NC_037313.1	1527391	1529867	-	Bcdip5	--	K16261 yeast amino acid transporter | (RefSeq) Bcdip5; Bcdip5 (A)	--	Bcdip5 [Botrytis cinerea B05.10]	DIP5_YEAST RecName: Full=Dicarboxylic amino acid permease;	M7U0D1_BOTF1 SubName: Full=Putative dicarboxylic amino acid permease protein {ECO:0000313|EMBL:EMR87025.1};	Amino acid transporters	GO:0071944,cell periphery; GO:0000324,fungal-type vacuole; GO:0000329,fungal-type vacuole membrane; GO:0016021,integral component of membrane; GO:0005886,plasma membrane; GO:0015171,amino acid transmembrane transporter activity; GO:0005310,dicarboxylic acid transmembrane transporter activity; GO:0003333,amino acid transmembrane transport; GO:0006865,amino acid transport; GO:0003674,molecular_func…	PF00324.24:Amino acid permease
BCIN_04g05410	101.175	105.562	104.216	299.696	290.525	290.089	7279	6724	6414	19225	19855	17933	1.35284	0	0	up	NC_037313.1	1874712	1877257	-	BCIN_04g05410	--	--	--	hypothetical protein BCIN_04g05410 [Botrytis cinerea B05.10]	--	M7TCC6_BOTF1 SubName: Full=Putative peptide-n4-(N-acetyl-beta-glucosaminyl)asparagine amidase a protein {ECO:0000313|EMBL:EMR81086.1};	--	GO:0016021,integral component of membrane; GO:0005575,cellular_component; GO:0016020,membrane; GO:0031224,intrinsic component of membrane; GO:0110165,cellular anatomical entity	PF12222.11:Peptide N-acetyl-beta-D-glucosaminyl asparaginase amidase A
BCIN_04g05710	207.015	195.977	199.308	57.2937	57.6287	59.9534	6735	5645	5547	1662	1781	1676	-1.93368	0	0	down	NC_037313.1	1990327	1991516	-	Bcrrp4	--	K03679 exosome complex component RRP4 | (RefSeq) Bcrrp4; Bcrrp4 (A)	ko03018: RNA degradation	Bcrrp4 [Botrytis cinerea B05.10]	RRP4_SCHPO RecName: Full=Exosome complex component rrp4; AltName: Full=Ribosomal RNA-processing protein 4;	M7UC05_BOTF1 SubName: Full=Putative exosome complex exonuclease rrp4 protein {ECO:0000313|EMBL:EMR91304.1};	Exosomal 3'-5' exoribonuclease complex, subunit Rrp4	GO:0000785,chromatin; GO:0000177,cytoplasmic exosome (RNase complex); GO:0005829,cytosol; GO:0000178,exosome (RNase complex); GO:0000176,nuclear exosome (RNase complex); GO:0005634,nucleus; GO:0003723,RNA binding; GO:0071034,CUT catabolic process; GO:0043928,exonucleolytic catabolism of deadenylated mRNA; GO:0000467,exonucleolytic trimming to generate mature 3'-end of 5.8S rRNA from tricistronic …	PF14382.9:Exosome complex exonuclease RRP4 N-terminal region
BCIN_04g05720	514.318	502.919	516.897	140.638	144.025	141.895	21176	18333	18206	5163	5633	5020	-1.99532	0	0	down	NC_037313.1	1991805	1993344	+	BCIN_04g05720	--	--	--	hypothetical protein BCIN_04g05720 [Botrytis cinerea B05.10]	--	A0A384JFN3_BOTFB SubName: Full=Uncharacterized protein {ECO:0000313|EMBL:ATZ49419.1};	--	GO:0016021,integral component of membrane; GO:0005575,cellular_component; GO:0016020,membrane; GO:0031224,intrinsic component of membrane; GO:0110165,cellular anatomical entity	PF13994.9:PgaD-like protein
BCIN_04g06680	14.2581	13.5003	14.247	55.3178	55.6643	54.6167	971	814	830	3359	3601	3196	1.83004	0	0	up	NC_037313.1	2319944	2322300	+	BCIN_04g06680	--	--	--	hypothetical protein BCIN_04g06680 [Botrytis cinerea B05.10]	--	M7U4V7_BOTF1 SubName: Full=Putative glycosyltransferase family 31 protein {ECO:0000313|EMBL:EMR88674.1};	Galactosyltransferases	GO:0016021,integral component of membrane; GO:0016757,glycosyltransferase activity; GO:0003674,molecular_function; GO:0003824,catalytic activity; GO:0016740,transferase activity; GO:0005575,cellular_component; GO:0016020,membrane; GO:0031224,intrinsic component of membrane; GO:0110165,cellular anatomical entity	PF02434.19:Fringe-like
BCIN_04g06730	1611.3	1598.58	1638.57	832.663	839.646	794.684	85197	74835	74116	39256	42173	36105	-1.12348	0	0	down	NC_037313.1	2347940	2350111	-	BCIN_04g06730	--	--	--	hypothetical protein BCIN_04g06730 [Botrytis cinerea B05.10]	CFMA_ARTBC RecName: Full=GPI-anchored hemophore ARB_01545 {ECO:0000305}; AltName: Full=GPI-anchored CFEM domain protein ARB_01545 {ECO:0000305}; Flags: Precursor;	A0A384JG00_BOTFB RecName: Full=CFEM domain-containing protein {ECO:0000259|SMART:SM00747};	--	GO:0031225,anchored component of membrane; GO:0005576,extracellular region; GO:0005886,plasma membrane; GO:0046872,metal ion binding; GO:0003674,molecular_function; GO:0005488,binding; GO:0043167,ion binding; GO:0043169,cation binding; GO:0005575,cellular_component; GO:0016020,membrane; GO:0031224,intrinsic component of membrane; GO:0110165,cellular anatomical entity; GO:0071944,cell periphery	PF05730.14:CFEM domain
BCIN_04g06880	318.364	322.479	320.201	133.55	137.706	137.02	29877	26794	25706	11175	12276	11049	-1.38386	0	0	down	NC_037313.1	2408214	2411674	+	BCIN_04g06880	--	K21989 calcium permeable stress-gated cation channel | (RefSeq) hypothetical protein (A)	--	hypothetical protein BCIN_04g06880 [Botrytis cinerea B05.10]	YA7D_SCHPO RecName: Full=Uncharacterized membrane protein C24H6.13;	A0A384JG40_BOTFB SubName: Full=Uncharacterized protein {ECO:0000313|EMBL:ATZ49558.1};	Uncharacterized conserved protein	GO:0005737,cytoplasm; GO:0005794,Golgi apparatus; GO:0000139,Golgi membrane; GO:0016021,integral component of membrane; GO:0005886,plasma membrane; GO:0005227,calcium activated cation channel activity; GO:0098655,cation transmembrane transport; GO:0003674,molecular_function; GO:0005215,transporter activity; GO:0005216,ion channel activity; GO:0005261,cation channel activity; GO:0008324,cation tra…	PF02714.18:Calcium-dependent channel, 7TM region, putative phosphate
BCIN_05g00680	58.0127	57.911	57.0131	24.3393	23.0273	24.472	14804	13084	12446	5538	5582	5366	-1.41668	0	0	down	NC_037314.1	268976	277897	+	Bchhk2	--	K19691 osomolarity two-component system, sensor histidine kinase NIK1 [EC:2.7.13.3] | (RefSeq) bos1; Bos1 (A)	--	Bchhk2 [Botrytis cinerea B05.10]	MAK1_SCHPO RecName: Full=Peroxide stress-activated histidine kinase mak1; EC=2.7.13.3; AltName: Full=His-Asp phosphorelay kinase phk3; AltName: Full=Mcs4-associated kinase 1;	M7UWI5_BOTF1 SubName: Full=Putative hsp90-like protein {ECO:0000313|EMBL:EMR88222.1};	Sensory transduction histidine kinase	GO:0032153,cell division site; GO:0051286,cell tip; GO:0005737,cytoplasm; GO:0005829,cytosol; GO:0005524,ATP binding; GO:0000155,phosphorelay sensor kinase activity; GO:0000160,phosphorelay signal transduction system; GO:0000166,nucleotide binding; GO:0003674,molecular_function; GO:0005488,binding; GO:0017076,purine nucleotide binding; GO:0030554,adenyl nucleotide binding; GO:0032553,ribonucleoti…	PF02518.29:Histidine kinase-, DNA gyrase B-, and HSP90-like ATPase
BCIN_05g00830	213.89	211.875	216.708	36.5814	39.5259	37.4228	10197	8943	8838	1555	1790	1533	-2.64857	0	0	down	NC_037314.1	339395	341101	-	BCIN_05g00830	--	--	--	hypothetical protein BCIN_05g00830 [Botrytis cinerea B05.10]	--	Q0E4W1_BOTFU SubName: Full=Putative mitochondrial inner membrane protein 1 {ECO:0000313|EMBL:CAL46260.1};	--	GO:0016021,integral component of membrane; GO:0005575,cellular_component; GO:0016020,membrane; GO:0031224,intrinsic component of membrane; GO:0110165,cellular anatomical entity	PF11911.11:Protein of unknown function (DUF3429)
BCIN_05g00970	382.122	383.973	383.874	80.5509	79.1064	80.8498	24378	21688	20950	4582	4794	4432	-2.40644	0	0	down	NC_037314.1	390616	392874	+	BCIN_05g00970	--	K26681 insulin-induced protein | (RefSeq) hypothetical protein (A)	--	hypothetical protein BCIN_05g00970 [Botrytis cinerea B05.10]	NSG1_YEAST RecName: Full=Protein NSG1; AltName: Full=INSIG homolog 1;	A0A384JGK6_BOTFB SubName: Full=Uncharacterized protein {ECO:0000313|EMBL:ATZ49680.1};	--	GO:0005829,cytosol; GO:0005783,endoplasmic reticulum; GO:0005789,endoplasmic reticulum membrane; GO:0016021,integral component of membrane; GO:0034399,nuclear periphery; GO:0005634,nucleus; GO:0051082,unfolded protein binding; GO:0016126,sterol biosynthetic process; GO:0003674,molecular_function; GO:0005488,binding; GO:0005515,protein binding; GO:0006629,lipid metabolic process; GO:0006694,steroi…	PF07281.15:Insulin-induced protein (INSIG)
BCIN_05g01000	147.239	150.573	147.852	61.758	61.4546	62.1912	7781	7045	6684	2910	3085	2824	-1.41411	0	0	down	NC_037314.1	401016	403219	+	BCIN_05g01000	--	K14338 cytochrome P450 / NADPH-cytochrome P450 reductase [EC:1.14.14.1 1.6.2.4] | (RefSeq) hypothetical protein (A)	ko00071: Fatty acid degradation; ko00380: Tryptophan metabolism	hypothetical protein BCIN_05g01000 [Botrytis cinerea B05.10]	G430_FUSSX RecName: Full=Cytochrome P450 monooxygenase g430 {ECO:0000303|PubMed:32139880}; EC=1.-.-.- {ECO:0000305|PubMed:32139880}; AltName: Full=1233A biosynthesis cluster protein g430 {ECO:0000303|PubMed:32139880};	A0A384JGZ4_BOTFB SubName: Full=Uncharacterized protein {ECO:0000313|EMBL:ATZ49687.1};	Cytochrome P450 CYP4/CYP19/CYP26 subfamilies	GO:0016021,integral component of membrane; GO:0020037,heme binding; GO:0005506,iron ion binding; GO:0016712,oxidoreductase activity, acting on paired donors, with incorporation or reduction of molecular oxygen, reduced flavin or flavoprotein as one donor, and incorporation of one atom of oxygen; GO:0003674,molecular_function; GO:0005488,binding; GO:0046906,tetrapyrrole binding; GO:0097159,organic…	PF00067.25:Cytochrome P450
BCIN_05g01260	470.471	457.937	456.389	211.877	211.03	216.164	36145	31149	29995	14514	15401	14270	-1.26463	0	0	down	NC_037314.1	513417	516615	+	BCIN_05g01260	--	--	--	hypothetical protein BCIN_05g01260 [Botrytis cinerea B05.10]	--	A0A384JGH7_BOTFB SubName: Full=Uncharacterized protein {ECO:0000313|EMBL:ATZ49713.1};	--	--	--
BCIN_05g01660	865.525	872.326	880.872	249.009	245.749	241.059	50791	45322	44220	13029	13699	12155	-1.98016	0	0	down	NC_037314.1	637749	640091	-	BCIN_05g01660	--	K01210 glucan 1,3-beta-glucosidase [EC:3.2.1.58] | (RefSeq) hypothetical protein (A)	ko00500: Starch and sucrose metabolism; ko01100: Metabolic pathways	hypothetical protein BCIN_05g01660 [Botrytis cinerea B05.10]	EXG1_CANAL RecName: Full=Glucan 1,3-beta-glucosidase; EC=2.4.1.- {ECO:0000269|PubMed:10469155}; EC=3.2.1.58 {ECO:0000269|PubMed:10469155, ECO:0000269|PubMed:20875088, ECO:0000269|PubMed:21713010}; AltName: Full=Exo-1,3-beta-glucanase {ECO:0000303|PubMed:8436950}; Flags: Precursor;	M7TVM1_BOTF1 SubName: Full=Putative glucan-beta-glucosidase protein {ECO:0000313|EMBL:EMR85335.1};	--	GO:0009986,cell surface; GO:0005576,extracellular region; GO:1903561,extracellular vesicle; GO:0008422,beta-glucosidase activity; GO:0050839,cell adhesion molecule binding; GO:0004338,glucan exo-1,3-beta-glucosidase activity; GO:0016740,transferase activity; GO:0031589,cell-substrate adhesion; GO:0006073,cellular glucan metabolic process; GO:0031505,fungal-type cell wall organization; GO:0009251,…	PF00150.21:Cellulase (glycosyl hydrolase family 5)
BCIN_05g02240	236.882	244.682	247.916	67.6865	69.3715	66.34	9055	8281	8107	2307	2519	2179	-1.99068	0	0	down	NC_037314.1	832619	834291	+	Bcyet3	--	K14009 B-cell receptor-associated protein 31 | (RefSeq) Bcyet3; Bcyet3 (A)	ko04141: Protein processing in endoplasmic reticulum	Bcyet3 [Botrytis cinerea B05.10]	YET3_YEAST RecName: Full=Endoplasmic reticulum transmembrane protein 3;	A0A384JGY9_BOTFB RecName: Full=Endoplasmic reticulum transmembrane protein {ECO:0000256|RuleBase:RU367026};	B-cell receptor-associated protein and related proteins	GO:0005783,endoplasmic reticulum; GO:0005789,endoplasmic reticulum membrane; GO:0016021,integral component of membrane; GO:0006888,endoplasmic reticulum to Golgi vesicle-mediated transport; GO:0006886,intracellular protein transport; GO:0070973,protein localization to endoplasmic reticulum exit site; GO:0006810,transport; GO:0008150,biological_process; GO:0009987,cellular process; GO:0016192,vesi…	PF05529.15:Bap31/Bap29 transmembrane region
BCIN_05g02400	451.219	451.489	447.441	1894.7	1851.31	1900.63	19973	17694	16943	74780	77844	72290	1.91539	0	0	up	NC_037314.1	885247	886903	+	Bcrcf2	--	--	--	Bcrcf2 [Botrytis cinerea B05.10]	RCF2_SCHPO RecName: Full=Respiratory supercomplex factor 2 homolog C1565.01;	M7UZP4_BOTF1 SubName: Full=Putative mitochondrial hypoxia responsive domain-containing protein {ECO:0000313|EMBL:EMR89427.1};	--	GO:0031305,integral component of mitochondrial inner membrane; GO:0005746,mitochondrial respirasome; GO:0005739,mitochondrion; GO:0033617,mitochondrial cytochrome c oxidase assembly; GO:0006996,organelle organization; GO:0007005,mitochondrion organization; GO:0008150,biological_process; GO:0008535,respiratory chain complex IV assembly; GO:0009987,cellular process; GO:0016043,cellular component or…	PF04588.16:Hypoxia induced protein conserved region
BCIN_05g02640	153.289	146.073	148.682	50.3813	49.8557	54.1344	8176	6898	6784	2396	2526	2481	-1.687	0	0	down	NC_037314.1	964491	966442	+	BCIN_05g02640	--	--	--	hypothetical protein BCIN_05g02640 [Botrytis cinerea B05.10]	--	A0A384JHK5_BOTFB SubName: Full=Uncharacterized protein {ECO:0000313|EMBL:ATZ49864.1};	--	GO:0016021,integral component of membrane; GO:0005575,cellular_component; GO:0016020,membrane; GO:0031224,intrinsic component of membrane; GO:0110165,cellular anatomical entity	PF08643.13:Fungal family of unknown function (DUF1776)
BCIN_05g02850	34.2093	35.5425	35.1735	162.529	161.989	153.411	2134	1963	1877	9040	9599	8223	2.03947	0	0	up	NC_037314.1	1061135	1063347	-	BCIN_05g02850	--	--	--	hypothetical protein BCIN_05g02850 [Botrytis cinerea B05.10]	POXK_PENO1 RecName: Full=Hydroxylase/desaturase poxK {ECO:0000303|PubMed:28365998}; EC=1.-.-.- {ECO:0000305|PubMed:28365998}; AltName: Full=Oxaleimides biosynthesis cluster protein K {ECO:0000303|PubMed:28365998};	A0A384JH28_BOTFB SubName: Full=Uncharacterized protein {ECO:0000313|EMBL:ATZ49886.1};	--	GO:0016491,oxidoreductase activity; GO:0003674,molecular_function; GO:0003824,catalytic activity	--
BCIN_05g02950	231.639	232.388	226.086	940.205	997.854	979.77	6907	6135	5767	24997	28264	25103	1.93102	0	0	up	NC_037314.1	1090336	1091424	-	BCIN_05g02950	--	--	--	hypothetical protein BCIN_05g02950 [Botrytis cinerea B05.10]	--	A0A384JHK1_BOTFB SubName: Full=Uncharacterized protein {ECO:0000313|EMBL:ATZ49897.1};	--	--	--
BCIN_05g03150	41.6645	40.7739	40.0341	137.886	133.151	131.138	5286	4580	4345	15598	16047	14296	1.56633	0	0	up	NC_037314.1	1152627	1157070	+	BCIN_05g03150	--	K00021 hydroxymethylglutaryl-CoA reductase (NADPH) [EC:1.1.1.34] | (RefSeq) hypothetical protein (A)	ko00900: Terpenoid backbone biosynthesis; ko01100: Metabolic pathways; ko01110: Biosynthesis of secondary metabolites	hypothetical protein BCIN_05g03150 [Botrytis cinerea B05.10]	HMDH_GIBF5 RecName: Full=3-hydroxy-3-methylglutaryl-coenzyme A reductase {ECO:0000303|Ref.2}; Short=HMG-CoA reductase {ECO:0000303|Ref.2}; EC=1.1.1.34 {ECO:0000250|UniProtKB:Q4WHZ1};	M7UC50_BOTF1 RecName: Full=3-hydroxy-3-methylglutaryl coenzyme A reductase {ECO:0000256|RuleBase:RU361219}; Short=HMG-CoA reductase {ECO:0000256|RuleBase:RU361219}; EC=1.1.1.34 {ECO:0000256|RuleBase:RU361219};	3-hydroxy-3-methylglutaryl-CoA (HMG-CoA) reductase	GO:0005789,endoplasmic reticulum membrane; GO:0016021,integral component of membrane; GO:0004420,hydroxymethylglutaryl-CoA reductase (NADPH) activity; GO:0015936,coenzyme A metabolic process; GO:0008299,isoprenoid biosynthetic process; GO:0016126,sterol biosynthetic process; GO:0003674,molecular_function; GO:0003824,catalytic activity; GO:0016491,oxidoreductase activity; GO:0016614,oxidoreductase…	PF00368.21:Hydroxymethylglutaryl-coenzyme A reductase
BCIN_05g03560	57.4932	57.6199	57.1957	13.8172	13.7554	13.7628	5236	4646	4456	1122	1190	1077	-2.20835	0	0	down	NC_037314.1	1289546	1292872	-	BCIN_05g03560	--	--	--	hypothetical protein BCIN_05g03560 [Botrytis cinerea B05.10]	--	A0A384JHP2_BOTFB SubName: Full=Uncharacterized protein {ECO:0000313|EMBL:ATZ49962.1};	--	--	PF12757.10:Eisosome protein 1
BCIN_05g03570	133.975	135.581	131.059	14.2992	13.3403	14.4175	5191	4651	4344	494	491	480	-3.40207	0	0	down	NC_037314.1	1293528	1295081	+	BCIN_05g03570	--	--	--	hypothetical protein BCIN_05g03570 [Botrytis cinerea B05.10]	--	A0A384JH99_BOTFB SubName: Full=Uncharacterized protein {ECO:0000313|EMBL:ATZ49963.1};	--	GO:0004721,phosphoprotein phosphatase activity; GO:0003674,molecular_function; GO:0003824,catalytic activity; GO:0016787,hydrolase activity; GO:0016788,hydrolase activity, acting on ester bonds; GO:0016791,phosphatase activity; GO:0042578,phosphoric ester hydrolase activity; GO:0140096,catalytic activity, acting on a protein	PF13350.9:Tyrosine phosphatase family
BCIN_05g04580	37.7039	36.4609	37.1395	356.019	354.431	343.241	2218	1899	1869	18674	19806	17350	3.09384	0	0	up	NC_037314.1	1624387	1626743	+	Bccat6	--	K03781 catalase [EC:1.11.1.6] | (RefSeq) Bccat6; Bccat6 (A)	ko00380: Tryptophan metabolism; ko00630: Glyoxylate and dicarboxylate metabolism; ko01100: Metabolic pathways; ko01110: Biosynthesis of secondary metabolites; ko01200: Carbon metabolism; ko04011: MAPK signaling pathway - yeast; ko04146: Peroxisome	Bccat6 [Botrytis cinerea B05.10]	CATA_SCHPO RecName: Full=Catalase; EC=1.11.1.6;	A0A384JHP7_BOTFB SubName: Full=Bccat6 {ECO:0000313|EMBL:ATZ50070.1};	Catalase	GO:0005737,cytoplasm; GO:0005759,mitochondrial matrix; GO:0005739,mitochondrion; GO:0005782,peroxisomal matrix; GO:0005777,peroxisome; GO:0004096,catalase activity; GO:0020037,heme binding; GO:0046872,metal ion binding; GO:0061692,cellular detoxification of hydrogen peroxide; GO:0042744,hydrogen peroxide catabolic process; GO:0042542,response to hydrogen peroxide; GO:0003674,molecular_function; G…	PF00199.22:Catalase
BCIN_05g04840	51.148	52.005	50.0637	153.048	153.068	150.797	3467	3121	2903	9250	9856	8783	1.42753	0	0	up	NC_037314.1	1711741	1714243	+	Bcdur3	--	K20989 urea-proton symporter | (RefSeq) Bcdur3; Bcdur3 (A)	--	Bcdur3 [Botrytis cinerea B05.10]	DUR31_SCHPO RecName: Full=Probable urea active transporter 1;	M7TGQ9_BOTF1 SubName: Full=Putative urea active transporter protein {ECO:0000313|EMBL:EMR80324.1};	Urea transporter	GO:0016021,integral component of membrane; GO:0005886,plasma membrane; GO:0015489,putrescine transmembrane transporter activity; GO:0015606,spermidine transmembrane transporter activity; GO:0015204,urea transmembrane transporter activity; GO:0015847,putrescine transport; GO:0015848,spermidine transport; GO:0071918,urea transmembrane transport; GO:0015840,urea transport; GO:0003674,molecular_funct…	PF00474.20:Sodium:solute symporter family
BCIN_05g04860	140.077	134.148	141.998	39.8535	40.2165	42.6385	3938	3339	3415	999	1074	1030	-1.91163	0	0	down	NC_037314.1	1724068	1725095	-	BCIN_05g04860	--	--	--	hypothetical protein BCIN_05g04860 [Botrytis cinerea B05.10]	YFAS1_NEUCR RecName: Full=FAS1 domain-containing protein NCU02579; Flags: Precursor;	M7UAE4_BOTF1 SubName: Full=Putative fas1 domain-containing protein {ECO:0000313|EMBL:EMR80322.1};	--	GO:0005773,vacuole; GO:0005575,cellular_component; GO:0005622,intracellular anatomical structure; GO:0005737,cytoplasm; GO:0043226,organelle; GO:0043227,membrane-bounded organelle; GO:0043229,intracellular organelle; GO:0043231,intracellular membrane-bounded organelle; GO:0110165,cellular anatomical entity	PF02469.25:Fasciclin domain
BCIN_05g04940	665.172	709.023	661.696	188.237	184.555	183.384	25273	23851	21507	6377	6661	5987	-2.02079	0	0	down	NC_037314.1	1763430	1764744	+	BCIN_05g04940	--	--	--	hypothetical protein BCIN_05g04940 [Botrytis cinerea B05.10]	--	M7UIY0_BOTF1 RecName: Full=DUF4440 domain-containing protein {ECO:0000259|Pfam:PF14534};	--	--	PF14534.9:Domain of unknown function (DUF4440)
BCIN_05g05190	80.6213	78.3593	81.8792	246.562	246.433	239.586	7729	6651	6715	21076	22442	19736	1.45611	0	0	up	NC_037314.1	1837061	1840536	+	BCIN_05g05190	--	--	--	hypothetical protein BCIN_05g05190 [Botrytis cinerea B05.10]	--	A0A384JHT9_BOTFB SubName: Full=Uncharacterized protein {ECO:0000313|EMBL:ATZ50143.1};	--	--	--
BCIN_05g05370	173.583	174.012	174.837	69.8536	73.3705	71.3117	12388	10995	10674	4445	4974	4373	-1.43257	0	0	down	NC_037314.1	1896554	1899219	-	BCIN_05g05370	--	K14617 LMBR1 domain-containing protein 1 | (RefSeq) hypothetical protein (A)	--	hypothetical protein BCIN_05g05370 [Botrytis cinerea B05.10]	LMBD1_BOTFB RecName: Full=Probable lysosomal cobalamin transporter;	A0A384JHW0_BOTFB RecName: Full=Probable lysosomal cobalamin transporter {ECO:0000256|ARBA:ARBA00017088};	--	GO:0016021,integral component of membrane; GO:0031419,cobalamin binding; GO:0003674,molecular_function; GO:0005488,binding; GO:0019842,vitamin binding; GO:0036094,small molecule binding; GO:0046906,tetrapyrrole binding; GO:0097159,organic cyclic compound binding; GO:1901363,heterocyclic compound binding; GO:0005575,cellular_component; GO:0016020,membrane; GO:0031224,intrinsic component of membran…	PF04791.19:LMBR1-like membrane protein
BCIN_05g05820	221.457	225.192	227.114	104.526	102.389	107.052	8395	7558	7365	3533	3687	3487	-1.25065	0	0	down	NC_037314.1	2012175	2013615	+	BCIN_05g05820	--	K02998 small subunit ribosomal protein SAe | (RefSeq) hypothetical protein (A)	ko03010: Ribosome	hypothetical protein EYC84_004161 [Monilinia fructicola]	RSSA_BOTFB RecName: Full=40S ribosomal protein S0 {ECO:0000255|HAMAP-Rule:MF_03015};	A0A5M9K7U7_MONFR RecName: Full=40S ribosomal protein S0 {ECO:0000256|HAMAP-Rule:MF_03015};	40S ribosomal protein SA (P40)/Laminin receptor 1	GO:0022627,cytosolic small ribosomal subunit; GO:0003735,structural constituent of ribosome; GO:0000028,ribosomal small subunit assembly; GO:0006412,translation; GO:0003674,molecular_function; GO:0005198,structural molecule activity; GO:0006996,organelle organization; GO:0008150,biological_process; GO:0009987,cellular process; GO:0016043,cellular component organization; GO:0022607,cellular compon…	PF00318.23:Ribosomal protein S2
BCIN_05g06000	437.832	440.953	428.947	193.848	194.326	210.818	18925	16875	15861	7471	7979	7830	-1.27575	0	0	down	NC_037314.1	2064452	2065947	-	BCIN_05g06000	--	--	--	hypothetical protein BCIN_05g06000 [Botrytis cinerea B05.10]	--	A0A384JIF4_BOTFB SubName: Full=Uncharacterized protein {ECO:0000313|EMBL:ATZ50231.1};	--	--	--
BCIN_05g06280	165.834	174.976	174.378	48.2755	47.5874	43.8361	7216	6741	6491	1873	1967	1639	-2.03058	0	0	down	NC_037314.1	2157355	2158977	+	BCIN_05g06280	--	K00344 NADPH:quinone reductase [EC:1.6.5.5] | (RefSeq) hypothetical protein (A)	--	hypothetical protein BCIN_05g06280 [Botrytis cinerea B05.10]	RED1_COCH4 RecName: Full=NADP-dependent oxidoreductase RED1 {ECO:0000305}; EC=1.-.-.- {ECO:0000305|PubMed:20192833}; AltName: Full=T-toxin biosynthesis protein RED1 {ECO:0000305};	A0A384JI78_BOTFB RecName: Full=PKS_ER domain-containing protein {ECO:0000259|SMART:SM00829};	Predicted NAD-dependent oxidoreductase	GO:0016628,oxidoreductase activity, acting on the CH-CH group of donors, NAD or NADP as acceptor; GO:0003674,molecular_function; GO:0003824,catalytic activity; GO:0016491,oxidoreductase activity; GO:0016627,oxidoreductase activity, acting on the CH-CH group of donors	PF00107.29:Zinc-binding dehydrogenase
BCIN_05g06840	424.474	423.66	424.045	209.435	212.163	208.715	42852	37867	36621	18852	20346	18105	-1.16194	0	0	down	NC_037314.1	2353501	2357295	+	BCIN_05g06840	--	K07300 Ca2+:H+ antiporter | (RefSeq) hypothetical protein (A)	--	putative vacuolar calcium ion transporter protein [Botrytis cinerea BcDW1]	VCX1_YEAST RecName: Full=Vacuolar calcium ion transporter; AltName: Full=High copy number undoes manganese protein 1; AltName: Full=Manganese resistance 1 protein; AltName: Full=Vacuolar Ca(2+)/H(+) exchanger;	M7U1H7_BOTF1 SubName: Full=Putative vacuolar calcium ion transporter protein {ECO:0000313|EMBL:EMR80478.1};	Ca2+/H+ antiporter VCX1 and related proteins	GO:0000324,fungal-type vacuole; GO:0000329,fungal-type vacuole membrane; GO:0016021,integral component of membrane; GO:0015369,calcium:proton antiporter activity; GO:0046872,metal ion binding; GO:0015386,potassium:proton antiporter activity; GO:0070588,calcium ion transmembrane transport; GO:0006816,calcium ion transport; GO:0006874,cellular calcium ion homeostasis; GO:0055085,transmembrane trans…	PF01699.27:Sodium/calcium exchanger protein
BCIN_05g07680	1193.07	1208.39	1231.05	106.179	112.296	106.564	36092	32365	31858	2864	3227	2770	-3.63052	0	0	down	NC_037314.1	2714927	2716090	+	BCIN_05g07680	--	--	--	hypothetical protein BCIN_05g07680 [Botrytis cinerea B05.10]	--	A0A4Y8D0E5_9HELO SubName: Full=Uncharacterized protein {ECO:0000313|EMBL:TEY57348.1};	--	--	--
BCIN_05g08130	26.5829	25.3462	25.7658	82.0395	77.8925	79.9798	2997	2530	2485	8247	8342	7748	1.47722	0	0	up	NC_037314.1	2845333	2849687	+	BCIN_05g08130	--	--	--	hypothetical protein BCIN_05g08130 [Botrytis cinerea B05.10]	--	M7U853_BOTF1 SubName: Full=Putative glycoside hydrolase family 115 protein {ECO:0000313|EMBL:EMR82778.1};	--	GO:0016798,hydrolase activity, acting on glycosyl bonds; GO:0008152,metabolic process; GO:0003674,molecular_function; GO:0003824,catalytic activity; GO:0016787,hydrolase activity; GO:0008150,biological_process	PF15979.8:Glycosyl hydrolase family 115
BCIN_06g00550	269.946	282.931	298.129	73.1429	70.8449	70.1763	8564	7947	8091	2069	2135	1913	-2.1389	0	0	down	NC_037315.1	239556	240653	+	BCIN_06g00550	--	--	--	hypothetical protein BCIN_06g00550 [Botrytis cinerea B05.10]	--	M7UC36_BOTF1 SubName: Full=Uncharacterized protein {ECO:0000313|EMBL:EMR84208.1};	--	--	--
BCIN_06g00610	962.577	998.631	994.594	371.791	366.141	346.768	48532	44578	42898	16714	17536	15023	-1.59488	0	0	down	NC_037315.1	257276	259481	-	BCIN_06g00610	--	K27388 sphingolipid long chain base-responsive protein PIL1/LSP1 | (RefSeq) hypothetical protein (A)	--	hypothetical protein BCIN_06g00610 [Botrytis cinerea B05.10]	PIL1_YEAST RecName: Full=Sphingolipid long chain base-responsive protein PIL1;	M7UKT2_BOTF1 SubName: Full=Putative sphingolipid long chain base-responsive protein pil1 protein {ECO:0000313|EMBL:EMR84202.1};	--	GO:0071944,cell periphery; GO:0005737,cytoplasm; GO:0032126,eisosome; GO:0036286,eisosome filament; GO:0005811,lipid droplet; GO:0005741,mitochondrial outer membrane; GO:0005739,mitochondrion; GO:0005886,plasma membrane; GO:0008289,lipid binding; GO:0070941,eisosome assembly; GO:0006897,endocytosis; GO:0006469,negative regulation of protein kinase activity; GO:0008104,protein localization; GO:009…	PF13805.9:Eisosome component PIL1
BCIN_06g00920	25.282	25.687	25.4432	111.574	105.139	112.823	1553	1397	1337	6111	6135	5955	1.95969	0	0	up	NC_037315.1	346107	348282	-	Bcmet1	--	K00589 uroporphyrin-III C-methyltransferase [EC:2.1.1.107] | (RefSeq) Bcmet1; Bcmet1 (A)	ko00860: Porphyrin metabolism; ko01100: Metabolic pathways; ko01110: Biosynthesis of secondary metabolites; ko01240: Biosynthesis of cofactors	Bcmet1 [Botrytis cinerea B05.10]	SUMT_YEAST RecName: Full=Uroporphyrinogen-III C-methyltransferase {ECO:0000303|PubMed:10051442}; Short=Urogen III methylase {ECO:0000303|PubMed:10051442}; EC=2.1.1.107 {ECO:0000269|PubMed:10051442}; AltName: Full=SUMT; AltName: Full=Uroporphyrinogen III methylase; Short=UROM;	A0A384JJ24_BOTFB RecName: Full=Precorrin-2 dehydrogenase {ECO:0000256|ARBA:ARBA00012400}; EC=1.3.1.76 {ECO:0000256|ARBA:ARBA00012400};	Uroporphyrin III methyltransferase	GO:0005634,nucleus; GO:0004851,uroporphyrin-III C-methyltransferase activity; GO:0009086,methionine biosynthetic process; GO:0032259,methylation; GO:0019354,siroheme biosynthetic process; GO:0000103,sulfate assimilation; GO:0003674,molecular_function; GO:0003824,catalytic activity; GO:0008168,methyltransferase activity; GO:0008169,C-methyltransferase activity; GO:0008757,S-adenosylmethionine-depe…	PF00590.23:Tetrapyrrole (Corrin/Porphyrin) Methylases
BCIN_06g01000	285.761	295.962	296.657	131.152	129.266	131.12	12839	11773	11402	5254	5517	5062	-1.31443	0	0	down	NC_037315.1	377052	378662	+	BCIN_06g01000	--	--	--	hypothetical protein BCIN_06g01000 [Botrytis cinerea B05.10]	--	M7TKY6_BOTF1 SubName: Full=Putative cell surface spherulin 4-like protein {ECO:0000313|EMBL:EMR84166.1};	--	--	PF12138.11:Spherulation-specific family 4
BCIN_06g01060	19.0127	17.6346	17.2025	70.5189	70.3174	72.8831	1208	992	935	3995	4244	3979	1.83772	0	0	up	NC_037315.1	401342	403828	-	BCIN_06g01060	--	--	--	hypothetical protein BCIN_06g01060 [Botrytis cinerea B05.10]	--	A0A384JJ37_BOTFB SubName: Full=Uncharacterized protein {ECO:0000313|EMBL:ATZ50609.1};	--	GO:0016021,integral component of membrane; GO:0005575,cellular_component; GO:0016020,membrane; GO:0031224,intrinsic component of membrane; GO:0110165,cellular anatomical entity	--
BCIN_06g01430	326.792	341.768	324.072	95.1256	92.6291	92.5132	12152	11252	10309	3154	3272	2956	-1.97321	0	0	down	NC_037315.1	510532	511884	-	BCIN_06g01430	--	--	--	hypothetical protein BCIN_06g01430 [Botrytis cinerea B05.10]	--	A0A384JJ78_BOTFB SubName: Full=Uncharacterized protein {ECO:0000313|EMBL:ATZ50649.1};	--	GO:0016021,integral component of membrane; GO:0005575,cellular_component; GO:0016020,membrane; GO:0031224,intrinsic component of membrane; GO:0110165,cellular anatomical entity	--
BCIN_06g01530	107.752	106.834	108.383	16.6588	15.2352	15.0254	5934	5209	5106	818	797	711	-2.93189	0	0	down	NC_037315.1	548696	550650	+	BCIN_06g01530	--	--	--	hypothetical protein BCIN_06g01530 [Botrytis cinerea B05.10]	LGK_LIPST RecName: Full=Levoglucosan kinase {ECO:0000303|Ref.1}; Short=LGK {ECO:0000303|Ref.1}; EC=2.7.1.232 {ECO:0000269|PubMed:21719279, ECO:0000269|PubMed:26354439, ECO:0000269|Ref.1};	A0A384JJE1_BOTFB SubName: Full=Uncharacterized protein {ECO:0000313|EMBL:ATZ50660.1};	--	GO:0005524,ATP binding; GO:0016301,kinase activity; GO:0046872,metal ion binding; GO:0016773,phosphotransferase activity, alcohol group as acceptor; GO:0006040,amino sugar metabolic process; GO:0009254,peptidoglycan turnover; GO:0016310,phosphorylation; GO:0000166,nucleotide binding; GO:0003674,molecular_function; GO:0005488,binding; GO:0017076,purine nucleotide binding; GO:0030554,adenyl nucleot…	PF03702.17:Anhydro-N-acetylmuramic acid kinase
BCIN_06g02130	119.979	118.427	118.192	45.3026	47.7994	47.1153	5290	4623	4458	1781	2002	1785	-1.49534	0	0	down	NC_037315.1	751972	753728	+	BCIN_06g02130	--	K00993 ethanolaminephosphotransferase [EC:2.7.8.1] | (RefSeq) hypothetical protein (A)	ko00440: Phosphonate and phosphinate metabolism; ko00564: Glycerophospholipid metabolism; ko00565: Ether lipid metabolism; ko01100: Metabolic pathways; ko01110: Biosynthesis of secondary metabolites	hypothetical protein BCIN_06g02130 [Botrytis cinerea B05.10]	YF3A_SCHPO RecName: Full=Uncharacterized CDP-alcohol phosphatidyltransferase class-I family protein C22A12.10;	M7U4C1_BOTF1 SubName: Full=Putative cdp-alcohol phosphatidyltransferase protein {ECO:0000313|EMBL:EMR88474.1};	sn-1,2-diacylglycerol ethanolamine- and cholinephosphotranferases	GO:0005789,endoplasmic reticulum membrane; GO:0016021,integral component of membrane; GO:0004142,diacylglycerol cholinephosphotransferase activity; GO:0004307,ethanolaminephosphotransferase activity; GO:0006656,phosphatidylcholine biosynthetic process; GO:0006646,phosphatidylethanolamine biosynthetic process; GO:0003674,molecular_function; GO:0003824,catalytic activity; GO:0016740,transferase act…	PF01066.24:CDP-alcohol phosphatidyltransferase
BCIN_06g03010	106.41	107.215	104.142	29.8958	28.2553	28.8779	3465	3091	2901	868	874	808	-2.01765	0	0	down	NC_037315.1	1046196	1047480	-	BCIN_06g03010	--	--	--	hypothetical protein BCIN_06g03010 [Botrytis cinerea B05.10]	YKH1_YEAST RecName: Full=Uncharacterized oxidoreductase YKL071W;	M7TY06_BOTF1 SubName: Full=Putative short chain dehydrogenase reductase family superfamily protein {ECO:0000313|EMBL:EMR88556.1};	Predicted short chain-type dehydrogenase	GO:0005737,cytoplasm; GO:0004022,alcohol dehydrogenase (NAD+) activity; GO:0110095,cellular detoxification of aldehyde; GO:0003674,molecular_function; GO:0003824,catalytic activity; GO:0016491,oxidoreductase activity; GO:0016614,oxidoreductase activity, acting on CH-OH group of donors; GO:0016616,oxidoreductase activity, acting on the CH-OH group of donors, NAD or NADP as acceptor; GO:0018455,alc…	PF00106.28:short chain dehydrogenase
BCIN_06g03470	448.826	446.089	441.28	1211.67	1203.2	1215.89	40214	35387	33823	96799	102406	93609	1.29326	0	0	up	NC_037315.1	1212170	1215501	+	BCIN_06g03470	--	K00008 L-iditol 2-dehydrogenase [EC:1.1.1.14] | (RefSeq) hypothetical protein (A)	ko00040: Pentose and glucuronate interconversions; ko00051: Fructose and mannose metabolism; ko01100: Metabolic pathways	hypothetical protein BCIN_06g03470 [Botrytis cinerea B05.10]	LAD_TALEM RecName: Full=L-arabinitol 4-dehydrogenase; Short=LAD; EC=1.1.1.12;	A0A384JKI2_BOTFB RecName: Full=PKS_ER domain-containing protein {ECO:0000259|SMART:SM00829};	Sorbitol dehydrogenase	GO:0050019,L-arabinitol 4-dehydrogenase activity; GO:0000166,nucleotide binding; GO:0008270,zinc ion binding; GO:0019569,L-arabinose catabolic process to xylulose 5-phosphate; GO:0003674,molecular_function; GO:0003824,catalytic activity; GO:0016491,oxidoreductase activity; GO:0016614,oxidoreductase activity, acting on CH-OH group of donors; GO:0016616,oxidoreductase activity, acting on the CH-OH …	PF08240.15:Alcohol dehydrogenase GroES-like domain
BCIN_06g03900	337.171	325.903	334.64	130.227	138.816	136.615	12460	10663	10579	4291	4873	4338	-1.44714	0	0	down	NC_037315.1	1344169	1345559	+	BCIN_06g03900	--	--	--	hypothetical protein BCIN_06g03900 [Botrytis cinerea B05.10]	--	M7URJ7_BOTF1 SubName: Full=Uncharacterized protein {ECO:0000313|EMBL:EMR86387.1};	--	--	--
BCIN_06g04320	346.886	355.108	351.74	139.967	136.646	136.604	22531	20421	19544	8106	8431	7624	-1.49929	0	0	down	NC_037315.1	1474396	1476981	-	BCIN_06g04320	--	K27385 SUR7 family protein | (RefSeq) hypothetical protein (A)	--	hypothetical protein BCIN_06g04320 [Botrytis cinerea B05.10]	SUR7_CANAL RecName: Full=Protein SUR7; Flags: Precursor;	M7UI03_BOTF1 SubName: Full=Putative actin cortical patch protein {ECO:0000313|EMBL:EMR86428.1};	--	GO:0005938,cell cortex; GO:0032126,eisosome; GO:1903561,extracellular vesicle; GO:0016021,integral component of membrane; GO:0005887,integral component of plasma membrane; GO:0045121,membrane raft; GO:0005886,plasma membrane; GO:0044853,plasma membrane raft; GO:0042149,cellular response to glucose starvation; GO:0036244,cellular response to neutral pH; GO:0030866,cortical actin cytoskeleton organ…	PF06687.15:SUR7/PalI family
BCIN_06g05230	55.2158	51.9811	57.278	223.314	222.4	210.151	5027	4190	4461	18128	19234	16440	1.84696	0	0	up	NC_037315.1	1774070	1777326	-	BCIN_06g05230	--	--	--	hypothetical protein BCIN_06g05230 [Botrytis cinerea B05.10]	--	A0A384JL35_BOTFB RecName: Full=Zn(2)-C6 fungal-type domain-containing protein {ECO:0000259|PROSITE:PS50048};	--	GO:0005634,nucleus; GO:0000981,DNA-binding transcription factor activity, RNA polymerase II-specific; GO:0008270,zinc ion binding; GO:0003674,molecular_function; GO:0003700,DNA-binding transcription factor activity; GO:0140110,transcription regulator activity; GO:0005488,binding; GO:0043167,ion binding; GO:0043169,cation binding; GO:0046872,metal ion binding; GO:0046914,transition metal ion bindi…	PF00172.21:Fungal Zn(2)-Cys(6) binuclear cluster domain
BCIN_06g05560	599.614	588.361	597.722	301.341	306.909	314.92	16320	14178	13917	7313	7935	7365	-1.10085	0	0	down	NC_037315.1	1902932	1904160	+	BCIN_06g05560	--	--	--	hypothetical protein BCIN_06g05560 [Botrytis cinerea B05.10]	--	M7UUN7_BOTF1 SubName: Full=Putative copper resistance protein crd2 protein {ECO:0000313|EMBL:EMR87557.1};	--	--	--
BCIN_06g05580	141.95	139.649	142.207	29.7628	28.2034	29.3639	7280	6341	6239	1361	1374	1294	-2.42824	0	0	down	NC_037315.1	1907599	1909443	+	BCIN_06g05580	--	--	--	hypothetical protein BCIN_06g05580 [Botrytis cinerea B05.10]	--	A0A384JKL0_BOTFB SubName: Full=Uncharacterized protein {ECO:0000313|EMBL:ATZ51125.1};	--	--	PF01442.21:Apolipoprotein A1/A4/E domain
BCIN_06g06070	31.4934	30.2087	32.3099	4.6607	4.6926	4.4426	2607	2214	2288	344	369	316	-2.91644	0	0	down	NC_037315.1	2123563	2126858	-	BCIN_06g06070	--	K16261 yeast amino acid transporter | (RefSeq) hypothetical protein (A)	--	hypothetical protein BCIN_06g06070 [Botrytis cinerea B05.10]	AGP2_YEAST RecName: Full=General amino acid permease AGP2;	A0A384JL18_BOTFB RecName: Full=AA_permease domain-containing protein {ECO:0000259|Pfam:PF00324};	Amino acid transporters	GO:0005783,endoplasmic reticulum; GO:0005789,endoplasmic reticulum membrane; GO:0000329,fungal-type vacuole membrane; GO:0016021,integral component of membrane; GO:0005887,integral component of plasma membrane; GO:0015171,amino acid transmembrane transporter activity; GO:0003333,amino acid transmembrane transport; GO:1902274,positive regulation of (R)-carnitine transmembrane transport; GO:1902269…	PF00324.24:Amino acid permease
BCIN_06g06280	291.557	295.566	290.984	158.259	157.715	162.597	21296	19114	18182	10307	10943	10205	-1.02465	0	0	down	NC_037315.1	2181941	2184665	-	BCIN_06g06280	--	K09503 DnaJ homolog subfamily A member 2 | (RefSeq) hypothetical protein (A)	ko04141: Protein processing in endoplasmic reticulum	hypothetical protein BCIN_06g06280 [Botrytis cinerea B05.10]	MAS5_SCHPO RecName: Full=Mitochondrial protein import protein mas5; Flags: Precursor;	A0A384JLF9_BOTFB SubName: Full=Uncharacterized protein {ECO:0000313|EMBL:ATZ51207.1};	Molecular chaperone (DnaJ superfamily)	GO:0005737,cytoplasm; GO:0005829,cytosol; GO:0005634,nucleus; GO:0140453,protein aggregate center; GO:0005524,ATP binding; GO:0051087,chaperone binding; GO:0030544,Hsp70 protein binding; GO:0046872,metal ion binding; GO:0140311,protein sequestering activity; GO:0051082,unfolded protein binding; GO:0034605,cellular response to heat; GO:0140455,cytoplasm protein quality control; GO:0031048,small no…	PF01556.21:DnaJ C terminal domain
BCIN_07g00360	3165.01	3190.04	3091.36	435.275	475.191	467.674	45358	40476	37899	5562	6469	5759	-2.92582	0	0	down	NC_037316.1	124465	125148	+	BCIN_07g00360	--	--	--	hypothetical protein BCIN_07g00360 [Botrytis cinerea B05.10]	--	M7TPZ3_BOTF1 SubName: Full=Uncharacterized protein {ECO:0000313|EMBL:EMR83470.1};	--	--	--
BCIN_07g02980	57.5962	59.0237	62.147	974.497	1003.16	1008.9	2859	2594	2639	43131	47302	43032	3.91457	0	0	up	NC_037316.1	1093223	1094940	-	BCIN_07g02980	--	K00354 NADPH2 dehydrogenase [EC:1.6.99.1] | (RefSeq) hypothetical protein (A)	--	hypothetical protein BCIN_07g02980 [Botrytis cinerea B05.10]	FGOX3_PENRF RecName: Full=Chanoclavine-I aldehyde reductase fgaOx3 {ECO:0000303|PubMed:28902217}; EC=1.3.1.100 {ECO:0000269|PubMed:28902217}; AltName: Full=Isofumigaclavine biosynthesis protein fgaOx3 {ECO:0000303|PubMed:28902217}; AltName: Full=Old yellow enzyme homolog fgaOx3 {ECO:0000303|PubMed:28902217}; Short=OYE fgaOx3 {ECO:0000303|PubMed:28902217};	M7TBT1_BOTF1 SubName: Full=Putative nadh:flavin oxidoreductase nadh oxidase family protein {ECO:0000313|EMBL:EMR80876.1};	NADH:flavin oxidoreductase/12-oxophytodienoate reductase	GO:0010181,FMN binding; GO:0016491,oxidoreductase activity; GO:0035835,indole alkaloid biosynthetic process; GO:0000166,nucleotide binding; GO:0003674,molecular_function; GO:0005488,binding; GO:0032553,ribonucleotide binding; GO:0036094,small molecule binding; GO:0043167,ion binding; GO:0043168,anion binding; GO:0097159,organic cyclic compound binding; GO:0097367,carbohydrate derivative binding; …	PF00724.23:NADH:flavin oxidoreductase / NADH oxidase family
BCIN_07g04170	194.003	197.93	195.262	91.1769	88.4468	86.3939	14972	13524	12891	6274	6484	5729	-1.29092	0	0	down	NC_037316.1	1497133	1499916	-	BCIN_07g04170	--	K01897 long-chain acyl-CoA synthetase [EC:6.2.1.3] | (RefSeq) hypothetical protein (A)	ko00061: Fatty acid biosynthesis; ko00071: Fatty acid degradation; ko01100: Metabolic pathways; ko01212: Fatty acid metabolism; ko04146: Peroxisome	hypothetical protein BCIN_07g04170 [Botrytis cinerea B05.10]	LCF1_YEAST RecName: Full=Long-chain-fatty-acid--CoA ligase 1; EC=6.2.1.3 {ECO:0000269|PubMed:8206942}; AltName: Full=Fatty acid activator 1; AltName: Full=Fatty acyl-CoA synthetase; Short=ACS; Short=FACS; AltName: Full=Long-chain acyl-CoA synthetase 1;	M7TWP0_BOTF1 SubName: Full=Putative long-chain-fatty-acid-ligase 1 protein {ECO:0000313|EMBL:EMR85680.1};	Acyl-CoA synthetase	GO:0005783,endoplasmic reticulum; GO:0005811,lipid droplet; GO:0016020,membrane; GO:0005741,mitochondrial outer membrane; GO:0005739,mitochondrion; GO:0005886,plasma membrane; GO:0005524,ATP binding; GO:0004467,long-chain fatty acid-CoA ligase activity; GO:0031956,medium-chain fatty acid-CoA ligase activity; GO:0044539,long-chain fatty acid import into cell; GO:0001676,long-chain fatty acid metab…	PF00501.31:AMP-binding enzyme
BCIN_07g04450	121.344	122.164	116.637	29.478	31.8181	35.3046	4372	3897	3595	947	1089	1093	-2.04852	0	0	down	NC_037316.1	1611792	1613038	-	BCIN_07g04450	--	--	--	hypothetical protein BCIN_07g04450 [Botrytis cinerea B05.10]	--	A0A384JMS7_BOTFB SubName: Full=Uncharacterized protein {ECO:0000313|EMBL:ATZ51889.1};	--	--	--
BCIN_07g04960	35.5616	37.4577	35.816	10.1309	9.3357	10.114	2803	2614	2415	712	699	685	-2.02912	0	0	down	NC_037316.1	1785281	1788773	+	BCIN_07g04960	--	K01113 alkaline phosphatase D [EC:3.1.3.1] | (RefSeq) hypothetical protein (A)	ko00790: Folate biosynthesis; ko01100: Metabolic pathways; ko01240: Biosynthesis of cofactors	hypothetical protein BCIN_07g04960 [Botrytis cinerea B05.10]	--	A0A384JNL1_BOTFB RecName: Full=PhoD domain-containing protein {ECO:0000259|Pfam:PF09423};	--	--	PF09423.13:PhoD-like phosphatase
BCIN_07g06060	124.913	130.054	121.145	50.8256	50.0768	51.8979	6381	5882	5294	2315	2430	2278	-1.44869	0	0	down	NC_037316.1	2232338	2234105	-	BCIN_07g06060	--	--	--	hypothetical protein BCIN_07g06060 [Botrytis cinerea B05.10]	--	A0A384JNY3_BOTFB SubName: Full=Uncharacterized protein {ECO:0000313|EMBL:ATZ52097.1};	--	--	PF00106.28:short chain dehydrogenase
BCIN_07g06180	126.875	125.617	120.774	761.164	763.218	798.144	8897	7799	7245	47592	50840	48092	2.4882	0	0	up	NC_037316.1	2274091	2276636	+	BCIN_07g06180	--	K23887 uric acid-xanthine permease | (RefSeq) hypothetical protein (A)	--	hypothetical protein BCIN_07g06180 [Botrytis cinerea B05.10]	UAPC_EMENI RecName: Full=Purine permease;	A0A384JND9_BOTFB SubName: Full=Uncharacterized protein {ECO:0000313|EMBL:ATZ52115.1};	--	GO:0000324,fungal-type vacuole; GO:0005887,integral component of plasma membrane; GO:0005886,plasma membrane; GO:0005345,purine nucleobase transmembrane transporter activity; GO:0042907,xanthine transmembrane transporter activity; GO:0006863,purine nucleobase transport; GO:0042906,xanthine transport; GO:0003674,molecular_function; GO:0005215,transporter activity; GO:0015205,nucleobase transmembra…	PF00860.23:Permease family
BCIN_07g06370	37.6209	37.1736	38.1036	105.085	104.195	105.973	5473	4788	4742	13631	14399	13247	1.33271	0	0	up	NC_037316.1	2344527	2349621	-	BCIN_07g06370	--	K21544 C2H2 transcription facotor | (RefSeq) hypothetical protein (A)	--	hypothetical protein BCIN_07g06370 [Botrytis cinerea B05.10]	VERF_PENPO RecName: Full=Transcription factor verF {ECO:0000303|PubMed:34093475}; AltName: Full=Cluster 4 protein F {ECO:0000303|PubMed:34093475}; AltName: Full=Verrucosidin biosynthesis cluster protein F {ECO:0000303|PubMed:34093475};	A0A384JNH3_BOTFB RecName: Full=C2H2-type domain-containing protein {ECO:0000259|PROSITE:PS50157};	FOG: Zn-finger	GO:0005634,nucleus; GO:0003677,DNA binding; GO:0000981,DNA-binding transcription factor activity, RNA polymerase II-specific; GO:0008270,zinc ion binding; GO:0006351,DNA-templated transcription; GO:0003674,molecular_function; GO:0003676,nucleic acid binding; GO:0005488,binding; GO:0097159,organic cyclic compound binding; GO:1901363,heterocyclic compound binding; GO:0003700,DNA-binding transcripti…	PF04082.21:Fungal specific transcription factor domain
BCIN_07g07000	93.3981	96.6654	96.7453	13.0305	12.231	12.6883	4566	4184	4046	568	568	533	-3.06711	0	0	down	NC_037316.1	2591273	2592964	+	BCIN_07g07000	--	--	--	hypothetical protein BCIN_07g07000 [Botrytis cinerea B05.10]	--	A0A384JNP2_BOTFB SubName: Full=Uncharacterized protein {ECO:0000313|EMBL:ATZ52209.1};	Kelch repeat-containing proteins	--	PF13964.9:Kelch motif
BCIN_07g07060	69.7591	68.9921	67.71	31.1456	30.3901	30.8093	10485	9181	8706	4174	4339	3979	-1.30983	0	0	down	NC_037316.1	2601718	2607078	-	BCIN_07g07060	--	--	--	hypothetical protein BCIN_07g07060 [Botrytis cinerea B05.10]	--	M7UG76_BOTF1 SubName: Full=Uncharacterized protein {ECO:0000313|EMBL:EMR82527.1};	--	GO:0016021,integral component of membrane; GO:0005575,cellular_component; GO:0016020,membrane; GO:0031224,intrinsic component of membrane; GO:0110165,cellular anatomical entity	PF01442.21:Apolipoprotein A1/A4/E domain
BCIN_08g00270	142.579	146.925	141.775	47.4012	49.0171	47.6828	12573	11471	10695	3727	4106	3613	-1.73007	0	0	down	NC_037317.1	111690	114814	+	Bcstl1	--	K08139 MFS transporter, SP family, sugar:H+ symporter | (RefSeq) hypothetical protein (A)	ko04113: Meiosis - yeast	Bcstl1 [Botrytis cinerea B05.10]	STL1_YEAST RecName: Full=Sugar transporter STL1;	A0A384JNU2_BOTFB SubName: Full=Bcstl1 {ECO:0000313|EMBL:ATZ52258.1};	Predicted transporter (major facilitator superfamily)	GO:0071944,cell periphery; GO:0000324,fungal-type vacuole; GO:0016021,integral component of membrane; GO:0016020,membrane; GO:0005886,plasma membrane; GO:0005351,carbohydrate:proton symporter activity; GO:0015295,solute:proton symporter activity; GO:0008643,carbohydrate transport; GO:0015793,glycerol transmembrane transport; GO:0055085,transmembrane transport; GO:0003674,molecular_function; GO:00…	PF00083.27:Sugar (and other) transporter
BCIN_08g00740	215.332	214.953	215.669	82.7727	87.2121	82.8769	17290	15281	14814	5926	6652	5718	-1.50156	0	0	down	NC_037317.1	324700	327592	+	BCIN_08g00740	--	K08139 MFS transporter, SP family, sugar:H+ symporter | (RefSeq) hypothetical protein (A)	ko04113: Meiosis - yeast	hypothetical protein BCIN_08g00740 [Botrytis cinerea B05.10]	MF127_ASPFN RecName: Full=MFS glucose transporter mfs1 {ECO:0000305}; AltName: Full=Asparasone A synthesis protein mfs1 {ECO:0000305};	M7UFJ6_BOTF1 SubName: Full=Putative sugar transporter protein {ECO:0000313|EMBL:EMR85493.1};	Predicted transporter (major facilitator superfamily)	GO:0016021,integral component of membrane; GO:0022857,transmembrane transporter activity; GO:0008643,carbohydrate transport; GO:0003674,molecular_function; GO:0005215,transporter activity; GO:0006810,transport; GO:0008150,biological_process; GO:0051179,localization; GO:0051234,establishment of localization; GO:0071702,organic substance transport; GO:0005575,cellular_component; GO:0016020,membrane…	PF00083.27:Sugar (and other) transporter
BCIN_08g01350	80.9682	84.1507	87.0516	25.4232	23.0288	23.7574	4597	4230	4228	1287	1242	1159	-1.95293	0	0	down	NC_037317.1	535607	537679	+	BCIN_08g01350	--	--	--	hypothetical protein BCIN_08g01350 [Botrytis cinerea B05.10]	--	A0A384JPS8_BOTFB SubName: Full=Uncharacterized protein {ECO:0000313|EMBL:ATZ52397.1};	--	--	PF13430.9:Domain of unknown function (DUF4112)
BCIN_08g01660	53.3379	57.8099	56.8249	9.8276	8.7608	9.6298	4480	4299	4083	736	699	695	-2.72326	0	0	down	NC_037317.1	636394	639404	+	BCIN_08g01660	--	--	--	hypothetical protein EAE99_002565 [Botrytis elliptica]	YD72_SCHPO RecName: Full=Uncharacterized protein C32A11.02c;	A0A384JPK9_BOTFB SubName: Full=Uncharacterized protein {ECO:0000313|EMBL:ATZ52442.1};	--	--	PF19343.2:Family of unknown function (DUF5923)
BCIN_08g02060	242.961	245.939	252.987	77.96	77.4792	72.9284	9154	8204	8154	2619	2773	2361	-1.84795	0	0	down	NC_037317.1	786004	787555	-	BCIN_08g02060	--	--	--	06e0b7b5-591f-4bdd-9b62-eb46d06e5912 [Sclerotinia trifoliorum]	--	A0A8H2VT14_9HELO SubName: Full=06e0b7b5-591f-4bdd-9b62-eb46d06e5912 {ECO:0000313|EMBL:CAD6444179.1};	--	--	PF06249.15:Ethanolamine utilisation protein EutQ
BCIN_08g02710	101.11	102.063	101.255	330.588	342.428	332.011	3754	3355	3216	10944	12077	10592	1.57448	0	0	up	NC_037317.1	1035733	1037187	+	BCIN_08g02710	--	--	--	hypothetical protein BCIN_08g02710 [Botrytis cinerea B05.10]	--	M7TRU4_BOTF1 SubName: Full=Putative transcription factor bzip protein {ECO:0000313|EMBL:EMR86316.1};	--	GO:0003700,DNA-binding transcription factor activity; GO:0003674,molecular_function; GO:0140110,transcription regulator activity	PF00170.24:bZIP transcription factor
BCIN_08g02850	119.326	117.048	119.324	34.982	35.3595	34.75	5375	4668	4598	1405	1513	1345	-1.90761	0	0	down	NC_037317.1	1065266	1066878	-	BCIN_08g02850	--	--	--	hypothetical protein BCIN_08g02850 [Botrytis cinerea B05.10]	--	A0A384JPU7_BOTFB SubName: Full=Uncharacterized protein {ECO:0000313|EMBL:ATZ52625.1};	--	--	--
BCIN_08g03080	487.273	460.238	475.392	2425.86	2465.6	2378.56	40139	33566	33500	178176	192933	168358	2.20429	0	0	up	NC_037317.1	1173206	1176314	-	BCIN_08g03080	--	--	--	hypothetical protein BCIN_08g03080 [Botrytis cinerea B05.10]	SREBP_SCHPO RecName: Full=Sterol regulatory element-binding protein 1; Contains: RecName: Full=Processed sterol regulatory element-binding protein 1;	A0A384JPZ7_BOTFB RecName: Full=BHLH domain-containing protein {ECO:0000259|PROSITE:PS50888};	Predicted DNA-binding protein	GO:0000785,chromatin; GO:0071458,integral component of cytoplasmic side of endoplasmic reticulum membrane; GO:0005634,nucleus; GO:0032936,SREBP-SCAP complex; GO:0001228,DNA-binding transcription activator activity, RNA polymerase II-specific; GO:0046983,protein dimerization activity; GO:0000978,RNA polymerase II cis-regulatory region sequence-specific DNA binding; GO:0006629,lipid metabolic proce…	PF00010.29:Helix-loop-helix DNA-binding domain
BCIN_08g03310	149.97	155.754	152.707	56.9846	60.8984	60.3396	6647	6112	5790	2252	2564	2298	-1.51153	0	0	down	NC_037317.1	1270300	1271903	+	BCIN_08g03310	--	--	--	hypothetical protein BCIN_08g03310 [Botrytis cinerea B05.10]	--	M7UBJ9_BOTF1 SubName: Full=Uncharacterized protein {ECO:0000313|EMBL:EMR80727.1};	--	GO:0016021,integral component of membrane; GO:0005575,cellular_component; GO:0016020,membrane; GO:0031224,intrinsic component of membrane; GO:0110165,cellular anatomical entity	PF01284.26:Membrane-associating domain
BCIN_08g03710	50.5862	51.6104	50.5469	196.243	188.076	184.212	3464	3129	2961	11982	12234	10839	1.74758	0	0	up	NC_037317.1	1434250	1436729	-	Bcnde2	--	K03885 NADH:quinone reductase (non-electrogenic) [EC:1.6.5.9] | (RefSeq) Bcnde2; Bcnde2 (A)	ko00190: Oxidative phosphorylation; ko01100: Metabolic pathways	putative external nadh-ubiquinone oxidoreductase protein [Botrytis fragariae]	NDH2_YARLI RecName: Full=External alternative NADH-ubiquinone oxidoreductase, mitochondrial; EC=1.6.5.9; AltName: Full=External alternative NADH dehydrogenase; AltName: Full=NADH:ubiquinone reductase (non-electrogenic); Flags: Precursor;	A0A8H6EML0_9HELO SubName: Full=Putative external nadh-ubiquinone oxidoreductase protein {ECO:0000313|EMBL:KAF5877440.1};	NADH-dehydrogenase (ubiquinone)	GO:0005743,mitochondrial inner membrane; GO:0050136,NADH dehydrogenase (quinone) activity; GO:0006116,NADH oxidation; GO:0003674,molecular_function; GO:0003824,catalytic activity; GO:0003954,NADH dehydrogenase activity; GO:0003955,NAD(P)H dehydrogenase (quinone) activity; GO:0016491,oxidoreductase activity; GO:0016651,oxidoreductase activity, acting on NAD(P)H; GO:0016655,oxidoreductase activity,…	PF07992.17:Pyridine nucleotide-disulphide oxidoreductase
BCIN_08g03880	264.64	263.847	264.754	1.4371	0.9614	0.9677	19414	17137	16615	94	67	61	-8.03122	0	0	down	NC_037317.1	1491634	1494172	+	Bcaba3	--	--	--	Bcaba3 [Botrytis cinerea B05.10]	ABA3_BOTFB RecName: Full=Alpha-ionylideneethane synthase aba3 {ECO:0000303|PubMed:16820452}; EC=4.2.3.- {ECO:0000269|PubMed:30226766}; AltName: Full=Abscisic acid biosynthesis cluster protein 3 {ECO:0000303|PubMed:16820452}; AltName: Full=Sesquiterpene synthase aba3 {ECO:0000303|PubMed:30226766};	M7V365_BOTF1 SubName: Full=Putative aba 3 protein {ECO:0000313|EMBL:EMR90662.1};	--	GO:0016829,lyase activity; GO:0009688,abscisic acid biosynthetic process; GO:0003674,molecular_function; GO:0003824,catalytic activity; GO:0006066,alcohol metabolic process; GO:0006082,organic acid metabolic process; GO:0006629,lipid metabolic process; GO:0006714,sesquiterpenoid metabolic process; GO:0006720,isoprenoid metabolic process; GO:0006721,terpenoid metabolic process; GO:0008150,biologic…	--
BCIN_08g04020	154.109	160.267	155.973	72.252	72.8334	72.7675	13652	12570	11820	5707	6129	5539	-1.25908	0	0	down	NC_037317.1	1561280	1564396	-	BCIN_08g04020	--	K17066 alcohol oxidase [EC:1.1.3.13] | (RefSeq) hypothetical protein (A)	ko00680: Methane metabolism; ko01100: Metabolic pathways; ko01200: Carbon metabolism	hypothetical protein BCIN_08g04020 [Botrytis cinerea B05.10]	STR4_STRTC RecName: Full=Dehydrogenase str4 {ECO:0000303|PubMed:30258052}; EC=1.1.-.- {ECO:0000305|PubMed:30258052}; AltName: Full=Strobilurin A biosynthesis cluster protein r4 {ECO:0000303|PubMed:30258052};	M7UAF1_BOTF1 SubName: Full=Putative choline oxidase protein {ECO:0000313|EMBL:EMR90650.1};	Glucose dehydrogenase/choline dehydrogenase/mandelonitrile lyase (GMC oxidoreductase family)	GO:0050660,flavin adenine dinucleotide binding; GO:0016614,oxidoreductase activity, acting on CH-OH group of donors; GO:0000166,nucleotide binding; GO:0003674,molecular_function; GO:0005488,binding; GO:0036094,small molecule binding; GO:0043167,ion binding; GO:0043168,anion binding; GO:0097159,organic cyclic compound binding; GO:1901265,nucleoside phosphate binding; GO:1901363,heterocyclic compou…	PF00732.22:GMC oxidoreductase
BCIN_08g04030	163.111	162.794	163.997	63.466	64.641	61.4315	13210	11673	11362	4583	4973	4275	-1.51839	0	0	down	NC_037317.1	1564464	1567266	+	BCIN_08g04030	--	K00130 betaine-aldehyde dehydrogenase [EC:1.2.1.8] | (RefSeq) hypothetical protein (A)	ko00260: Glycine, serine and threonine metabolism; ko01100: Metabolic pathways	hypothetical protein BCIN_08g04030 [Botrytis cinerea B05.10]	YLX7_SCHPO RecName: Full=Putative aldehyde dehydrogenase-like protein C922.07c; EC=1.2.1.-;	M7UA65_BOTF1 SubName: Full=Putative betaine aldehyde dehydrogenase protein {ECO:0000313|EMBL:EMR90649.1};	Aldehyde dehydrogenase	GO:0005829,cytosol; GO:0005634,nucleus; GO:0004028,3-chloroallyl aldehyde dehydrogenase activity; GO:0004029,aldehyde dehydrogenase (NAD+) activity; GO:0016620,oxidoreductase activity, acting on the aldehyde or oxo group of donors, NAD or NADP as acceptor; GO:0019483,beta-alanine biosynthetic process; GO:0006081,cellular aldehyde metabolic process; GO:0006598,polyamine catabolic process; GO:00036…	PF00171.25:Aldehyde dehydrogenase family
BCIN_08g04590	48.9104	44.8085	48.2552	12.0112	11.7861	11.4336	3923	3182	3311	859	898	788	-2.15943	0	0	down	NC_037317.1	1770237	1773286	+	BCIN_08g04590	--	--	--	hypothetical protein BCIN_08g04590 [Botrytis cinerea B05.10]	--	A0A384JQR0_BOTFB SubName: Full=Uncharacterized protein {ECO:0000313|EMBL:ATZ52831.1};	--	GO:0005975,carbohydrate metabolic process; GO:0008150,biological_process; GO:0008152,metabolic process; GO:0044238,primary metabolic process; GO:0071704,organic substance metabolic process	--
BCIN_08g04890	54.6458	54.1559	54.1089	142.475	137.123	137.344	6584	5777	5577	15306	15694	14219	1.20693	0	0	up	NC_037317.1	1872788	1877106	+	BCIN_08g04890	--	K20061 arrestin-related trafficking adapter 3/6 | (RefSeq) hypothetical protein (A)	--	hypothetical protein BCIN_08g04890 [Botrytis cinerea B05.10]	ALY2_SCHPO RecName: Full=Putative arrestin-related trafficking adapter C2D10.04;	M7UPF8_BOTF1 SubName: Full=Putative arrestin domain-containing protein {ECO:0000313|EMBL:EMR85607.1};	Thioredoxin binding protein TBP-2/VDUP1	GO:0032153,cell division site; GO:0051286,cell tip; GO:0005737,cytoplasm; GO:0005829,cytosol; GO:0005509,calcium ion binding; GO:0030674,protein-macromolecule adaptor activity; GO:0031625,ubiquitin protein ligase binding; GO:0072583,clathrin-dependent endocytosis; GO:0015031,protein transport; GO:0070086,ubiquitin-dependent endocytosis; GO:0003674,molecular_function; GO:0005488,binding; GO:004316…	PF02752.25:Arrestin (or S-antigen), C-terminal domain
BCIN_08g05270	12.3191	12.1357	12.6112	55.1015	55.2657	53.2585	845	737	740	3370	3601	3139	1.99406	0	0	up	NC_037317.1	1986084	1988727	+	Bczrt2	--	K14709 solute carrier family 39 (zinc transporter), member 1/2/3 | (RefSeq) Bczrt2; Bczrt2 (A)	--	Bczrt2 [Botrytis cinerea B05.10]	ZRT2_YEAST RecName: Full=Zinc-regulated transporter 2; AltName: Full=Low-affinity zinc transport protein ZRT2;	M7TPT5_BOTF1 SubName: Full=Putative membrane zinc transporter protein {ECO:0000313|EMBL:EMR85571.1};	Fe2+/Zn2+ regulated transporter	GO:0005783,endoplasmic reticulum; GO:0016021,integral component of membrane; GO:0016020,membrane; GO:0005886,plasma membrane; GO:0000007,low-affinity zinc ion transmembrane transporter activity; GO:0005385,zinc ion transmembrane transporter activity; GO:0071578,zinc ion import across plasma membrane; GO:0071577,zinc ion transmembrane transport; GO:0003674,molecular_function; GO:0005215,transporte…	PF02535.25:ZIP Zinc transporter
BCIN_08g05470	162.588	167.608	167.049	49.8133	48.1922	47.9827	13116	11971	11528	3583	3693	3326	-1.91675	0	0	down	NC_037317.1	2060483	2063327	-	BCIN_08g05470	--	K01137 N-acetylglucosamine-6-sulfatase [EC:3.1.6.14] | (RefSeq) hypothetical protein (A)	ko00531: Glycosaminoglycan degradation; ko01100: Metabolic pathways	hypothetical protein BCIN_08g05470 [Botrytis cinerea B05.10]	YHJ2_SCHPO RecName: Full=Uncharacterized sulfatase PB10D8.02c; EC=3.1.6.-;	M7UFR1_BOTF1 SubName: Full=Putative choline-sulfatase protein {ECO:0000313|EMBL:EMR85553.1};	Sulfatase	GO:0005829,cytosol; GO:0005634,nucleus; GO:0004065,arylsulfatase activity; GO:0046872,metal ion binding; GO:0046505,sulfolipid metabolic process; GO:0003674,molecular_function; GO:0003824,catalytic activity; GO:0008484,sulfuric ester hydrolase activity; GO:0016787,hydrolase activity; GO:0016788,hydrolase activity, acting on ester bonds; GO:0005488,binding; GO:0043167,ion binding; GO:0043169,catio…	PF00884.26:Sulfatase
BCIN_08g05630	300.218	300.514	301.441	994.714	1012.5	988.577	7217	6396	6199	21321	23121	20420	1.58278	0	0	up	NC_037317.1	2129466	2130400	-	BCIN_08g05630	--	K01725 cyanate lyase [EC:4.2.1.104] | (RefSeq) hypothetical protein (A)	ko00910: Nitrogen metabolism; ko01100: Metabolic pathways	hypothetical protein BCIN_08g05630 [Botrytis cinerea B05.10]	CYNS_BOTFB RecName: Full=Cyanate hydratase {ECO:0000255|HAMAP-Rule:MF_03139}; Short=Cyanase {ECO:0000255|HAMAP-Rule:MF_03139}; EC=4.2.1.104 {ECO:0000255|HAMAP-Rule:MF_03139}; AltName: Full=Cyanate hydrolase {ECO:0000255|HAMAP-Rule:MF_03139}; AltName: Full=Cyanate lyase {ECO:0000255|HAMAP-Rule:MF_03139};	M7TPP8_BOTF1 RecName: Full=Cyanate hydratase {ECO:0000256|HAMAP-Rule:MF_03139}; Short=Cyanase {ECO:0000256|HAMAP-Rule:MF_03139}; EC=4.2.1.104 {ECO:0000256|HAMAP-Rule:MF_03139}; AltName: Full=Cyanate hydrolase {ECO:0000256|HAMAP-Rule:MF_03139}; AltName: Full=Cyanate lyase {ECO:0000256|HAMAP-Rule:MF_03139};	--	GO:0008824,cyanate hydratase activity; GO:0003677,DNA binding; GO:0009439,cyanate metabolic process; GO:0003674,molecular_function; GO:0003824,catalytic activity; GO:0016829,lyase activity; GO:0016840,carbon-nitrogen lyase activity; GO:0003676,nucleic acid binding; GO:0005488,binding; GO:0097159,organic cyclic compound binding; GO:1901363,heterocyclic compound binding; GO:0006082,organic acid met…	PF02560.17:Cyanate lyase C-terminal domain
BCIN_08g05780	131.533	128.044	125.728	49.2365	46.798	46.8187	12359	10652	10106	4125	4177	3780	-1.58044	0	0	down	NC_037317.1	2160728	2163979	-	BCIN_08g05780	--	K24279 putative ergosteryl-3beta-O-L-aspartate hydrolase | (RefSeq) hypothetical protein (A)	--	hypothetical protein BCIN_08g05780 [Botrytis cinerea B05.10]	YFZ3_SCHPO RecName: Full=AB hydrolase superfamily protein C1039.03; EC=3.-.-.-;	A0A384JR04_BOTFB SubName: Full=Uncharacterized protein {ECO:0000313|EMBL:ATZ52963.1};	Arylacetamide deacetylase	GO:0005829,cytosol; GO:0005634,nucleus; GO:0019213,deacetylase activity; GO:0003674,molecular_function; GO:0003824,catalytic activity; GO:0016787,hydrolase activity; GO:0005575,cellular_component; GO:0005622,intracellular anatomical structure; GO:0005737,cytoplasm; GO:0110165,cellular anatomical entity; GO:0043226,organelle; GO:0043227,membrane-bounded organelle; GO:0043229,intracellular organell…	PF07859.16:alpha/beta hydrolase fold
BCIN_08g06460	990.976	1035.97	952.735	236.567	210.679	228.886	48160	44575	39609	10251	9726	9558	-2.28863	0	0	down	NC_037317.1	2379997	2381835	+	BCIN_08g06460	--	--	--	hypothetical protein BCIN_08g06460 [Botrytis cinerea B05.10]	--	A0A384JR74_BOTFB SubName: Full=Uncharacterized protein {ECO:0000313|EMBL:ATZ53033.1};	--	--	--
BCIN_08g06690	201.123	199.228	206.012	72.4275	75.7588	72.423	14214	12466	12455	4564	5086	4398	-1.60711	0	0	down	NC_037317.1	2462471	2465121	-	BCIN_08g06690	--	--	--	hypothetical protein BCIN_08g06690 [Botrytis cinerea B05.10]	--	M7TV60_BOTF1 SubName: Full=Uncharacterized protein {ECO:0000313|EMBL:EMR85170.1};	--	GO:0016021,integral component of membrane; GO:0005575,cellular_component; GO:0016020,membrane; GO:0031224,intrinsic component of membrane; GO:0110165,cellular anatomical entity	--
BCIN_08g06700	394.482	399.434	409.813	204.633	206.622	201.633	17359	15562	15427	8029	8637	7624	-1.12239	0	0	down	NC_037317.1	2466653	2468578	+	Bchch1	--	K26216 activator of Hsp90 ATPase protein 1 | (RefSeq) Bchch1; Bchch1 (A)	--	Bchch1 [Botrytis cinerea B05.10]	YNY8_SCHPO RecName: Full=Uncharacterized protein C1711.08;	M7TVB8_BOTF1 SubName: Full=Putative aha1 domain family protein {ECO:0000313|EMBL:EMR85169.1};	Uncharacterized conserved protein	GO:0005829,cytosol; GO:0001671,ATPase activator activity; GO:0051087,chaperone binding; GO:0051879,Hsp90 protein binding; GO:0032781,positive regulation of ATP-dependent activity; GO:0006457,protein folding; GO:0003674,molecular_function; GO:0098772,molecular function regulator activity; GO:0140677,molecular function activator activity; GO:0005488,binding; GO:0005515,protein binding; GO:0031072,h…	PF09229.14:Activator of Hsp90 ATPase, N-terminal
BCIN_08g07080	899.013	899.921	902.734	254.262	268.357	272.174	29638	26267	25459	7474	8404	7710	-1.91415	0	0	down	NC_037317.1	2592507	2593701	+	BCIN_08g07080	--	--	--	hypothetical protein BCIN_08g07080 [Botrytis cinerea B05.10]	--	M7TNL7_BOTF1 SubName: Full=Uncharacterized protein {ECO:0000313|EMBL:EMR85131.1};	--	--	--
BCIN_09g00500	1834.59	1822.35	1781.48	206.216	208.283	228.64	28995	25500	24086	2906	3127	3105	-3.22967	0	0	down	NC_037318.1	194835	195637	-	BCIN_09g00500	--	--	--	481be35c-48e4-4800-9351-7be58cb93e8f-CDS [Sclerotinia trifoliorum]	--	A0A8H2VVB4_9HELO SubName: Full=481be35c-48e4-4800-9351-7be58cb93e8f-CDS {ECO:0000313|EMBL:CAD6444773.1};	--	--	--
BCIN_09g00880	9.6953	9.1714	9.2846	146.108	140.647	143.326	437	366	358	5872	6022	5551	3.78299	0	0	up	NC_037318.1	325314	326956	+	BCIN_09g00880	--	--	--	hypothetical protein BCIN_09g00880 [Botrytis cinerea B05.10]	--	M7TXL3_BOTF1 SubName: Full=Putative duf1275 domain protein {ECO:0000313|EMBL:EMR88406.1};	--	GO:0016021,integral component of membrane; GO:0005575,cellular_component; GO:0016020,membrane; GO:0031224,intrinsic component of membrane; GO:0110165,cellular anatomical entity	PF06912.14:Protein of unknown function (DUF1275)
BCIN_09g01320	110.495	113.165	107.279	22.1885	21.6573	21.4883	6864	6224	5701	1229	1278	1147	-2.48945	0	0	down	NC_037318.1	500257	502576	+	BCIN_09g01320	--	K01637 isocitrate lyase [EC:4.1.3.1] | (RefSeq) hypothetical protein (A)	ko00630: Glyoxylate and dicarboxylate metabolism; ko01100: Metabolic pathways; ko01110: Biosynthesis of secondary metabolites; ko01200: Carbon metabolism	hypothetical protein BCIN_09g01320 [Botrytis cinerea B05.10]	ACEA_MAGO7 RecName: Full=Isocitrate lyase {ECO:0000303|PubMed:12622815}; Short=ICL {ECO:0000305}; Short=Isocitrase {ECO:0000305}; Short=Isocitratase {ECO:0000305}; EC=4.1.3.1 {ECO:0000250|UniProtKB:P28240}; AltName: Full=Methylisocitrate lyase {ECO:0000250|UniProtKB:P28240}; Short=MICA {ECO:0000305}; EC=4.1.3.30 {ECO:0000250|UniProtKB:P28240}; AltName: Full=Threo-D(S)-isocitrate glyoxylate-lyase …	M7UA83_BOTF1 RecName: Full=Isocitrate lyase {ECO:0000256|PIRNR:PIRNR001362};	Isocitrate lyase	GO:0009514,glyoxysome; GO:0004451,isocitrate lyase activity; GO:0046872,metal ion binding; GO:0046421,methylisocitrate lyase activity; GO:0006097,glyoxylate cycle; GO:0006099,tricarboxylic acid cycle; GO:0003674,molecular_function; GO:0003824,catalytic activity; GO:0016829,lyase activity; GO:0016830,carbon-carbon lyase activity; GO:0016833,oxo-acid-lyase activity; GO:0005488,binding; GO:0043167,i…	PF00463.24:Isocitrate lyase family
BCIN_09g01450	339.516	335.699	332.893	96.9778	94.8085	94.6882	18148	15887	15222	4622	4814	4349	-1.96403	0	0	down	NC_037318.1	542327	544310	-	BCIN_09g01450	--	--	--	hypothetical protein BCIN_09g01450 [Botrytis cinerea B05.10]	--	A0A384JRZ8_BOTFB SubName: Full=Uncharacterized protein {ECO:0000313|EMBL:ATZ53272.1};	--	--	--
BCIN_09g01460	168.534	168.494	166.972	68.6414	68.5233	66.2496	5634	4987	4775	2046	2176	1903	-1.45748	0	0	down	NC_037318.1	544784	546006	+	BCIN_09g01460	--	--	--	hypothetical protein BCIN_09g01460 [Botrytis cinerea B05.10]	RM20_YEAST RecName: Full=54S ribosomal protein L20, mitochondrial; AltName: Full=Mitochondrial large ribosomal subunit protein mL58 {ECO:0000303|PubMed:24675956}; AltName: Full=YmL20; Flags: Precursor;	M7TJA0_BOTF1 SubName: Full=Putative 60s ribosomal protein {ECO:0000313|EMBL:EMR83581.1};	--	GO:0005743,mitochondrial inner membrane; GO:0005762,mitochondrial large ribosomal subunit; GO:0005739,mitochondrion; GO:0003735,structural constituent of ribosome; GO:0032543,mitochondrial translation; GO:0003674,molecular_function; GO:0005198,structural molecule activity; GO:0006412,translation; GO:0006518,peptide metabolic process; GO:0006807,nitrogen compound metabolic process; GO:0008150,biol…	PF12824.10:Mitochondrial ribosomal protein subunit L20
BCIN_09g01610	103.75	108.034	100.696	26.3563	27.5197	27.4612	6481	5975	5381	1468	1633	1474	-2.09054	0	0	down	NC_037318.1	607730	609946	+	Bchex4	--	K08139 MFS transporter, SP family, sugar:H+ symporter | (RefSeq) hypothetical protein (A)	ko04113: Meiosis - yeast	Bchex4 [Botrytis cinerea B05.10]	ORYC_ASPOR RecName: Full=MFS-type transporter oryC {ECO:0000303|PubMed:30104550}; AltName: Full=Oryzines biosynthesis cluster protein C {ECO:0000303|PubMed:30104550};	A0A384JRR5_BOTFB SubName: Full=Bchex4 {ECO:0000313|EMBL:ATZ53288.1};	Predicted transporter (major facilitator superfamily)	GO:0016021,integral component of membrane; GO:0022857,transmembrane transporter activity; GO:0003674,molecular_function; GO:0005215,transporter activity; GO:0005575,cellular_component; GO:0016020,membrane; GO:0031224,intrinsic component of membrane; GO:0110165,cellular anatomical entity	PF00083.27:Sugar (and other) transporter
BCIN_09g01770	111.37	119.977	113.914	460.918	450.84	448.099	4328	4128	3787	15971	16643	14963	1.82941	0	0	up	NC_037318.1	667555	669012	+	BCIN_09g01770	--	K09191 general transcription factor IIIA | (RefSeq) hypothetical protein (A)	--	hypothetical protein BCIN_09g01770 [Botrytis cinerea B05.10]	--	A0A384JRT6_BOTFB RecName: Full=C2H2-type domain-containing protein {ECO:0000259|PROSITE:PS50157};	--	--	--
BCIN_09g02130	3512.85	3556.35	3541.45	338.853	335.041	320.433	165949	148745	143118	14273	15035	13007	-3.56428	0	0	down	NC_037318.1	791869	793612	-	BCIN_09g02130	--	--	--	hypothetical protein BCIN_09g02130 [Botrytis cinerea B05.10]	--	A0A384JSK5_BOTFB SubName: Full=Uncharacterized protein {ECO:0000313|EMBL:ATZ53344.1};	--	--	--
BCIN_09g02320	252.666	252.631	248.019	75.0339	73.2426	70.5246	12104	10715	10164	3205	3333	2903	-1.93216	0	0	down	NC_037318.1	844300	846047	+	BCIN_09g02320	--	--	--	hypothetical protein BCIN_09g02320 [Botrytis cinerea B05.10]	TERF_ASPTN RecName: Full=Kelch-like protein terF {ECO:0000305|PubMed:24816227}; AltName: Full=Terrein biosynthesis cluster protein terF {ECO:0000303|PubMed:24816227};	M7TYR8_BOTF1 SubName: Full=Putative kelch domain-containing protein {ECO:0000313|EMBL:EMR88746.1};	Kelch repeat-containing proteins	--	PF01344.28:Kelch motif
BCIN_09g02550	25.4608	25.492	23.1844	92.177	92.5955	92.6734	2140	1897	1667	6908	7393	6693	1.75409	0	0	up	NC_037318.1	914916	917997	-	BCIN_09g02550	--	K08157 MFS transporter, DHA1 family, multidrug resistance protein | (RefSeq) Bcbik6; Bcbik6 (A)	--	hypothetical protein BCIN_09g02550 [Botrytis cinerea B05.10]	PPSE_ASPOR RecName: Full=MFS-type transporter ppsE {ECO:0000303|PubMed:32885554}; AltName: Full=2,4'-dihydroxy-3'-methoxypropiophenone biosynthesis cluster protein E {ECO:0000303|PubMed:32885554};	A0A384JS28_BOTFB RecName: Full=MFS domain-containing protein {ECO:0000259|PROSITE:PS50850};	Synaptic vesicle transporter SVOP and related transporters (major facilitator superfamily)	GO:0016021,integral component of membrane; GO:0022857,transmembrane transporter activity; GO:0003674,molecular_function; GO:0005215,transporter activity; GO:0005575,cellular_component; GO:0016020,membrane; GO:0031224,intrinsic component of membrane; GO:0110165,cellular anatomical entity	PF07690.19:Major Facilitator Superfamily
BCIN_09g02640	8.3441	7.742	8.2031	127.204	119.558	117.437	717	589	603	9746	9759	8671	3.75681	0	0	up	NC_037318.1	951701	954861	-	BCIN_09g02640	--	K05349 beta-glucosidase [EC:3.2.1.21] | (RefSeq) hypothetical protein (A)	ko00460: Cyanoamino acid metabolism; ko00500: Starch and sucrose metabolism; ko00999: Biosynthesis of various plant secondary metabolites; ko01100: Metabolic pathways; ko01110: Biosynthesis of secondary metabolites	hypothetical protein BCIN_09g02640 [Botrytis cinerea B05.10]	BGLG_ASPFN RecName: Full=Probable beta-glucosidase G; EC=3.2.1.21; AltName: Full=Beta-D-glucoside glucohydrolase G; AltName: Full=Cellobiase G; AltName: Full=Gentiobiase G; Flags: Precursor;	M7V2T5_BOTF1 RecName: Full=Beta-glucosidase {ECO:0000256|ARBA:ARBA00012744, ECO:0000256|RuleBase:RU361161}; EC=3.2.1.21 {ECO:0000256|ARBA:ARBA00012744, ECO:0000256|RuleBase:RU361161};	--	GO:0005576,extracellular region; GO:0008422,beta-glucosidase activity; GO:0102483,scopolin beta-glucosidase activity; GO:0030245,cellulose catabolic process; GO:0003674,molecular_function; GO:0003824,catalytic activity; GO:0004553,hydrolase activity, hydrolyzing O-glycosyl compounds; GO:0015926,glucosidase activity; GO:0016787,hydrolase activity; GO:0016798,hydrolase activity, acting on glycosyl …	PF01915.25:Glycosyl hydrolase family 3 C-terminal domain
BCIN_09g03010	50.2914	51.1947	49.7429	20.899	20.7275	22.1625	6148	5541	5202	2278	2407	2328	-1.39481	0	0	down	NC_037318.1	1082252	1086758	+	BCIN_09g03010	--	--	--	hypothetical protein BCIN_09g03010 [Botrytis cinerea B05.10]	YDG8_SCHPO RecName: Full=Uncharacterized protein C26F1.08c;	A0A384JSD6_BOTFB SubName: Full=Uncharacterized protein {ECO:0000313|EMBL:ATZ53453.1};	Predicted membrane protein	GO:0005783,endoplasmic reticulum; GO:0016021,integral component of membrane; GO:0015140,malate transmembrane transporter activity; GO:0003674,molecular_function; GO:0005215,transporter activity; GO:0005310,dicarboxylic acid transmembrane transporter activity; GO:0005342,organic acid transmembrane transporter activity; GO:0008509,anion transmembrane transporter activity; GO:0008514,organic anion t…	PF13515.9:Fusaric acid resistance protein-like
BCIN_09g03090	226.918	230.114	232.758	11.6015	13.3525	12.0612	11736	10537	10298	535	656	536	-4.36656	0	0	down	NC_037318.1	1107492	1109358	-	BCIN_09g03090	--	K18693 diacylglycerol diphosphate phosphatase / phosphatidate phosphatase [EC:3.6.1.75 3.1.3.4] | (RefSeq) hypothetical protein (A)	ko00561: Glycerolipid metabolism; ko00564: Glycerophospholipid metabolism; ko01110: Biosynthesis of secondary metabolites	hypothetical protein BCIN_09g03090 [Botrytis cinerea B05.10]	DPP1_YEAST RecName: Full=Diacylglycerol pyrophosphate phosphatase 1 {ECO:0000303|PubMed:8567632, ECO:0000303|PubMed:9452443}; Short=DGPP phosphatase; EC=3.1.3.81; AltName: Full=Lysophosphatidate phosphatase; EC=3.1.3.106; AltName: Full=Phosphatidate phosphatase; EC=3.1.3.4;	A0A384JSE4_BOTFB RecName: Full=acidPPc domain-containing protein {ECO:0000259|SMART:SM00014};	Lipid phosphate phosphatase and related enzymes of the PAP2 family	GO:0000329,fungal-type vacuole membrane; GO:0016021,integral component of membrane; GO:0000810,diacylglycerol diphosphate phosphatase activity; GO:0042802,identical protein binding; GO:0008195,phosphatidate phosphatase activity; GO:0006644,phospholipid metabolic process; GO:0003674,molecular_function; GO:0003824,catalytic activity; GO:0016462,pyrophosphatase activity; GO:0016787,hydrolase activit…	PF01569.24:PAP2 superfamily
BCIN_09g04150	139.949	142.895	134.267	39.5186	39.4158	38.8049	9834	8890	8071	2476	2631	2343	-1.97358	0	0	down	NC_037318.1	1464638	1467118	-	BCIN_09g04150	--	--	--	hypothetical protein BCIN_09g04150 [Botrytis cinerea B05.10]	--	A0A384JSN3_BOTFB SubName: Full=Uncharacterized protein {ECO:0000313|EMBL:ATZ53589.1};	--	--	PF00314.20:Thaumatin family
BCIN_09g04490	28.6563	30.9289	30.6628	7.8802	7.5549	7.3256	2859	2732	2617	701	716	628	-2.1352	0	0	down	NC_037318.1	1571012	1574573	+	BCIN_09g04490	--	--	--	hypothetical protein BCIN_09g04490 [Botrytis cinerea B05.10]	TREA_EMENI RecName: Full=Acid trehalase; EC=3.2.1.28; AltName: Full=Alpha,alpha-trehalase; AltName: Full=Alpha,alpha-trehalose glucohydrolase; Flags: Precursor;	A0A384JTF2_BOTFB RecName: Full=Alpha,alpha-trehalase {ECO:0000256|ARBA:ARBA00012757}; EC=3.2.1.28 {ECO:0000256|ARBA:ARBA00012757};	Acid trehalase	GO:0005576,extracellular region; GO:0009277,fungal-type cell wall; GO:0031160,spore wall; GO:0004555,alpha,alpha-trehalase activity; GO:0030246,carbohydrate binding; GO:0004553,hydrolase activity, hydrolyzing O-glycosyl compounds; GO:0005975,carbohydrate metabolic process; GO:0005993,trehalose catabolic process; GO:0003674,molecular_function; GO:0003824,catalytic activity; GO:0015927,trehalase ac…	PF03636.18:Glycosyl hydrolase family 65, N-terminal domain
BCIN_09g04620	3737.67	3848.93	3744.07	328.974	331.609	386.391	100002	91174	85694	7848	8428	8883	-3.58523	0	0	down	NC_037318.1	1632152	1633213	+	BCIN_09g04620	--	--	--	hypothetical protein BCIN_09g04620 [Botrytis cinerea B05.10]	HSP12_YEAST RecName: Full=12 kDa heat shock protein; AltName: Full=Glucose and lipid-regulated protein;	M7UTG6_BOTF1 SubName: Full=Putative chaperone heat shock protein hsp12 protein {ECO:0000313|EMBL:EMR90318.1};	--	GO:0005737,cytoplasm; GO:0005829,cytosol; GO:0005768,endosome; GO:0005634,nucleus; GO:0005886,plasma membrane; GO:0008289,lipid binding; GO:0007155,cell adhesion; GO:0034605,cellular response to heat; GO:0071470,cellular response to osmotic stress; GO:0034599,cellular response to oxidative stress; GO:0007009,plasma membrane organization; GO:0003674,molecular_function; GO:0005488,binding; GO:00081…	PF04119.15:Heat shock protein 9/12
BCIN_09g05130	91.557	92.5561	87.5137	16.691	16.1713	15.213	3439	3078	2812	559	577	491	-2.64645	0	0	down	NC_037318.1	1785443	1786742	-	BCIN_09g05130	--	--	--	hypothetical protein BOTCAL_0018g00340 [Botryotinia calthae]	--	A0A4Y8DF19_9HELO SubName: Full=Uncharacterized protein {ECO:0000313|EMBL:TEY84257.1};	--	GO:0016021,integral component of membrane; GO:0005575,cellular_component; GO:0016020,membrane; GO:0031224,intrinsic component of membrane; GO:0110165,cellular anatomical entity	PF00397.29:WW domain
BCIN_09g05450	154.259	151.581	150.589	54.9045	54.8119	54.2227	6592	5735	5505	2092	2225	1991	-1.62608	0	0	down	NC_037318.1	1906649	1908366	+	BCIN_09g05450	--	--	--	hypothetical protein BCIN_09g05450 [Botrytis cinerea B05.10]	--	A0A384JT65_BOTFB SubName: Full=Uncharacterized protein {ECO:0000313|EMBL:ATZ53769.1};	--	--	--
BCIN_09g06120	48.4741	50.8003	48.6197	132.292	139.677	133.745	3881	3601	3330	9444	10623	9201	1.30747	0	0	up	NC_037318.1	2127728	2130659	+	Bczrt1	--	K14709 solute carrier family 39 (zinc transporter), member 1/2/3 | (RefSeq) Bczrt1; Bczrt1 (A)	--	Bczrt1 [Botrytis cinerea B05.10]	ZRT1_YEAST RecName: Full=Zinc-regulated transporter 1; AltName: Full=High-affinity zinc transport protein ZRT1;	M7THV3_BOTF1 SubName: Full=Putative zinc-regulated transporter 1 protein {ECO:0000313|EMBL:EMR80945.1};	Fe2+/Zn2+ regulated transporter	GO:0071944,cell periphery; GO:0005783,endoplasmic reticulum; GO:0005887,integral component of plasma membrane; GO:0016020,membrane; GO:0005886,plasma membrane; GO:0000006,high-affinity zinc transmembrane transporter activity; GO:0005385,zinc ion transmembrane transporter activity; GO:0071578,zinc ion import across plasma membrane; GO:0071577,zinc ion transmembrane transport; GO:0003674,molecular_…	PF02535.25:ZIP Zinc transporter
BCIN_09g06210	4831.69	4882.81	4690.22	650.891	682.454	672.654	130250	116539	108161	15645	17476	15581	-2.99297	0	0	down	NC_037318.1	2172296	2173350	-	BCIN_09g06210	--	--	--	hypothetical protein BCIN_09g06210 [Botrytis cinerea B05.10]	--	M7UB06_BOTF1 SubName: Full=Putative magnesium ion transporter protein {ECO:0000313|EMBL:EMR90835.1};	--	GO:0016021,integral component of membrane; GO:0005575,cellular_component; GO:0016020,membrane; GO:0031224,intrinsic component of membrane; GO:0110165,cellular anatomical entity	--
BCIN_09g06230	1531.03	1514.95	1535.97	232.898	253.074	250.149	23755	20811	20387	3222	3730	3335	-2.78665	0	0	down	NC_037318.1	2178500	2179090	+	Bcpio11	--	--	--	Bcpio11 [Botrytis cinerea B05.10]	--	M7V3L5_BOTF1 SubName: Full=Uncharacterized protein {ECO:0000313|EMBL:EMR90837.1};	--	--	--
BCIN_09g06250	190.198	191.334	186.052	72.4835	72.869	73.6621	4847	4317	4056	1647	1764	1613	-1.52282	0	0	down	NC_037318.1	2182306	2183390	-	Bctif11	--	K03236 translation initiation factor 1A | (RefSeq) Bctif11 (A)	--	Bctif11 [Botrytis cinerea B05.10]	IF1A_SCHPO RecName: Full=Eukaryotic translation initiation factor 1A; Short=eIF-1A; AltName: Full=Eukaryotic translation initiation factor 4C; Short=eIF-4C;	M7UAP4_BOTF1 RecName: Full=Eukaryotic translation initiation factor 4C {ECO:0000256|ARBA:ARBA00032507};	Translation initiation factor 1A (eIF-1A)	GO:0005737,cytoplasm; GO:0005829,cytosol; GO:0003725,double-stranded RNA binding; GO:0033592,RNA strand annealing activity; GO:0003743,translation initiation factor activity; GO:0002183,cytoplasmic translational initiation; GO:0006413,translational initiation; GO:0003674,molecular_function; GO:0003676,nucleic acid binding; GO:0003723,RNA binding; GO:0005488,binding; GO:0097159,organic cyclic comp…	PF01176.22:Translation initiation factor 1A / IF-1
BCIN_09g06900	89.3872	90.3339	92.9739	31.0486	32.4001	31.9319	9073	8118	8073	2810	3124	2785	-1.66399	0	0	down	NC_037318.1	2439713	2443381	-	Bos5	--	K11227 mitogen-activated protein kinase kinase [EC:2.7.12.2] | (RefSeq) bos5; Bos5 (A)	ko04011: MAPK signaling pathway - yeast; ko04139: Mitophagy - yeast	Bos5 [Botrytis cinerea B05.10]	WIS1_SCHPO RecName: Full=Protein kinase wis1; EC=2.7.12.2; AltName: Full=Protein kinase sty2;	M7UU26_BOTF1 SubName: Full=Putative map kinase kinase protein {ECO:0000313|EMBL:EMR87287.1};	Mitogen-activated protein kinase kinase (MAP2K)	GO:0005737,cytoplasm; GO:0005829,cytosol; GO:1990315,Mcs4 RR-MAPKKK complex; GO:0005634,nucleus; GO:0005524,ATP binding; GO:0004708,MAP kinase kinase activity; GO:0004672,protein kinase activity; GO:0106310,protein serine kinase activity; GO:0004674,protein serine/threonine kinase activity; GO:0004713,protein tyrosine kinase activity; GO:0007049,cell cycle; GO:0051301,cell division; GO:0071474,ce…	PF00069.28:Protein kinase domain
BCIN_10g00310	314.111	308.748	315.683	143.006	146.99	139.968	36439	31711	31328	14792	16198	13952	-1.27486	0	0	down	NC_037319.1	113840	118125	+	BCIN_10g00310	--	K01210 glucan 1,3-beta-glucosidase [EC:3.2.1.58] | (RefSeq) hypothetical protein (A)	ko00500: Starch and sucrose metabolism; ko01100: Metabolic pathways	hypothetical protein BCIN_10g00310 [Botrytis cinerea B05.10]	E13B_ARTBC RecName: Full=Probable glucan endo-1,3-beta-glucosidase ARB_02077 {ECO:0000305}; EC=3.2.1.39 {ECO:0000250|UniProtKB:P53626}; AltName: Full=(1->3)-beta-glucan endohydrolase ARB_02077 {ECO:0000305}; Short=(1->3)-beta-glucanase ARB_02077 {ECO:0000305}; Flags: Precursor;	A0A384JUF2_BOTFB SubName: Full=Uncharacterized protein {ECO:0000313|EMBL:ATZ54004.1};	--	GO:0005576,extracellular region; GO:0042973,glucan endo-1,3-beta-D-glucosidase activity; GO:0008152,metabolic process; GO:0003674,molecular_function; GO:0003824,catalytic activity; GO:0004553,hydrolase activity, hydrolyzing O-glycosyl compounds; GO:0008422,beta-glucosidase activity; GO:0015926,glucosidase activity; GO:0016787,hydrolase activity; GO:0016798,hydrolase activity, acting on glycosyl b…	PF12708.10:Pectate lyase superfamily protein
BCIN_10g01060	64.1125	61.6505	65.27	24.819	24.3279	24.2459	5887	5012	5127	2032	2122	1913	-1.52887	0	0	down	NC_037319.1	428878	432295	-	BCIN_10g01060	--	--	--	hypothetical protein BCIN_10g01060 [Botrytis cinerea B05.10]	GTAA_ARTBC RecName: Full=Probable glutaminase ARB_05535/05536 {ECO:0000305}; EC=3.5.1.2 {ECO:0000250|UniProtKB:Q2U4L7}; Flags: Precursor;	A0A384JU24_BOTFB SubName: Full=Uncharacterized protein {ECO:0000313|EMBL:ATZ54085.1};	--	GO:0005576,extracellular region; GO:0004359,glutaminase activity; GO:0003674,molecular_function; GO:0003824,catalytic activity; GO:0016787,hydrolase activity; GO:0016810,hydrolase activity, acting on carbon-nitrogen (but not peptide) bonds; GO:0016811,hydrolase activity, acting on carbon-nitrogen (but not peptide) bonds, in linear amides; GO:0005575,cellular_component; GO:0110165,cellular anatomi…	PF08760.14:Domain of unknown function (DUF1793)
BCIN_10g03420	366.724	353.278	356.065	123.561	133.136	127.576	27295	23280	22671	8200	9413	8159	-1.63428	0	0	down	NC_037319.1	1296777	1300377	-	BCIN_10g03420	--	--	--	hypothetical protein BCIN_10g03420 [Botrytis cinerea B05.10]	PXA1_SCHPO RecName: Full=PXA domain protein 1;	A0A384JVE2_BOTFB RecName: Full=PXA domain-containing protein {ECO:0000259|PROSITE:PS51207};	--	GO:0005737,cytoplasm; GO:0005829,cytosol; GO:0005768,endosome; GO:0031303,integral component of endosome membrane; GO:0032511,late endosome to vacuole transport via multivesicular body sorting pathway; GO:0015031,protein transport; GO:0042147,retrograde transport, endosome to Golgi; GO:0007033,vacuole organization; GO:0006810,transport; GO:0007034,vacuolar transport; GO:0008150,biological_process…	PF02194.18:PXA domain
BCIN_10g03770	86.8407	86.1955	85.7191	5.7474	6.2209	5.8923	5643	4959	4765	333	384	329	-4.00435	0	0	down	NC_037319.1	1426761	1429009	-	BCIN_10g03770	--	K01078 acid phosphatase [EC:3.1.3.2] | (RefSeq) hypothetical protein (A)	ko00730: Thiamine metabolism; ko00740: Riboflavin metabolism; ko01100: Metabolic pathways	hypothetical protein BCIN_10g03770 [Botrytis cinerea B05.10]	PPA1_PICPA RecName: Full=Acid phosphatase PHO1; EC=3.1.3.2; Flags: Precursor;	M7U180_BOTF1 SubName: Full=Putative repressible acid phosphatase protein {ECO:0000313|EMBL:EMR89671.1};	Multiple inositol polyphosphate phosphatase	GO:0003993,acid phosphatase activity; GO:0003674,molecular_function; GO:0003824,catalytic activity; GO:0016787,hydrolase activity; GO:0016788,hydrolase activity, acting on ester bonds; GO:0016791,phosphatase activity; GO:0042578,phosphoric ester hydrolase activity	PF00328.25:Histidine phosphatase superfamily (branch 2)
BCIN_10g04230	180.654	176.397	177.881	396.291	397.44	412.306	13211	11421	11128	25840	27609	25908	1.02378	0	0	up	NC_037319.1	1623850	1626442	+	BCIN_10g04230	--	K04713 sphinganine C4-monooxygenase [EC:1.14.18.5] | (RefSeq) hypothetical protein (A)	ko00600: Sphingolipid metabolism; ko01100: Metabolic pathways	putative sphinganine hydroxylase protein [Botrytis fragariae]	SUR2_YEAST RecName: Full=Sphingolipid C4-hydroxylase SUR2; EC=1.-.-.-; AltName: Full=Syringomycin response protein 2;	A0A8H6AUQ3_9HELO SubName: Full=Putative sphinganine hydroxylase protein {ECO:0000313|EMBL:KAF5873820.1};	Sphingolipid hydroxylase	GO:0005789,endoplasmic reticulum membrane; GO:0016021,integral component of membrane; GO:0016020,membrane; GO:0005506,iron ion binding; GO:0016491,oxidoreductase activity; GO:0042284,sphingolipid delta-4 desaturase activity; GO:0000170,sphingosine hydroxylase activity; GO:0030148,sphingolipid biosynthetic process; GO:0006665,sphingolipid metabolic process; GO:0003674,molecular_function; GO:000548…	PF04116.16:Fatty acid hydroxylase
BCIN_10g05670	91.7946	91.1543	92.5494	329.912	332.096	322.901	7665	6739	6611	24563	26342	23168	1.68928	0	0	up	NC_037319.1	2159164	2162053	+	BCIN_10g05670	--	--	--	hypothetical protein BOTCAL_0645g00030 [Botryotinia calthae]	--	A0A4Y8CKN9_9HELO SubName: Full=Uncharacterized protein {ECO:0000313|EMBL:TEY34121.1};	--	--	--
BCIN_10g05750	331.453	318.145	318.216	895.164	885.452	903.085	27380	23268	22487	65933	69481	64101	1.32244	0	0	up	NC_037319.1	2193576	2196584	+	BCIN_10g05750	--	--	--	hypothetical protein BofuT4_P086330.1 [Botrytis cinerea T4]	--	G2YGF6_BOTF4 SubName: Full=Uncharacterized protein {ECO:0000313|EMBL:CCD50854.1};	--	--	--
BCIN_10g05950	405.498	404.343	416.699	184.209	180.643	171.214	29021	25621	25512	11755	12281	10529	-1.34268	0	0	down	NC_037319.1	2282387	2285061	-	Bcpac1	--	--	--	Bcpac1 [Botrytis cinerea B05.10]	PACC_SCLSC RecName: Full=pH-response transcription factor pacC/RIM101;	Q4L0V2_BOTFU SubName: Full=Transcription regulator PAC1 {ECO:0000313|EMBL:AAV54519.1};	FOG: Zn-finger	GO:0005737,cytoplasm; GO:0005634,nucleus; GO:0003677,DNA binding; GO:0046872,metal ion binding; GO:0003674,molecular_function; GO:0003676,nucleic acid binding; GO:0005488,binding; GO:0097159,organic cyclic compound binding; GO:1901363,heterocyclic compound binding; GO:0043167,ion binding; GO:0043169,cation binding; GO:0005575,cellular_component; GO:0005622,intracellular anatomical structure; GO:0…	PF00096.29:Zinc finger, C2H2 type
BCIN_10g06130	84.6771	83.7356	86.5805	27.9469	29.4529	27.3123	4788	4192	4188	1409	1582	1327	-1.73761	0	0	down	NC_037319.1	2354903	2357037	-	BCIN_10g06130	--	K01213 galacturan 1,4-alpha-galacturonidase [EC:3.2.1.67] | (RefSeq) hypothetical protein (A)	ko00040: Pentose and glucuronate interconversions; ko01100: Metabolic pathways	hypothetical protein BCIN_10g06130 [Botrytis cinerea B05.10]	RGXB_ASPNC RecName: Full=Alpha-L-rhamnosidase rgxB; EC=3.2.1.40; AltName: Full=Exopolygalacturonase B; AltName: Full=Exorhamnogalacturonase B; AltName: Full=Pnp-rhamnohydrolase; Flags: Precursor;	M7U6T0_BOTF1 SubName: Full=Putative exo-rhamnogalacturonase b protein {ECO:0000313|EMBL:EMR89310.1};	--	GO:0005576,extracellular region; GO:0030596,alpha-L-rhamnosidase activity; GO:0004650,polygalacturonase activity; GO:0071555,cell wall organization; GO:0000272,polysaccharide catabolic process; GO:0003674,molecular_function; GO:0003824,catalytic activity; GO:0004553,hydrolase activity, hydrolyzing O-glycosyl compounds; GO:0016787,hydrolase activity; GO:0016798,hydrolase activity, acting on glycos…	PF00295.20:Glycosyl hydrolases family 28
BCIN_11g00260	122.432	125.239	127.551	12.5129	14.0196	15.0875	6233	5645	5555	568	678	660	-3.32189	0	0	down	NC_037320.1	98839	100725	-	BCIN_11g00260	--	K19564 choline transport protein | (RefSeq) hypothetical protein (A)	--	hypothetical protein BCIN_11g00260 [Botrytis cinerea B05.10]	HNM1_YEAST RecName: Full=Choline transport protein;	A0A384JVX0_BOTFB SubName: Full=Uncharacterized protein {ECO:0000313|EMBL:ATZ54672.1};	Amino acid transporters	GO:0071944,cell periphery; GO:0005783,endoplasmic reticulum; GO:0016021,integral component of membrane; GO:1901235,(R)-carnitine transmembrane transporter activity; GO:0015220,choline transmembrane transporter activity; GO:0034228,ethanolamine transmembrane transporter activity; GO:1900749,(R)-carnitine transport; GO:0006865,amino acid transport; GO:0015871,choline transport; GO:0034229,ethanolam…	PF13520.9:Amino acid permease
BCIN_11g01310	10.0634	9.8954	10.1491	52.36	53.1562	51.4395	510	444	440	2366	2559	2240	2.23371	0	0	up	NC_037320.1	449537	451290	+	BCIN_11g01310	--	--	--	hypothetical protein BCIN_11g01310 [Botrytis cinerea B05.10]	--	A0A384JW87_BOTFB SubName: Full=Uncharacterized protein {ECO:0000313|EMBL:ATZ54798.1};	--	GO:0016787,hydrolase activity; GO:0003674,molecular_function; GO:0003824,catalytic activity	PF00561.23:alpha/beta hydrolase fold
BCIN_11g01370	54.6515	52.9814	52.91	17.9846	18.412	17.5636	4284	3677	3548	1257	1371	1183	-1.72148	0	0	down	NC_037320.1	464581	467558	+	BCIN_11g01370	--	K01210 glucan 1,3-beta-glucosidase [EC:3.2.1.58] | (RefSeq) hypothetical protein (A)	ko00500: Starch and sucrose metabolism; ko01100: Metabolic pathways	hypothetical protein BCIN_11g01370 [Botrytis cinerea B05.10]	EXG1_COCCA RecName: Full=Glucan 1,3-beta-glucosidase; EC=3.2.1.58; AltName: Full=1,3-beta-D-glucanohydrolase; AltName: Full=Exo-beta 1,3 glucanase; Flags: Precursor;	A0A384JWT2_BOTFB SubName: Full=Uncharacterized protein {ECO:0000313|EMBL:ATZ54804.1};	--	GO:0004338,glucan exo-1,3-beta-glucosidase activity; GO:0071555,cell wall organization; GO:0008152,metabolic process; GO:0003674,molecular_function; GO:0003824,catalytic activity; GO:0004553,hydrolase activity, hydrolyzing O-glycosyl compounds; GO:0008422,beta-glucosidase activity; GO:0015926,glucosidase activity; GO:0016787,hydrolase activity; GO:0016798,hydrolase activity, acting on glycosyl bo…	PF12708.10:Pectate lyase superfamily protein
BCIN_11g01450	99.9701	97.8025	101.324	11.6105	10.8057	11.0269	2279	1974	1976	236	234	216	-3.31011	0	0	down	NC_037320.1	493273	494165	-	Bhp2	--	--	--	Bhp2 [Botrytis cinerea B05.10]	CRYP_CRYPA RecName: Full=Cryparin; Flags: Precursor;	A0A384JW35_BOTFB SubName: Full=Bhp2 {ECO:0000313|EMBL:ATZ54816.1};	--	GO:0005576,extracellular region; GO:0005575,cellular_component; GO:0110165,cellular anatomical entity	PF06766.14:Fungal hydrophobin
BCIN_11g01560	48.8039	50.5314	49.1124	4.3808	4.0164	4.9424	2149	1970	1850	172	168	187	-3.62872	0	0	down	NC_037320.1	512428	514063	+	BCIN_11g01560	--	K24139 auxin efflux carrier family protein | (RefSeq) hypothetical protein (A)	--	hypothetical protein BCIN_11g01560 [Botrytis cinerea B05.10]	YDQ4_SCHPO RecName: Full=Uncharacterized transporter C5D6.04;	A0A384JWC4_BOTFB SubName: Full=Uncharacterized protein {ECO:0000313|EMBL:ATZ54831.1};	Predicted membrane protein	GO:0005783,endoplasmic reticulum; GO:0016021,integral component of membrane; GO:0022857,transmembrane transporter activity; GO:0003674,molecular_function; GO:0005215,transporter activity; GO:0005575,cellular_component; GO:0005622,intracellular anatomical structure; GO:0005737,cytoplasm; GO:0012505,endomembrane system; GO:0043226,organelle; GO:0043227,membrane-bounded organelle; GO:0043229,intrace…	PF03547.21:Membrane transport protein
BCIN_11g01720	25.4289	25.2599	25.5508	97.1615	101.838	100.867	2008	1766	1726	6841	7639	6844	1.82701	0	0	up	NC_037320.1	553698	556430	-	Bcltf3	--	--	--	Bcltf3 [Botrytis cinerea B05.10]	NRG1_YEAST RecName: Full=Transcriptional regulator NRG1; AltName: Full=Zinc finger protein MSS1;	M7UI75_BOTF1 SubName: Full=Putative c2h2 transcription factor protein {ECO:0000313|EMBL:EMR86513.1};	FOG: Zn-finger	GO:0005634,nucleus; GO:0031519,PcG protein complex; GO:0005667,transcription regulator complex; GO:0000981,DNA-binding transcription factor activity, RNA polymerase II-specific; GO:0001227,DNA-binding transcription repressor activity, RNA polymerase II-specific; GO:0046872,metal ion binding; GO:0000978,RNA polymerase II cis-regulatory region sequence-specific DNA binding; GO:0061629,RNA polymeras…	PF00096.29:Zinc finger, C2H2 type
BCIN_11g02030	909.788	900.226	915.554	205.567	221.537	212.58	17323	15176	14913	3490	4007	3478	-2.23956	0	0	down	NC_037320.1	674209	674942	+	BCIN_11g02030	--	--	--	hypothetical protein BCIN_11g02030 [Botrytis cinerea B05.10]	--	M7TSA1_BOTF1 RecName: Full=PLDc_N domain-containing protein {ECO:0000259|Pfam:PF13396};	--	GO:0016021,integral component of membrane; GO:0005886,plasma membrane; GO:0005575,cellular_component; GO:0016020,membrane; GO:0031224,intrinsic component of membrane; GO:0110165,cellular anatomical entity; GO:0071944,cell periphery	PF13396.9:Phospholipase_D-nuclease N-terminal
BCIN_11g03020	72.594	75.0829	72.5753	195.095	200.271	193.204	4497	4118	3846	10776	11785	10284	1.26956	0	0	up	NC_037320.1	1044441	1046584	+	BCIN_11g03020	--	K00849 galactokinase [EC:2.7.1.6] | (RefSeq) hypothetical protein (A)	ko00052: Galactose metabolism; ko00520: Amino sugar and nucleotide sugar metabolism; ko01100: Metabolic pathways; ko01250: Biosynthesis of nucleotide sugars	similar to galactokinase [Botrytis cinerea T4]	GAL1_KLULA RecName: Full=Galactokinase; EC=2.7.1.6; AltName: Full=Galactose kinase;	G2YX74_BOTF4 RecName: Full=Galactokinase {ECO:0000256|ARBA:ARBA00019487}; EC=2.7.1.6 {ECO:0000256|ARBA:ARBA00012315}; AltName: Full=Galactose kinase {ECO:0000256|ARBA:ARBA00029590};	Galactokinase	GO:0005737,cytoplasm; GO:0005524,ATP binding; GO:0004335,galactokinase activity; GO:0006012,galactose metabolic process; GO:0000166,nucleotide binding; GO:0003674,molecular_function; GO:0005488,binding; GO:0017076,purine nucleotide binding; GO:0030554,adenyl nucleotide binding; GO:0032553,ribonucleotide binding; GO:0032555,purine ribonucleotide binding; GO:0032559,adenyl ribonucleotide binding; G…	PF10509.12:Galactokinase galactose-binding signature
BCIN_11g03260	1186.66	1154.54	1202.39	202.918	231.566	215.558	16869	14531	14622	2572	3127	2633	-2.59486	0	0	down	NC_037320.1	1119755	1120380	+	Bcpio9	--	--	--	04d6f175-161f-4d08-847d-a3da1fb9a8fb [Sclerotinia trifoliorum]	YAEQ_SCHPO RecName: Full=Uncharacterized protein C23D3.17; Flags: Precursor;	A0A8H2ZUD2_9HELO SubName: Full=04d6f175-161f-4d08-847d-a3da1fb9a8fb {ECO:0000313|EMBL:CAD6446715.1};	--	--	PF11720.11:Peptidase inhibitor I78 family
BCIN_11g03860	599.788	609.053	580.593	245.493	242.233	261.181	67881	61028	56211	24773	26042	25399	-1.40571	0	0	down	NC_037320.1	1446452	1450368	-	BCIN_11g03860	--	--	--	hypothetical protein BCIN_11g03860 [Botrytis cinerea B05.10]	--	M7TZG7_BOTF1 SubName: Full=Uncharacterized protein {ECO:0000313|EMBL:EMR89056.1};	--	--	--
BCIN_11g04120	106.736	104.464	105.034	50.5913	48.7207	48.6899	8743	7576	7360	3695	3791	3427	-1.24429	0	0	down	NC_037320.1	1549767	1552740	+	Bcppn1	--	K06018 endopolyphosphatase [EC:3.6.1.10] | (RefSeq) Bcppn1; Bcppn1 (A)	--	Bcppn1 [Botrytis cinerea B05.10]	PPN1_NEUCR RecName: Full=Endopolyphosphatase; EC=3.6.1.10;	M7UYN8_BOTF1 RecName: Full=Endopolyphosphatase {ECO:0000256|ARBA:ARBA00014458, ECO:0000256|PIRNR:PIRNR027093}; EC=3.6.1.10 {ECO:0000256|ARBA:ARBA00012459, ECO:0000256|PIRNR:PIRNR027093};	Acid sphingomyelinase and PHM5 phosphate metabolism protein	GO:0000324,fungal-type vacuole; GO:0016021,integral component of membrane; GO:0005774,vacuolar membrane; GO:0000298,endopolyphosphatase activity; GO:0004309,exopolyphosphatase activity; GO:0006798,polyphosphate catabolic process; GO:0003674,molecular_function; GO:0003824,catalytic activity; GO:0016462,pyrophosphatase activity; GO:0016787,hydrolase activity; GO:0016817,hydrolase activity, acting o…	--
BCIN_11g04410	272.796	273.31	267.953	125.345	123.29	124.314	20635	18304	17339	8454	8859	8080	-1.27506	0	0	down	NC_037320.1	1632342	1635243	-	Bchsp78	--	K03695 ATP-dependent Clp protease ATP-binding subunit ClpB | (RefSeq) Bchsp78 (A)	--	Bchsp78 [Botrytis cinerea B05.10]	HSP78_SCHPO RecName: Full=Heat shock protein 78, mitochondrial; Flags: Precursor;	A0A384JX26_BOTFB SubName: Full=Bchsp78 {ECO:0000313|EMBL:ATZ55156.1};	Chaperone HSP104 and related ATP-dependent Clp proteases	GO:0005737,cytoplasm; GO:0005759,mitochondrial matrix; GO:0005524,ATP binding; GO:0016887,ATP hydrolysis activity; GO:0051087,chaperone binding; GO:0051082,unfolded protein binding; GO:0070370,cellular heat acclimation; GO:0034605,cellular response to heat; GO:0051085,chaperone cofactor-dependent protein refolding; GO:0042026,protein refolding; GO:0043335,protein unfolding; GO:0000166,nucleotide …	PF07724.17:AAA domain (Cdc48 subfamily)
BCIN_11g04790	75.6485	75.6151	73.4015	9.3477	10.6267	11.1791	3095	2739	2569	341	413	393	-2.99979	0	0	down	NC_037320.1	1736825	1738360	-	BCIN_11g04790	--	K00002 alcohol dehydrogenase (NADP+) [EC:1.1.1.2] | (RefSeq) hypothetical protein (A)	ko00010: Glycolysis / Gluconeogenesis; ko00040: Pentose and glucuronate interconversions; ko00053: Ascorbate and aldarate metabolism; ko00561: Glycerolipid metabolism; ko00620: Pyruvate metabolism; ko01100: Metabolic pathways; ko01110: Biosynthesis of secondary metabolites; ko01240: Biosynthesis of cofactors	hypothetical protein BCIN_11g04790 [Botrytis cinerea B05.10]	YDG7_SCHPO RecName: Full=Uncharacterized oxidoreductase C26F1.07; EC=1.-.-.-;	M7TVR0_BOTF1 SubName: Full=Putative aldehyde reductase protein {ECO:0000313|EMBL:EMR87716.1};	Aldo/keto reductase family proteins	GO:0005829,cytosol; GO:0005634,nucleus; GO:0004032,alditol:NADP+ 1-oxidoreductase activity; GO:0019568,arabinose catabolic process; GO:1990748,cellular detoxification; GO:0042843,D-xylose catabolic process; GO:0003674,molecular_function; GO:0003824,catalytic activity; GO:0004033,aldo-keto reductase (NADP) activity; GO:0008106,alcohol dehydrogenase (NADP+) activity; GO:0016491,oxidoreductase activ…	PF00248.24:Aldo/keto reductase family
BCIN_11g04930	99.1026	98.1056	99.992	14.6635	14.5189	15.0453	6079	5328	5247	802	846	793	-2.89771	0	0	down	NC_037320.1	1778032	1780553	+	Bcmsc1	--	--	--	Bcmsc1 [Botrytis cinerea B05.10]	MSC1_YEAST RecName: Full=Meiotic sister chromatid recombination protein 1;	M7TVU2_BOTF1 SubName: Full=Putative msc1 protein {ECO:0000313|EMBL:EMR87731.1};	--	GO:0005783,endoplasmic reticulum; GO:0005739,mitochondrion; GO:0005886,plasma membrane; GO:0007131,reciprocal meiotic recombination; GO:0000003,reproduction; GO:0000280,nuclear division; GO:0006139,nucleobase-containing compound metabolic process; GO:0006259,DNA metabolic process; GO:0006310,DNA recombination; GO:0006725,cellular aromatic compound metabolic process; GO:0006807,nitrogen compound m…	PF10281.12:Putative nuclear envelope organisation protein
BCIN_11g05390	192.818	190.952	194.927	26.9612	27.4406	27.3176	8847	7757	7651	1103	1196	1077	-2.97271	0	0	down	NC_037320.1	1915162	1917118	+	BCIN_11g05390	--	K27388 sphingolipid long chain base-responsive protein PIL1/LSP1 | (RefSeq) hypothetical protein (A)	--	hypothetical protein BCIN_11g05390 [Botrytis cinerea B05.10]	LSP1_YEAST RecName: Full=Sphingolipid long chain base-responsive protein LSP1;	A0A384JXE7_BOTFB SubName: Full=Uncharacterized protein {ECO:0000313|EMBL:ATZ55265.1};	--	GO:0071944,cell periphery; GO:0005737,cytoplasm; GO:0032126,eisosome; GO:0036286,eisosome filament; GO:0005741,mitochondrial outer membrane; GO:0005739,mitochondrion; GO:0005886,plasma membrane; GO:0008289,lipid binding; GO:0070941,eisosome assembly; GO:0006897,endocytosis; GO:0006469,negative regulation of protein kinase activity; GO:0009408,response to heat; GO:0003674,molecular_function; GO:00…	PF13805.9:Eisosome component PIL1
BCIN_11g05460	315.063	330.637	329.406	99.6202	105.308	104.881	7055	6555	6310	1989	2240	2018	-1.80263	0	0	down	NC_037320.1	1947313	1948142	+	BCIN_11g05460	--	--	--	hypothetical protein BCIN_11g05460 [Botrytis cinerea B05.10]	--	M7U1G6_BOTF1 SubName: Full=Uncharacterized protein {ECO:0000313|EMBL:EMR87405.1};	--	GO:0016021,integral component of membrane; GO:0005575,cellular_component; GO:0016020,membrane; GO:0031224,intrinsic component of membrane; GO:0110165,cellular anatomical entity	--
BCIN_11g06180	70.5766	69.4022	67.9585	235.073	230.767	242.845	4839	4213	3986	14371	15030	14307	1.61964	0	0	up	NC_037320.1	2205401	2207876	-	BCIN_11g06180	--	--	--	hypothetical protein BCIN_11g06180 [Botrytis cinerea B05.10]	TPN1_YEAST RecName: Full=Vitamin B6 transporter TPN1; AltName: Full=Transport of pyridoxine protein 1;	A0A384JYM1_BOTFB SubName: Full=Uncharacterized protein {ECO:0000313|EMBL:ATZ55357.1};	--	GO:0000324,fungal-type vacuole; GO:0016021,integral component of membrane; GO:0005886,plasma membrane; GO:0022857,transmembrane transporter activity; GO:0031924,vitamin B6 transmembrane transporter activity; GO:0090482,vitamin transmembrane transporter activity; GO:0051180,vitamin transport; GO:0003674,molecular_function; GO:0005215,transporter activity; GO:0006810,transport; GO:0008150,biologica…	PF02133.18:Permease for cytosine/purines, uracil, thiamine, allantoin
BCIN_12g00390	157.594	155.365	161.625	27.8891	27.3201	28.6565	7117	6212	6244	1123	1172	1112	-2.64987	0	0	down	NC_037321.1	133390	135113	-	BCIN_12g00390	--	K18369 alcohol dehydrogenase [EC:1.1.1.-] | (RefSeq) hypothetical protein (A)	ko00650: Butanoate metabolism; ko01100: Metabolic pathways	hypothetical protein BCIN_12g00390 [Botrytis cinerea B05.10]	YHG1_SCHPO RecName: Full=Zinc-type alcohol dehydrogenase-like protein C1198.01; EC=1.-.-.-;	A0A384JXZ9_BOTFB SubName: Full=Uncharacterized protein {ECO:0000313|EMBL:ATZ55443.1};	Sorbitol dehydrogenase	GO:0005794,Golgi apparatus; GO:0016491,oxidoreductase activity; GO:0008270,zinc ion binding; GO:0070458,cellular detoxification of nitrogen compound; GO:0071500,cellular response to nitrosative stress; GO:0003674,molecular_function; GO:0003824,catalytic activity; GO:0005488,binding; GO:0043167,ion binding; GO:0043169,cation binding; GO:0046872,metal ion binding; GO:0046914,transition metal ion bi…	PF08240.15:Alcohol dehydrogenase GroES-like domain
BCIN_12g00770	175.459	175.277	179.655	63.0371	61.6186	59.3162	15006	13272	13144	4807	5006	4359	-1.67605	0	0	down	NC_037321.1	290839	294165	+	Bcspo14	--	K01115 phospholipase D1/2 [EC:3.1.4.4] | (RefSeq) Bcspo14 (A)	ko00564: Glycerophospholipid metabolism; ko00565: Ether lipid metabolism; ko01100: Metabolic pathways; ko01110: Biosynthesis of secondary metabolites; ko04144: Endocytosis	Bcspo14 [Botrytis cinerea B05.10]	PLD1_SCHPO RecName: Full=Phospholipase D1; Short=PLD 1; EC=3.1.4.4; AltName: Full=Choline phosphatase 1; AltName: Full=Phosphatidylcholine-hydrolyzing phospholipase D1;	A0A384JY34_BOTFB RecName: Full=Phospholipase {ECO:0000256|PIRNR:PIRNR009376}; EC=3.1.4.4 {ECO:0000256|PIRNR:PIRNR009376};	Phospholipase D1	GO:0005829,cytosol; GO:0043231,intracellular membrane-bounded organelle; GO:0070290,N-acylphosphatidylethanolamine-specific phospholipase D activity; GO:0032266,phosphatidylinositol-3-phosphate binding; GO:0004630,phospholipase D activity; GO:0051321,meiotic cell cycle; GO:0006654,phosphatidic acid biosynthetic process; GO:0046488,phosphatidylinositol metabolic process; GO:0048015,phosphatidylino…	PF13091.9:PLD-like domain
BCIN_12g01330	602.75	598.226	611.313	1339.04	1380.68	1371.29	29972	26337	26004	59369	65217	58591	1.02579	0	0	up	NC_037321.1	460220	461940	+	BCIN_12g01330	--	--	--	hypothetical protein BCIN_12g01330 [Botrytis cinerea B05.10]	--	A0A384JY63_BOTFB RecName: Full=2EXR domain-containing protein {ECO:0000259|Pfam:PF20150};	--	--	PF20150.2:2EXR family
BCIN_12g03260	1021.31	1020.3	1039.14	282.943	289.08	272.116	48454	42857	42174	11969	13028	11093	-2.01631	0	0	down	NC_037321.1	1140205	1142100	-	BCIN_12g03260	--	--	--	hypothetical protein BCIN_12g03260 [Botrytis cinerea B05.10]	YFE3_SCHPO RecName: Full=Uncharacterized protein C637.03;	M7U2J9_BOTF1 SubName: Full=Putative atp synthase f0 protein {ECO:0000313|EMBL:EMR87750.1};	--	GO:0016021,integral component of membrane; GO:0005575,cellular_component; GO:0016020,membrane; GO:0031224,intrinsic component of membrane; GO:0110165,cellular anatomical entity	PF08611.13:Fungal protein of unknown function (DUF1774)
BCIN_12g03960	304.177	307.797	306.517	129.018	128.237	131.074	14765	13228	12728	5584	5913	5467	-1.39092	0	0	down	NC_037321.1	1345923	1347708	+	BCIN_12g03960	--	--	--	putative survival factor 1 protein [Botrytis fragariae]	SVF1_GIBZE RecName: Full=Survival factor 1;	A0A8H6EHK6_9HELO SubName: Full=Putative survival factor 1 protein {ECO:0000313|EMBL:KAF5872567.1};	--	GO:0005737,cytoplasm; GO:0005634,nucleus; GO:0006979,response to oxidative stress; GO:0006950,response to stress; GO:0008150,biological_process; GO:0050896,response to stimulus; GO:0005575,cellular_component; GO:0005622,intracellular anatomical structure; GO:0110165,cellular anatomical entity; GO:0043226,organelle; GO:0043227,membrane-bounded organelle; GO:0043229,intracellular organelle; GO:0043…	PF17187.7:Svf1-like C-terminal lipocalin-like domain
BCIN_12g04280	661.437	670.575	667.557	284.531	298.121	285.373	18232	16365	15741	6993	7806	6759	-1.3524	0	0	down	NC_037321.1	1433686	1434982	+	Bctrx1	--	K03671 thioredoxin 1 | (RefSeq) Bctrx1; Bctrx1 (A)	--	Bctrx1 [Botrytis cinerea B05.10]	TRX2_MAGO7 RecName: Full=Thioredoxin-2 {ECO:0000303|PubMed:27059015};	A0A384JZB4_BOTFB SubName: Full=Bctrx1 {ECO:0000313|EMBL:ATZ55878.1};	Thioredoxin	GO:0005773,vacuole; GO:0015035,protein-disulfide reductase activity; GO:0003674,molecular_function; GO:0003824,catalytic activity; GO:0015036,disulfide oxidoreductase activity; GO:0016491,oxidoreductase activity; GO:0016667,oxidoreductase activity, acting on a sulfur group of donors; GO:0140096,catalytic activity, acting on a protein; GO:0005575,cellular_component; GO:0005622,intracellular anatom…	PF00085.23:Thioredoxin
BCIN_12g04580	74.7601	72.519	75.1872	202.509	206.681	199.006	10526	9040	9056	25423	27643	24076	1.3022	0	0	up	NC_037321.1	1556516	1561528	+	BCIN_12g04580	--	--	--	hypothetical protein BCIN_12g04580 [Botrytis cinerea B05.10]	PPR5_SCHPO RecName: Full=Pentatricopeptide repeat-containing protein 5, mitochondrial; Flags: Precursor;	M7TT97_BOTF1 SubName: Full=Putative pentatricopeptide repeat protein {ECO:0000313|EMBL:EMR86816.1};	FOG: PPR repeat	GO:0005737,cytoplasm; GO:0005759,mitochondrial matrix; GO:0005739,mitochondrion; GO:0140053,mitochondrial gene expression; GO:0006417,regulation of translation; GO:0006412,translation; GO:0008150,biological_process; GO:0008152,metabolic process; GO:0010467,gene expression; GO:0043170,macromolecule metabolic process; GO:0071704,organic substance metabolic process; GO:0006518,peptide metabolic proc…	PF13041.9:PPR repeat family
BCIN_12g04640	93.8474	92.0656	98.1119	18.0025	18.6802	19.0135	4268	3707	3817	730	807	743	-2.49913	0	0	down	NC_037321.1	1577199	1578943	+	BCIN_12g04640	--	--	--	hypothetical protein BCIN_12g04640 [Botrytis cinerea B05.10]	TPCD_COCH5 RecName: Full=FAD-dependent monooxygenase tpcD {ECO:0000303|PubMed:29417814}; EC=1.-.-.- {ECO:0000269|PubMed:29417814}; AltName: Full=Terpestacin biosynthesis cluster protein D {ECO:0000303|PubMed:29417814}; Flags: Precursor;	A0A384JZ89_BOTFB RecName: Full=FAD-binding PCMH-type domain-containing protein {ECO:0000259|PROSITE:PS51387};	Proteins containing the FAD binding domain	GO:0071949,FAD binding; GO:0016491,oxidoreductase activity; GO:0016114,terpenoid biosynthetic process; GO:0000166,nucleotide binding; GO:0003674,molecular_function; GO:0005488,binding; GO:0036094,small molecule binding; GO:0043167,ion binding; GO:0043168,anion binding; GO:0050660,flavin adenine dinucleotide binding; GO:0097159,organic cyclic compound binding; GO:1901265,nucleoside phosphate bindi…	PF01565.26:FAD binding domain
BCIN_12g05030	715.119	717.248	742.737	193.554	212.359	207.344	12170	10807	10813	2937	3433	3032	-1.97505	0	0	down	NC_037321.1	1703314	1704093	+	Bcpio7	--	--	--	Bcpio7 [Botrytis cinerea B05.10]	--	M7UJ72_BOTF1 SubName: Full=Uncharacterized protein {ECO:0000313|EMBL:EMR86858.1};	--	--	--
BCIN_12g05110	281.216	285.103	283.494	67.2368	68.157	61.9771	7979	7162	6881	1701	1837	1511	-2.25394	0	0	down	NC_037321.1	1724886	1726173	-	BCIN_12g05110	--	--	--	hypothetical protein BCIN_12g05110 [Botrytis cinerea B05.10]	--	A0A384JZK7_BOTFB SubName: Full=Uncharacterized protein {ECO:0000313|EMBL:ATZ55968.1};	--	--	--
BCIN_12g05280	80.37	78.6593	78.9013	20.6113	19.902	20.3441	4570	3960	3838	1045	1075	994	-2.11632	0	0	down	NC_037321.1	1793315	1795438	+	BCIN_12g05280	--	K08157 MFS transporter, DHA1 family, multidrug resistance protein | (RefSeq) hypothetical protein (A)	--	hypothetical protein BCIN_12g05280 [Botrytis cinerea B05.10]	NAG3_CANAL RecName: Full=Major facilitator superfamily multidrug transporter NAG3 {ECO:0000303|PubMed:12076781}; AltName: Full=Multidrug resistance protein 97 {ECO:0000303|PubMed:15387822}; AltName: Full=N-acetylglucosamine utilization protein 3 {ECO:0000303|PubMed:12076781}; AltName: Full=Transmembrane protein 1 {ECO:0000303|PubMed:12589826};	M7USY1_BOTF1 SubName: Full=Putative mfs multidrug transporter protein {ECO:0000313|EMBL:EMR86882.1};	Synaptic vesicle transporter SVOP and related transporters (major facilitator superfamily)	GO:0005887,integral component of plasma membrane; GO:0022857,transmembrane transporter activity; GO:0008645,hexose transmembrane transport; GO:0055085,transmembrane transport; GO:0003674,molecular_function; GO:0005215,transporter activity; GO:0006810,transport; GO:0008150,biological_process; GO:0008643,carbohydrate transport; GO:0009987,cellular process; GO:0015749,monosaccharide transmembrane tr…	PF07690.19:Major Facilitator Superfamily
BCIN_12g05570	85.029	84.4799	82.599	226.613	223.317	221.436	6024	5299	5006	14315	15029	13480	1.26409	0	0	up	NC_037321.1	1917657	1920108	+	BCIN_12g05570	--	K08158 MFS transporter, DHA1 family, multidrug resistance protein | (RefSeq) hypothetical protein (A)	--	hypothetical protein BCIN_12g05570 [Botrytis cinerea B05.10]	CLZ19_COCLU RecName: Full=MFS-type transporter clz19 {ECO:0000303|PubMed:28605916}; AltName: Full=Squalestatin S1 biosynthesis cluster protein clz19 {ECO:0000303|PubMed:28605916}; AltName: Full=Zaragozic acid A biosynthesis cluster protein 19 {ECO:0000303|PubMed:28605916};	M7UT02_BOTF1 SubName: Full=Putative quinidine resistance protein 2 protein {ECO:0000313|EMBL:EMR86907.1};	Synaptic vesicle transporter SVOP and related transporters (major facilitator superfamily)	GO:0016021,integral component of membrane; GO:0022857,transmembrane transporter activity; GO:0003674,molecular_function; GO:0005215,transporter activity; GO:0005575,cellular_component; GO:0016020,membrane; GO:0031224,intrinsic component of membrane; GO:0110165,cellular anatomical entity	PF07690.19:Major Facilitator Superfamily
BCIN_13g00250	236.35	232.845	229.157	31.5118	31.4481	32.4069	13173	11490	10926	1566	1665	1552	-3.0217	0	0	down	NC_037322.1	129753	131918	-	Bcant1	--	K13354 solute carrier family 25 (peroxisomal adenine nucleotide transporter), member 17 | (RefSeq) hypothetical protein (A)	ko04146: Peroxisome	Bcant1 [Botrytis cinerea B05.10]	ANT1_YEAST RecName: Full=Peroxisomal adenine nucleotide transporter 1;	M7U377_BOTF1 SubName: Full=Putative peroxisomal adenine nucleotide transporter 1 protein {ECO:0000313|EMBL:EMR90356.1};	Predicted mitochondrial carrier protein	GO:0005737,cytoplasm; GO:0005779,integral component of peroxisomal membrane; GO:0000295,adenine nucleotide transmembrane transporter activity; GO:0015217,ADP transmembrane transporter activity; GO:0005347,ATP transmembrane transporter activity; GO:0015866,ADP transport; GO:0015867,ATP transport; GO:0006635,fatty acid beta-oxidation; GO:0007031,peroxisome organization; GO:0003674,molecular_functio…	PF00153.30:Mitochondrial carrier protein
BCIN_13g01020	222.7	216.973	209.279	41.3985	44.0185	41.3162	5997	5173	4821	994	1126	956	-2.50453	0	0	down	NC_037322.1	378837	380669	-	BCIN_13g01020	--	--	--	hypothetical protein BCIN_13g01020 [Botrytis cinerea B05.10]	--	M7U2R4_BOTF1 SubName: Full=Uncharacterized protein {ECO:0000313|EMBL:EMR87820.1};	--	--	--
BCIN_13g01270	203.049	200.105	198.889	95.6147	99.208	95.6311	9422	8221	7895	3956	4373	3813	-1.20016	0	0	down	NC_037322.1	468105	469916	-	Bcvvd1	--	--	--	Bcvvd1 [Botrytis cinerea B05.10]	WC1_NEUCR RecName: Full=White collar 1 protein; Short=WC1;	M7TJ65_BOTF1 SubName: Full=Putative vivid pas protein vvd protein {ECO:0000313|EMBL:EMR81174.1};	--	GO:0005634,nucleus; GO:0009881,photoreceptor activity; GO:0043565,sequence-specific DNA binding; GO:0008270,zinc ion binding; GO:0006355,regulation of DNA-templated transcription; GO:0050896,response to stimulus; GO:0003674,molecular_function; GO:0038023,signaling receptor activity; GO:0060089,molecular transducer activity; GO:0003676,nucleic acid binding; GO:0003677,DNA binding; GO:0005488,bindi…	PF13426.10:PAS domain
BCIN_13g03330	557.615	553.556	529.419	155.099	181.08	165.601	7524	6613	6111	1866	2321	1920	-1.85729	0	0	down	NC_037322.1	1173799	1174406	+	BCIN_13g03330	--	--	--	hypothetical protein BcDW1_7517 [Botrytis cinerea BcDW1]	--	M7TRH3_BOTF1 SubName: Full=Uncharacterized protein {ECO:0000313|EMBL:EMR83885.1};	--	--	--
BCIN_13g03450	16.6388	17.4445	16.9924	54.4107	53.7409	52.131	1923	1785	1680	5607	5900	5177	1.50189	0	0	up	NC_037322.1	1201744	1205806	-	Bcmet10	--	K00380 sulfite reductase (NADPH) flavoprotein alpha-component [EC:1.8.1.2] | (RefSeq) Bcmet10 (A)	ko00920: Sulfur metabolism; ko01100: Metabolic pathways	Bcmet10 [Botrytis cinerea B05.10]	MET10_YEAST RecName: Full=Sulfite reductase [NADPH] flavoprotein component; EC=1.8.1.2;	M7TRS4_BOTF1 SubName: Full=Putative sulfite reductase flavoprotein component protein {ECO:0000313|EMBL:EMR83874.1};	NADP/FAD dependent oxidoreductase	GO:0005737,cytoplasm; GO:0005829,cytosol; GO:0009337,sulfite reductase complex (NADPH); GO:0050660,flavin adenine dinucleotide binding; GO:0010181,FMN binding; GO:0016491,oxidoreductase activity; GO:0004783,sulfite reductase (NADPH) activity; GO:0070814,hydrogen sulfide biosynthetic process; GO:0000103,sulfate assimilation; GO:0000097,sulfur amino acid biosynthetic process; GO:0000166,nucleotide …	PF00667.23:FAD binding domain
BCIN_13g03540	1540.01	1449	1510.26	194.082	217.413	217.795	28522	23760	23928	3205	3825	3466	-2.98681	0	0	down	NC_037322.1	1225813	1226650	+	BCIN_13g03540	--	--	--	hypothetical protein BCIN_13g03540 [Botrytis cinerea B05.10]	--	M7TRF5_BOTF1 SubName: Full=Uncharacterized protein {ECO:0000313|EMBL:EMR83865.1};	--	--	--
BCIN_13g03560	195.997	187.115	191.499	504.152	515.698	516.737	6688	5653	5590	15339	16716	15151	1.26993	0	0	up	NC_037322.1	1234063	1235243	+	BCIN_13g03560	--	--	--	hypothetical protein BCIN_13g03560 [Botrytis cinerea B05.10]	--	M7UB54_BOTF1 SubName: Full=Uncharacterized protein {ECO:0000313|EMBL:EMR83863.1};	--	--	--
BCIN_13g05270	133.261	137.149	133.83	327.729	314.349	321.137	11193	10199	9616	24544	25081	23177	1.10389	0	0	up	NC_037322.1	1970829	1974172	-	BCIN_13g05270	--	K07192 flotillin | (RefSeq) hypothetical protein (A)	--	hypothetical protein BCIN_13g05270 [Botrytis cinerea B05.10]	--	A0A384K1P7_BOTFB RecName: Full=PHB domain-containing protein {ECO:0000259|Pfam:PF01145};	Flotillins	GO:0016020,membrane; GO:0005575,cellular_component; GO:0110165,cellular anatomical entity	PF01145.28:SPFH domain / Band 7 family
BCIN_13g05380	205.264	228.14	219.742	1242.05	1167.37	1162.99	10023	9863	9179	54077	54148	48796	2.30273	0	0	up	NC_037322.1	2010326	2012064	+	BCIN_13g05380	--	K00354 NADPH2 dehydrogenase [EC:1.6.99.1] | (RefSeq) hypothetical protein (A)	--	hypothetical protein BCIN_13g05380 [Botrytis cinerea B05.10]	BUT77_GIBZE RecName: Full=NADH:flavin oxidoreductase FG08077 {ECO:0000303|PubMed:17175185}; EC=1.6.-.- {ECO:0000305|PubMed:17175185}; AltName: Full=Butenolide biosynthesis cluster protein FG08077 {ECO:0000303|PubMed:17175185};	M7U1G8_BOTF1 SubName: Full=Putative nadh-dependent flavin oxidoreductase protein {ECO:0000313|EMBL:EMR87384.1};	NADH:flavin oxidoreductase/12-oxophytodienoate reductase	GO:0010181,FMN binding; GO:0050661,NADP binding; GO:0003959,NADPH dehydrogenase activity; GO:0000166,nucleotide binding; GO:0003674,molecular_function; GO:0005488,binding; GO:0032553,ribonucleotide binding; GO:0036094,small molecule binding; GO:0043167,ion binding; GO:0043168,anion binding; GO:0097159,organic cyclic compound binding; GO:0097367,carbohydrate derivative binding; GO:1901265,nucleosi…	PF00724.23:NADH:flavin oxidoreductase / NADH oxidase family
BCIN_13g05400	60.7147	62.3502	63.058	175.814	179.054	167.411	5882	5348	5226	15187	16478	13936	1.34027	0	0	up	NC_037322.1	2042693	2046138	+	BCIN_13g05400	--	--	--	hypothetical protein BCIN_13g05400 [Botrytis cinerea B05.10]	YIJ1_SCHPO RecName: Full=Uncharacterized protein C1420.01c;	M7TGU2_BOTF1 SubName: Full=Putative duf1752-domain-containing protein {ECO:0000313|EMBL:EMR80585.1};	--	GO:0005737,cytoplasm; GO:0005829,cytosol; GO:0031930,mitochondria-nucleus signaling pathway; GO:0000122,negative regulation of transcription by RNA polymerase II; GO:0006808,regulation of nitrogen utilization; GO:0007154,cell communication; GO:0007165,signal transduction; GO:0008150,biological_process; GO:0009987,cellular process; GO:0023052,signaling; GO:0050789,regulation of biological process;…	PF11702.11:Protein of unknown function (DUF3295)
BCIN_13g05730	164.406	161.494	160.081	34.0736	34.5783	35.63	10536	9163	8776	1947	2105	1962	-2.36968	0	0	down	NC_037322.1	2167589	2169995	+	BCIN_13g05730	--	--	--	hypothetical protein BCIN_13g05730 [Botrytis cinerea B05.10]	APP1_YEAST RecName: Full=Phosphatidate phosphatase APP1; Short=PAP; EC=3.1.3.4; AltName: Full=Actin patch protein 1;	A0A384K1T2_BOTFB RecName: Full=DUF2183 domain-containing protein {ECO:0000259|Pfam:PF09949};	--	GO:0030479,actin cortical patch; GO:0008195,phosphatidate phosphatase activity; GO:0044255,cellular lipid metabolic process; GO:0003674,molecular_function; GO:0003824,catalytic activity; GO:0016787,hydrolase activity; GO:0016788,hydrolase activity, acting on ester bonds; GO:0016791,phosphatase activity; GO:0042578,phosphoric ester hydrolase activity; GO:0006629,lipid metabolic process; GO:0008150…	PF09949.12:Phosphatidate phosphatase APP1, catalytic domain
BCIN_13g05780	57.2809	55.0513	58.2668	7.8174	8.7908	7.2285	3320	2825	2889	404	484	360	-2.98495	0	0	down	NC_037322.1	2181164	2183262	-	BCIN_13g05780	--	--	--	hypothetical protein BCIN_13g05780 [Botrytis cinerea B05.10]	--	M7THB8_BOTF1 RecName: Full=DUF2183 domain-containing protein {ECO:0000259|Pfam:PF09949};	--	GO:0008195,phosphatidate phosphatase activity; GO:0003674,molecular_function; GO:0003824,catalytic activity; GO:0016787,hydrolase activity; GO:0016788,hydrolase activity, acting on ester bonds; GO:0016791,phosphatase activity; GO:0042578,phosphoric ester hydrolase activity	PF09949.12:Phosphatidate phosphatase APP1, catalytic domain
BCIN_14g00190	24.056	24.4105	24.0855	105.332	103.371	106.066	1575	1415	1349	6149	6429	5967	1.96847	0	0	up	NC_037323.1	79058	81544	+	BCIN_14g00190	--	K19564 choline transport protein | (RefSeq) hypothetical protein (A)	--	hypothetical protein BCIN_14g00190 [Botrytis cinerea B05.10]	YG64_SCHPO RecName: Full=Uncharacterized amino-acid permease C15C4.04c;	A0A384K1X2_BOTFB SubName: Full=Uncharacterized protein {ECO:0000313|EMBL:ATZ56781.1};	Amino acid transporters	GO:0032153,cell division site; GO:0051286,cell tip; GO:0005794,Golgi apparatus; GO:0016021,integral component of membrane; GO:0015171,amino acid transmembrane transporter activity; GO:0003674,molecular_function; GO:0005215,transporter activity; GO:0005342,organic acid transmembrane transporter activity; GO:0022857,transmembrane transporter activity; GO:0046943,carboxylic acid transmembrane transp…	PF13520.9:Amino acid permease
BCIN_14g00200	48.6891	46.9375	46.6267	162.409	164.639	170.16	2362	2016	1935	7025	7587	7093	1.6557	0	0	up	NC_037323.1	81690	83428	+	Bcrib1	--	K01497 GTP cyclohydrolase II [EC:3.5.4.25] | (RefSeq) Bcrib1; Bcrib1 (A)	ko00740: Riboflavin metabolism; ko00790: Folate biosynthesis; ko01100: Metabolic pathways; ko01110: Biosynthesis of secondary metabolites; ko01240: Biosynthesis of cofactors	Bcrib1 [Botrytis cinerea B05.10]	RIB1_SCHPO RecName: Full=Probable GTP cyclohydrolase-2; EC=3.5.4.25; AltName: Full=GTP cyclohydrolase II;	M7V4H5_BOTF1 SubName: Full=Putative gtp cyclohydrolase-2 protein {ECO:0000313|EMBL:EMR91157.1};	Bifunctional GTP cyclohydrolase II/3,4-dihydroxy-2butanone-4-phosphate synthase	GO:0005829,cytosol; GO:0005758,mitochondrial intermembrane space; GO:0005634,nucleus; GO:0005525,GTP binding; GO:0003935,GTP cyclohydrolase II activity; GO:0009060,aerobic respiration; GO:0009231,riboflavin biosynthetic process; GO:0000166,nucleotide binding; GO:0003674,molecular_function; GO:0005488,binding; GO:0017076,purine nucleotide binding; GO:0019001,guanyl nucleotide binding; GO:0032553,r…	PF00925.23:GTP cyclohydrolase II
BCIN_14g00740	137.946	137.062	139.693	651.005	672.273	637.533	6417	5645	5559	27002	29707	25483	2.0927	0	0	up	NC_037323.1	328687	330296	-	BCIN_14g00740	--	--	--	hypothetical protein BCIN_14g00740 [Botrytis cinerea B05.10]	--	M7V4C5_BOTF1 SubName: Full=Uncharacterized protein {ECO:0000313|EMBL:EMR91107.1};	--	--	PF12855.10:ECL1/2/3 zinc binding proteins
BCIN_14g00870	126.62	119.674	121.31	378.428	392.292	401.64	9234	7727	7568	24607	27176	25168	1.52393	0	0	up	NC_037323.1	379865	382516	-	BCIN_14g00870	--	K08157 MFS transporter, DHA1 family, multidrug resistance protein | (RefSeq) hypothetical protein (A)	--	hypothetical protein BCIN_14g00870 [Botrytis cinerea B05.10]	YN43_SCHPO RecName: Full=Uncharacterized transporter C36.03c;	A0A384K272_BOTFB RecName: Full=MFS domain-containing protein {ECO:0000259|PROSITE:PS50850};	Synaptic vesicle transporter SVOP and related transporters (major facilitator superfamily)	GO:0005783,endoplasmic reticulum; GO:0000324,fungal-type vacuole; GO:0016021,integral component of membrane; GO:0005886,plasma membrane; GO:0015606,spermidine transmembrane transporter activity; GO:0000297,spermine transmembrane transporter activity; GO:0022857,transmembrane transporter activity; GO:1903711,spermidine transmembrane transport; GO:1903710,spermine transmembrane transport; GO:005508…	PF07690.19:Major Facilitator Superfamily
BCIN_14g01200	1664.39	1638.53	1738.25	284.328	271.983	278.494	36404	31730	32524	5545	5651	5234	-2.74321	0	0	down	NC_037323.1	538491	539299	-	BCIN_14g01200	--	--	--	hypothetical protein BCIN_14g01200 [Botrytis cinerea B05.10]	--	M7UHF5_BOTF1 SubName: Full=Putative 22kda glyco protein {ECO:0000313|EMBL:EMR82977.1};	--	--	--
BCIN_14g01430	1953.63	1969.61	1942.12	5520.78	5766.42	5771.52	32852	29324	27938	82777	92112	83394	1.3913	0	0	up	NC_037323.1	638151	638822	+	BCIN_14g01430	--	--	--	hypothetical protein BCIN_14g01430 [Botrytis cinerea B05.10]	--	M7TPA1_BOTF1 SubName: Full=Uncharacterized protein {ECO:0000313|EMBL:EMR82959.1};	--	GO:0016021,integral component of membrane; GO:0005575,cellular_component; GO:0016020,membrane; GO:0031224,intrinsic component of membrane; GO:0110165,cellular anatomical entity	--
BCIN_14g01650	122.376	123.114	117.968	309.089	298.398	292.788	8189	7294	6753	18442	18968	16835	1.15974	0	0	up	NC_037323.1	715748	718127	-	BCIN_14g01650	--	K03457 nucleobase:cation symporter-1, NCS1 family | (RefSeq) hypothetical protein (A)	--	hypothetical protein BCIN_14g01650 [Botrytis cinerea B05.10]	FUR4_SCHPO RecName: Full=Uracil permease;	A0A384K2V1_BOTFB SubName: Full=Uncharacterized protein {ECO:0000313|EMBL:ATZ56964.1};	Uridine permease/thiamine transporter/allantoin transport	GO:0005783,endoplasmic reticulum; GO:0000324,fungal-type vacuole; GO:0005794,Golgi apparatus; GO:0000139,Golgi membrane; GO:0016021,integral component of membrane; GO:0005886,plasma membrane; GO:0044853,plasma membrane raft; GO:0015205,nucleobase transmembrane transporter activity; GO:0015210,uracil transmembrane transporter activity; GO:0015505,uracil:cation symporter activity; GO:0015851,nucleo…	PF02133.18:Permease for cytosine/purines, uracil, thiamine, allantoin
BCIN_14g01940	71.9997	76.2204	75.9485	218.151	221.477	215.702	2694	2525	2431	7278	7872	6935	1.39985	0	0	up	NC_037323.1	819065	820415	+	BCIN_14g01940	--	K11205 glutamate--cysteine ligase regulatory subunit | (RefSeq) hypothetical protein (A)	ko00270: Cysteine and methionine metabolism; ko00480: Glutathione metabolism; ko01100: Metabolic pathways; ko01240: Biosynthesis of cofactors	hypothetical protein BCIN_14g01940 [Botrytis cinerea B05.10]	GSH0_SCHPO RecName: Full=Putative glutamate--cysteine ligase regulatory subunit; AltName: Full=GCS light chain; AltName: Full=Gamma-ECS regulatory subunit; AltName: Full=Gamma-glutamylcysteine synthetase regulatory subunit; AltName: Full=Glutamate--cysteine ligase modifier subunit;	M7TYW8_BOTF1 RecName: Full=GCS light chain {ECO:0000256|ARBA:ARBA00031732}; AltName: Full=Gamma-ECS regulatory subunit {ECO:0000256|ARBA:ARBA00030406}; AltName: Full=Gamma-glutamylcysteine synthetase regulatory subunit {ECO:0000256|ARBA:ARBA00032926}; AltName: Full=Glutamate--cysteine ligase modifier subunit {ECO:0000256|ARBA:ARBA00031154};	Glutamate-cysteine ligase regulatory subunit	GO:0005829,cytosol; GO:0017109,glutamate-cysteine ligase complex; GO:0030234,enzyme regulator activity; GO:0035226,glutamate-cysteine ligase catalytic subunit binding; GO:1990609,glutamate-cysteine ligase regulator activity; GO:1990748,cellular detoxification; GO:0006534,cysteine metabolic process; GO:0006750,glutathione biosynthetic process; GO:0035229,positive regulation of glutamate-cysteine l…	PF00248.24:Aldo/keto reductase family
BCIN_14g01990	34.8912	34.2098	34.5844	262.256	254.376	266.659	993	862	842	6655	6877	6521	2.76808	0	0	up	NC_037323.1	833291	834377	-	BCIN_14g01990	--	K09043 AP-1-like transcription factor | (RefSeq) hypothetical protein (A)	--	hypothetical protein BCIN_14g01990 [Botrytis cinerea B05.10]	--	M7UY19_BOTF1 SubName: Full=Putative transcription factor bzip protein {ECO:0000313|EMBL:EMR88812.1};	--	GO:0003700,DNA-binding transcription factor activity; GO:0003674,molecular_function; GO:0140110,transcription regulator activity	PF00170.24:bZIP transcription factor
BCIN_14g02370	1731.28	1703.51	1715.75	4174.97	4514.03	4272.84	28913	25188	24512	62168	71611	61315	1.18262	0	0	up	NC_037323.1	940684	941952	-	Bccyc1	--	K08738 cytochrome c | (RefSeq) Bccyc1; Bccyc1 (A)	ko00190: Oxidative phosphorylation; ko01100: Metabolic pathways	cytochrome c family protein [Coraliihabitans acroporae]	CYC_NEUCR RecName: Full=Cytochrome c;	A0A4Z1HIB6_9HELO RecName: Full=Cytochrome c domain-containing protein {ECO:0000259|PROSITE:PS51007};	Cytochrome c	GO:0005758,mitochondrial intermembrane space; GO:0070469,respirasome; GO:0009055,electron transfer activity; GO:0020037,heme binding; GO:0046872,metal ion binding; GO:0006123,mitochondrial electron transport, cytochrome c to oxygen; GO:0006122,mitochondrial electron transport, ubiquinol to cytochrome c; GO:0003674,molecular_function; GO:0003824,catalytic activity; GO:0016491,oxidoreductase activi…	PF00034.24:Cytochrome c
BCIN_14g03030	74.0665	76.685	75.999	6.4608	9.1447	8.0877	1620	1485	1422	126	190	152	-3.40379	0	0	down	NC_037323.1	1151954	1152762	-	BCIN_14g03030	--	--	--	putative tubulin gamma chain protein [Botrytis cinerea BcDW1]	--	M7U0P9_BOTF1 RecName: Full=Tubulin gamma chain {ECO:0000256|ARBA:ARBA00018848}; AltName: Full=Gamma-tubulin {ECO:0000256|ARBA:ARBA00033229};	--	GO:0000930,gamma-tubulin complex; GO:0005874,microtubule; GO:0005525,GTP binding; GO:0031122,cytoplasmic microtubule organization; GO:0007020,microtubule nucleation; GO:0007017,microtubule-based process; GO:0000166,nucleotide binding; GO:0003674,molecular_function; GO:0005488,binding; GO:0017076,purine nucleotide binding; GO:0019001,guanyl nucleotide binding; GO:0032553,ribonucleotide binding; GO…	--
BCIN_14g03180	791.029	783.886	796.977	262.103	273.986	284.301	28615	25106	24663	8454	9415	8837	-1.68074	0	0	down	NC_037323.1	1205552	1206940	+	BCIN_14g03180	--	--	--	hypothetical protein BCIN_14g03180 [Botrytis cinerea B05.10]	PALI_NEUCR RecName: Full=pH-response regulator protein palI/prr-5; AltName: Full=pH-response regulator 5;	M7UAL0_BOTF1 SubName: Full=Putative ph-response regulator protein {ECO:0000313|EMBL:EMR90794.1};	--	GO:0032153,cell division site; GO:0035838,growing cell tip; GO:0016021,integral component of membrane; GO:0005886,plasma membrane; GO:0005575,cellular_component; GO:0110165,cellular anatomical entity; GO:0030427,site of polarized growth; GO:0051286,cell tip; GO:0060187,cell pole; GO:0016020,membrane; GO:0031224,intrinsic component of membrane; GO:0071944,cell periphery	PF06687.15:SUR7/PalI family
BCIN_14g03590	63.5015	61.9583	63.6809	9.4837	9.6151	9.5887	2343	2024	2010	312	337	304	-2.8697	0	0	down	NC_037323.1	1369664	1370940	+	BCIN_14g03590	--	--	--	hypothetical protein BCIN_14g03590 [Botrytis cinerea B05.10]	--	M7U690_BOTF1 SubName: Full=Putative oxysterol binding protein {ECO:0000313|EMBL:EMR89184.1};	--	--	--
BCIN_14g03600	129.587	130.943	133.747	25.3237	26.0246	26.5895	7260	6495	6410	1265	1385	1280	-2.48766	0	0	down	NC_037323.1	1371045	1373299	+	BCIN_14g03600	--	K20465 oxysterol-binding protein-related protein 9/10/11 | (RefSeq) hypothetical protein (A)	--	hypothetical protein BCIN_14g03600 [Botrytis cinerea B05.10]	KES1_SCHPO RecName: Full=Protein kes1;	M7U6F3_BOTF1 SubName: Full=Putative oxysterol binding protein {ECO:0000313|EMBL:EMR89185.1};	Oxysterol-binding protein	GO:0032153,cell division site; GO:0005829,cytosol; GO:0043231,intracellular membrane-bounded organelle; GO:0016020,membrane; GO:0008142,oxysterol binding; GO:0032934,sterol binding; GO:0120015,sterol transfer activity; GO:0015248,sterol transporter activity; GO:0006629,lipid metabolic process; GO:0015918,sterol transport; GO:0003674,molecular_function; GO:0005488,binding; GO:0005496,steroid bindi…	PF01237.21:Oxysterol-binding protein
BCIN_14g03610	1105.32	1181.47	1069.64	61.6494	64.996	70.2585	26603	25176	22023	1323	1486	1453	-4.24072	0	0	down	NC_037323.1	1375788	1376730	+	BCIN_14g03610	--	--	--	hypothetical protein BCIN_14g03610 [Botrytis cinerea B05.10]	--	M7TZV7_BOTF1 SubName: Full=Putative mismatched base pair and cruciform dna recognition protein {ECO:0000313|EMBL:EMR89186.1};	--	--	PF05532.15:CsbD-like
BCIN_14g03630	156.013	156.667	159.1	66.0077	65.1689	64.1556	8745	7775	7629	3299	3470	3090	-1.42073	0	0	down	NC_037323.1	1384184	1386354	+	Bcypd1	--	K11232 osomolarity two-component system, phosphorelay intermediate protein YPD1 | (RefSeq) Bcypd1; Bcypd1 (A)	ko04011: MAPK signaling pathway - yeast	Bcypd1 [Botrytis cinerea B05.10]	MPR1_SCHPO RecName: Full=Multistep phosphorelay regulator 1;	M7UZ28_BOTF1 SubName: Full=Putative phosphotransmitter protein ypd1 protein {ECO:0000313|EMBL:EMR89187.1};	Two-component phosphorelay intermediate involved in MAP kinase cascade regulation	GO:0005737,cytoplasm; GO:0005829,cytosol; GO:0005634,nucleus; GO:0009927,histidine phosphotransfer kinase activity; GO:0043424,protein histidine kinase binding; GO:0010972,negative regulation of G2/M transition of mitotic cell cycle; GO:0000160,phosphorelay signal transduction system; GO:0016310,phosphorylation; GO:1900745,positive regulation of p38MAPK cascade; GO:0003674,molecular_function; GO:…	PF01627.26:Hpt domain
BCIN_14g03670	53.0177	54.3003	55.3943	16.628	17.1224	18.1283	3390	3074	3030	948	1040	996	-1.79819	0	0	down	NC_037323.1	1400541	1402865	-	BCIN_14g03670	--	K01930 folylpolyglutamate synthase [EC:6.3.2.17] | (RefSeq) hypothetical protein (A)	ko00790: Folate biosynthesis; ko01100: Metabolic pathways; ko01240: Biosynthesis of cofactors	hypothetical protein BCIN_14g03670 [Botrytis cinerea B05.10]	FOLE_YEAS1 RecName: Full=Folylpolyglutamate synthase {ECO:0000250|UniProtKB:Q08645, ECO:0000312|EMBL:EDV10813.1}; EC=6.3.2.17 {ECO:0000250|UniProtKB:Q08645}; AltName: Full=Folylpoly-gamma-glutamate synthetase {ECO:0000250|UniProtKB:Q08645}; Short=FPGS {ECO:0000250|UniProtKB:Q08645}; AltName: Full=Tetrahydrofolylpolyglutamate synthase {ECO:0000250|UniProtKB:Q08645}; Short=Tetrahydrofolate synthase…	A0A384K2Z4_BOTFB RecName: Full=Folylpolyglutamate synthase {ECO:0000256|PIRNR:PIRNR038895}; EC=6.3.2.17 {ECO:0000256|PIRNR:PIRNR038895}; AltName: Full=Folylpoly-gamma-glutamate synthetase {ECO:0000256|PIRNR:PIRNR038895}; AltName: Full=Tetrahydrofolylpolyglutamate synthase {ECO:0000256|PIRNR:PIRNR038895};	Folylpolyglutamate synthase	GO:0005743,mitochondrial inner membrane; GO:0005759,mitochondrial matrix; GO:0005524,ATP binding; GO:0046872,metal ion binding; GO:0004326,tetrahydrofolylpolyglutamate synthase activity; GO:0006730,one-carbon metabolic process; GO:0000166,nucleotide binding; GO:0003674,molecular_function; GO:0005488,binding; GO:0017076,purine nucleotide binding; GO:0030554,adenyl nucleotide binding; GO:0032553,ri…	PF08245.15:Mur ligase middle domain
BCIN_14g03680	154.99	159.448	157.301	32.0918	30.2144	31.2229	10676	9724	9269	1971	1977	1848	-2.48362	0	0	down	NC_037323.1	1403663	1406275	+	BCIN_14g03680	--	K01904 4-coumarate--CoA ligase [EC:6.2.1.12] | (RefSeq) hypothetical protein (A)	ko00130: Ubiquinone and other terpenoid-quinone biosynthesis; ko01100: Metabolic pathways; ko01110: Biosynthesis of secondary metabolites	hypothetical protein BCIN_14g03680 [Botrytis cinerea B05.10]	EPAB_ASPNC RecName: Full=Phenylacetyl-CoA ligase epaB {ECO:0000303|PubMed:30384904}; EC=6.2.1.- {ECO:0000305|PubMed:30384904}; AltName: Full=Pestalamide A biosynthesis cluster protein B {ECO:0000303|PubMed:30384904};	A0A384K348_BOTFB SubName: Full=Uncharacterized protein {ECO:0000313|EMBL:ATZ57208.1};	Acyl-CoA synthetase	GO:0005524,ATP binding; GO:0016874,ligase activity; GO:0000166,nucleotide binding; GO:0003674,molecular_function; GO:0005488,binding; GO:0017076,purine nucleotide binding; GO:0030554,adenyl nucleotide binding; GO:0032553,ribonucleotide binding; GO:0032555,purine ribonucleotide binding; GO:0032559,adenyl ribonucleotide binding; GO:0035639,purine ribonucleoside triphosphate binding; GO:0036094,smal…	PF00501.31:AMP-binding enzyme
BCIN_14g04320	116.35	111.654	112.534	310.875	316.845	306.25	6431	5464	5321	15321	16636	14545	1.30653	0	0	up	NC_037323.1	1690055	1692041	-	BCIN_14g04320	--	K00463 indoleamine 2,3-dioxygenase [EC:1.13.11.52] | (RefSeq) hypothetical protein (A)	ko00380: Tryptophan metabolism; ko01100: Metabolic pathways; ko01240: Biosynthesis of cofactors	hypothetical protein BCIN_14g04320 [Botrytis cinerea B05.10]	NANC_ASPNN RecName: Full=Indoleamine 2,3-dioxygenase nanC {ECO:0000303|PubMed:32182055}; Short=IDO nanC {ECO:0000303|PubMed:32182055}; EC=1.13.11.52 {ECO:0000269|PubMed:32182055}; AltName: Full=Nanangelenin A biosynthesis cluster protein C {ECO:0000303|PubMed:32182055};	M7TKH7_BOTF1 SubName: Full=Putative indoleamine-dioxygenase protein {ECO:0000313|EMBL:EMR84006.1};	--	GO:0020037,heme binding; GO:0033754,indoleamine 2,3-dioxygenase activity; GO:0046872,metal ion binding; GO:0019441,tryptophan catabolic process to kynurenine; GO:0003674,molecular_function; GO:0005488,binding; GO:0046906,tetrapyrrole binding; GO:0097159,organic cyclic compound binding; GO:1901363,heterocyclic compound binding; GO:0003824,catalytic activity; GO:0016491,oxidoreductase activity; GO:…	PF01231.21:Indoleamine 2,3-dioxygenase
BCIN_14g04530	141.124	137.335	145.928	57.3361	59.39	56.7853	7572	6524	6698	2743	3027	2618	-1.43867	0	0	down	NC_037323.1	1767468	1769599	+	BCIN_14g04530	--	--	--	hypothetical protein BCIN_14g04530 [Botrytis cinerea B05.10]	PTF1_SCHPO RecName: Full=Pdp3-interacting factor 1 {ECO:0000303|PubMed:22184112}; EC=3.1.3.50 {ECO:0000250|UniProtKB:P53981};	A0A384K390_BOTFB SubName: Full=Uncharacterized protein {ECO:0000313|EMBL:ATZ57299.1};	--	GO:0005829,cytosol; GO:0036410,Mst2 histone acetyltransferase complex; GO:0005634,nucleus; GO:0016788,hydrolase activity, acting on ester bonds; GO:0046872,metal ion binding; GO:0110130,ribitol-5-phosphatase activity; GO:0050286,sorbitol-6-phosphatase activity; GO:0006974,cellular response to DNA damage stimulus; GO:0006325,chromatin organization; GO:0003674,molecular_function; GO:0003824,catalyt…	PF12710.10:haloacid dehalogenase-like hydrolase
BCIN_14g04570	28.7492	29.1777	27.1516	3.2496	3.0899	2.8794	3056	2746	2469	308	312	263	-3.35417	0	0	down	NC_037323.1	1784097	1787845	+	BCIN_14g04570	--	K01536 P-type Na+/K+ transporter [EC:7.2.2.3 7.2.2.-] | (RefSeq) hypothetical protein (A)	--	hypothetical protein BCIN_14g04570 [Botrytis cinerea B05.10]	ATC3_SCHPO RecName: Full=Calcium-transporting ATPase 3; EC=7.2.2.10;	A0A384K3A3_BOTFB RecName: Full=Cation_ATPase_N domain-containing protein {ECO:0000259|SMART:SM00831};	Ca2+ transporting ATPase	GO:0000324,fungal-type vacuole; GO:0016021,integral component of membrane; GO:0005886,plasma membrane; GO:0005524,ATP binding; GO:0016887,ATP hydrolysis activity; GO:0005388,P-type calcium transporter activity; GO:0015662,P-type ion transporter activity; GO:0008556,P-type potassium transmembrane transporter activity; GO:0070588,calcium ion transmembrane transport; GO:0006874,cellular calcium ion …	PF00122.23:E1-E2 ATPase
BCIN_14g05020	15.6067	16.2053	14.2732	147.646	139.049	141.624	533	490	417	4496	4511	4156	3.06622	0	0	up	NC_037323.1	1933752	1935074	+	BCIN_14g05020	--	--	--	hypothetical protein BCIN_14g05020 [Botrytis cinerea B05.10]	--	M7UQ90_BOTF1 SubName: Full=Putative-like ligand binding domain protein {ECO:0000313|EMBL:EMR85907.1};	--	--	PF07883.14:Cupin domain
BCIN_14g05350	29.5847	29.4289	29.3906	10.6958	10.2091	10.322	3856	3396	3277	1243	1264	1156	-1.65034	0	0	down	NC_037323.1	2040930	2045642	+	BCIN_14g05350	--	--	--	hypothetical protein BCIN_14g05350 [Botrytis cinerea B05.10]	MU190_SCHPO RecName: Full=Meiotically up-regulated gene 190 protein;	M7TPE9_BOTF1 SubName: Full=Putative meiotically up-regulated protein {ECO:0000313|EMBL:EMR83009.1};	Ca2+-dependent lipid-binding protein CLB1/vesicle protein vp115/Granuphilin A, contains C2 domain	GO:0032541,cortical endoplasmic reticulum; GO:0005829,cytosol; GO:0005783,endoplasmic reticulum; GO:0005789,endoplasmic reticulum membrane; GO:0016021,integral component of membrane; GO:0031965,nuclear membrane; GO:0005634,nucleus; GO:0005886,plasma membrane; GO:0005816,spindle pole body; GO:0046872,metal ion binding; GO:0005543,phospholipid binding; GO:0043495,protein-membrane adaptor activity; …	PF00168.33:C2 domain
BCIN_14g05360	1029.54	1015.74	1017.86	429.427	427.121	420.171	66038	57684	55852	24560	26025	23158	-1.41135	0	0	down	NC_037323.1	2045956	2048540	-	Bchex5	--	K08139 MFS transporter, SP family, sugar:H+ symporter | (RefSeq) hypothetical protein (A)	ko04113: Meiosis - yeast	Bchex5 [Botrytis cinerea B05.10]	HXT3_YEAST RecName: Full=Low-affinity glucose transporter HXT3;	A0A384K3Q4_BOTFB SubName: Full=Bchex5 {ECO:0000313|EMBL:ATZ57392.1};	Predicted transporter (major facilitator superfamily)	GO:0071944,cell periphery; GO:0016021,integral component of membrane; GO:0016020,membrane; GO:0005886,plasma membrane; GO:0005351,carbohydrate:proton symporter activity; GO:0005353,fructose transmembrane transporter activity; GO:0005355,glucose transmembrane transporter activity; GO:0015578,mannose transmembrane transporter activity; GO:0008643,carbohydrate transport; GO:1904659,glucose transmemb…	PF00083.27:Sugar (and other) transporter
BCIN_14g05400	124.136	129.584	131.279	380.839	374.624	352.106	7984	7379	7223	21840	22888	19459	1.37612	0	0	up	NC_037323.1	2058772	2061213	-	BCIN_14g05400	--	K01655 homocitrate synthase [EC:2.3.3.14] | (RefSeq) hypothetical protein (A)	ko00300: Lysine biosynthesis; ko00620: Pyruvate metabolism; ko01100: Metabolic pathways; ko01110: Biosynthesis of secondary metabolites; ko01210: 2-Oxocarboxylic acid metabolism; ko01230: Biosynthesis of amino acids	hypothetical protein BCIN_14g05400 [Botrytis cinerea B05.10]	HOSM_PENRW RecName: Full=Homocitrate synthase, mitochondrial; Short=HCS; EC=2.3.3.14 {ECO:0000250|UniProtKB:O87198}; Flags: Precursor;	M7TPE4_BOTF1 RecName: Full=Homocitrate synthase {ECO:0000256|ARBA:ARBA00012974}; EC=2.3.3.14 {ECO:0000256|ARBA:ARBA00012974};	Alpha-isopropylmalate synthase/homocitrate synthase	GO:0005739,mitochondrion; GO:0004410,homocitrate synthase activity; GO:0046872,metal ion binding; GO:0019878,lysine biosynthetic process via aminoadipic acid; GO:0003674,molecular_function; GO:0003824,catalytic activity; GO:0016740,transferase activity; GO:0016746,acyltransferase activity; GO:0046912,acyltransferase activity, acyl groups converted into alkyl on transfer; GO:0005488,binding; GO:00…	PF00682.22:HMGL-like
BCIN_15g00320	282.649	290.791	292.105	73.3197	72.4972	70.3283	7203	6561	6368	1666	1755	1540	-2.14985	0	0	down	NC_037324.1	144635	145622	-	BCIN_15g00320	--	--	--	hypothetical protein BCIN_15g00320 [Botrytis cinerea B05.10]	--	A0A384K3Q8_BOTFB RecName: Full=Protoglobin domain-containing protein {ECO:0000259|Pfam:PF11563};	--	GO:0020037,heme binding; GO:0019825,oxygen binding; GO:0003674,molecular_function; GO:0005488,binding; GO:0046906,tetrapyrrole binding; GO:0097159,organic cyclic compound binding; GO:1901363,heterocyclic compound binding; GO:0036094,small molecule binding	PF11563.11:Protoglobin
BCIN_15g00560	20.9491	21.7089	22.0716	129.755	125.897	128.214	618	567	557	3413	3528	3250	2.42063	0	0	up	NC_037324.1	220983	222082	+	BCIN_15g00560	--	--	--	hypothetical protein BofuT4_P024570.1 [Botrytis cinerea T4]	--	G2YFV0_BOTF4 SubName: Full=Uncharacterized protein {ECO:0000313|EMBL:CCD50648.1};	--	--	--
BCIN_15g01900	154.103	156.459	157.641	343.712	341.509	355.308	18527	16654	16213	36845	39002	36705	1.00325	0	0	up	NC_037324.1	662307	666878	-	Bcace1	--	--	--	Bcace1 [Botrytis cinerea B05.10]	ACE1_HYPJE RecName: Full=Zinc finger transcription factor ace1; AltName: Full=ACEI;	M7TJJ2_BOTF1 SubName: Full=Putative zinc finger transcription factor ace1 protein {ECO:0000313|EMBL:EMR83676.1};	--	GO:0005634,nucleus; GO:0003677,DNA binding; GO:0046872,metal ion binding; GO:0003674,molecular_function; GO:0003676,nucleic acid binding; GO:0005488,binding; GO:0097159,organic cyclic compound binding; GO:1901363,heterocyclic compound binding; GO:0043167,ion binding; GO:0043169,cation binding; GO:0005575,cellular_component; GO:0005622,intracellular anatomical structure; GO:0043226,organelle; GO:0…	PF00096.29:Zinc finger, C2H2 type
BCIN_15g02260	163.05	155.265	159.858	10.3049	10.4245	10.4287	5022	4234	4212	283	305	276	-4.08881	0	0	down	NC_037324.1	783519	784584	-	BCIN_15g02260	--	--	--	hypothetical protein BCIN_15g02260 [Botrytis cinerea B05.10]	--	M7UJH0_BOTF1 SubName: Full=Uncharacterized protein {ECO:0000313|EMBL:EMR83707.1};	--	--	--
BCIN_15g03580	223.263	226.28	220.158	104.432	105.183	105.352	19733	17707	16646	8230	8831	8001	-1.23716	0	0	down	NC_037324.1	1252669	1256352	+	Bcsak1	--	K04441 p38 MAP kinase [EC:2.7.11.24] | (RefSeq) Bcsak1; Bcsak1 (A)	ko04011: MAPK signaling pathway - yeast; ko04139: Mitophagy - yeast; ko04148: Efferocytosis	Bcsak1 [Botrytis cinerea B05.10]	HOG1_BOTFB RecName: Full=Mitogen-activated protein kinase hog1; Short=MAP kinase hog1; EC=2.7.11.24; AltName: Full=BcSAK1; AltName: Full=Stress-activated mitogen-activated protein kinase;	W8NY90_BOTFU RecName: Full=Mitogen-activated protein kinase {ECO:0000256|ARBA:ARBA00012411, ECO:0000256|RuleBase:RU361165}; EC=2.7.11.24 {ECO:0000256|ARBA:ARBA00012411, ECO:0000256|RuleBase:RU361165};	Mitogen-activated protein kinase	GO:0005737,cytoplasm; GO:0005634,nucleus; GO:0005524,ATP binding; GO:0004707,MAP kinase activity; GO:0106310,protein serine kinase activity; GO:0006468,protein phosphorylation; GO:0051403,stress-activated MAPK cascade; GO:0000166,nucleotide binding; GO:0003674,molecular_function; GO:0005488,binding; GO:0017076,purine nucleotide binding; GO:0030554,adenyl nucleotide binding; GO:0032553,ribonucleot…	PF00069.28:Protein kinase domain
BCIN_15g04030	256.011	265.714	266.247	36.0835	38.2634	35.5789	11347	10427	10095	1426	1611	1355	-2.9893	0	0	down	NC_037324.1	1405971	1408074	+	BCIN_15g04030	--	--	--	hypothetical protein BCIN_15g04030 [Botrytis cinerea B05.10]	BLI3_NEUCR RecName: Full=Protein bli-3;	A0A384K553_BOTFB RecName: Full=Pyrid_ox_like domain-containing protein {ECO:0000259|Pfam:PF16242};	--	--	PF16242.8:Pyridoxamine 5'-phosphate oxidase like
BCIN_15g04630	609.961	633.906	606.044	1702.68	1639.49	1834.44	39724	36551	33764	98872	101426	102655	1.33552	0	0	up	NC_037324.1	1578436	1580881	+	Bcnsr1	--	K11294 nucleolin | (RefSeq) Bcnsr1; Bcnsr1 (A)	--	Bcnsr1 [Botrytis cinerea B05.10]	NSR1_YEAST RecName: Full=Nuclear localization sequence-binding protein {ECO:0000305}; AltName: Full=p67 {ECO:0000303|PubMed:1706724};	M7U5U0_BOTF1 SubName: Full=Putative 28 kDa ribonucleo protein {ECO:0000313|EMBL:EMR91206.1};	Nuclear localization sequence binding protein	GO:0005739,mitochondrion; GO:0005635,nuclear envelope; GO:0005730,nucleolus; GO:0005634,nucleus; GO:0032040,small-subunit processome; GO:0003730,mRNA 3'-UTR binding; GO:0003729,mRNA binding; GO:0008139,nuclear localization sequence binding; GO:0003723,RNA binding; GO:0043047,single-stranded telomeric DNA binding; GO:0030490,maturation of SSU-rRNA; GO:0000028,ribosomal small subunit assembly; GO:0…	PF00076.25:RNA recognition motif. (a.k.a. RRM, RBD, or RNP domain)
BCIN_15g04720	78.8609	77.3114	79.0227	278.331	287.68	292.005	4090	3550	3506	12871	14173	13013	1.71821	0	0	up	NC_037324.1	1603260	1605325	+	BCIN_15g04720	--	--	--	hypothetical protein BCIN_15g04720 [Botrytis cinerea B05.10]	--	A0A384K5D4_BOTFB SubName: Full=Uncharacterized protein {ECO:0000313|EMBL:ATZ57972.1};	--	GO:0016021,integral component of membrane; GO:0005575,cellular_component; GO:0016020,membrane; GO:0031224,intrinsic component of membrane; GO:0110165,cellular anatomical entity	--
BCIN_15g05180	65.2128	64.6854	64.4711	13.3617	13.6566	13.0668	5419	4759	4583	990	1078	933	-2.42587	0	0	down	NC_037324.1	1795161	1798142	+	BCIN_15g05180	--	--	--	hypothetical protein BCIN_15g05180 [Botrytis cinerea B05.10]	--	A0A384K5E4_BOTFB SubName: Full=Uncharacterized protein {ECO:0000313|EMBL:ATZ58046.1};	--	GO:0016021,integral component of membrane; GO:0005575,cellular_component; GO:0016020,membrane; GO:0031224,intrinsic component of membrane; GO:0110165,cellular anatomical entity	PF11696.11:Protein of unknown function (DUF3292)
BCIN_15g05190	244.407	246.423	245.617	19.9776	20.4888	19.3762	11553	10313	9932	842	920	787	-3.76915	0	0	down	NC_037324.1	1798575	1800324	+	BCIN_15g05190	--	--	--	hypothetical protein BCIN_15g05190 [Botrytis cinerea B05.10]	--	M7UHN1_BOTF1 SubName: Full=Putative sur7 protein {ECO:0000313|EMBL:EMR83062.1};	--	GO:0016021,integral component of membrane; GO:0005886,plasma membrane; GO:0005575,cellular_component; GO:0016020,membrane; GO:0031224,intrinsic component of membrane; GO:0110165,cellular anatomical entity; GO:0071944,cell periphery	PF06687.15:SUR7/PalI family
BCIN_15g05670	34.943	36.9017	35.7999	4.9193	4.2464	4.9793	3569	3337	3128	448	412	437	-3.07909	0	0	down	NC_037324.1	1981105	1984793	-	BCIN_15g05670	--	K01536 P-type Na+/K+ transporter [EC:7.2.2.3 7.2.2.-] | (RefSeq) hypothetical protein (A)	--	hypothetical protein BCIN_15g05670 [Botrytis cinerea B05.10]	ATN2_YEAST RecName: Full=Sodium transport ATPase 2; EC=7.2.2.3;	A0A384K5N6_BOTFB RecName: Full=Cation_ATPase_N domain-containing protein {ECO:0000259|SMART:SM00831};	Ca2+ transporting ATPase	GO:0016021,integral component of membrane; GO:0005739,mitochondrion; GO:0005886,plasma membrane; GO:0140679,ABC-type sodium transporter activity; GO:0005524,ATP binding; GO:0016887,ATP hydrolysis activity; GO:0005388,P-type calcium transporter activity; GO:0015662,P-type ion transporter activity; GO:0008556,P-type potassium transmembrane transporter activity; GO:0008554,P-type sodium transporter …	PF00122.23:E1-E2 ATPase
BCIN_16g00330	39.6479	39.9732	40.1635	424.352	430.002	410.88	1574	1405	1364	15021	16216	14016	3.25261	0	0	up	NC_037325.1	191776	193205	+	BCIN_16g00330	--	--	--	hypothetical protein BCIN_16g00330 [Botrytis cinerea B05.10]	PYVD_ASPV1 RecName: Full=Hydrolase pyvD {ECO:0000303|PubMed:33117309}; EC=3.1.1.- {ECO:0000305|PubMed:33117309}; AltName: Full=Pyranoviolin A biosynthesis cluster protein D {ECO:0000303|PubMed:33117309};	M7UG20_BOTF1 SubName: Full=Putative dienelactone hydrolase family protein {ECO:0000313|EMBL:EMR85658.1};	Predicted hydrolase related to dienelactone hydrolase	GO:0016787,hydrolase activity; GO:0003674,molecular_function; GO:0003824,catalytic activity	PF01738.21:Dienelactone hydrolase family
BCIN_16g00810	2664.53	2656.89	2725.02	323.682	334.02	319.62	89074	78637	77929	9648	10607	9181	-3.19007	0	0	down	NC_037325.1	354270	355491	-	BCIN_16g00810	--	--	--	hypothetical protein BCIN_16g00810 [Botrytis cinerea B05.10]	--	M7TV69_BOTF1 SubName: Full=Uncharacterized protein {ECO:0000313|EMBL:EMR85119.1};	--	--	--
BCIN_16g01090	363.694	355.316	368.873	57.527	58.3399	56.9059	11990	10371	10403	1691	1827	1612	-2.80304	0	0	down	NC_037325.1	450295	451530	-	BCIN_16g01090	--	--	--	hypothetical protein BcDW1_6245 [Botrytis cinerea BcDW1]	--	M7TV48_BOTF1 SubName: Full=Uncharacterized protein {ECO:0000313|EMBL:EMR85094.1};	--	--	--
BCIN_16g01270	3433.01	3470.96	3401.48	385.836	408.112	398.181	143926	128836	121992	14423	16253	14344	-3.26058	0	0	down	NC_037325.1	494659	496158	-	Bcddr48	--	--	--	Bcddr48 [Botrytis cinerea B05.10]	--	M7U0U7_BOTF1 SubName: Full=Uncharacterized protein {ECO:0000313|EMBL:EMR89541.1};	--	--	--
BCIN_16g03040	199.697	195.243	199.145	37.4972	37.1888	38.3594	14771	12786	12601	2473	2613	2438	-2.54296	0	0	down	NC_037325.1	1170990	1173650	+	BCIN_16g03040	--	--	--	hypothetical protein EAE96_010672 [Botrytis aclada]	--	A0A8H6EGG2_9HELO SubName: Full=Putative integral membrane protein {ECO:0000313|EMBL:KAF5871293.1};	--	GO:0016021,integral component of membrane; GO:0005575,cellular_component; GO:0016020,membrane; GO:0031224,intrinsic component of membrane; GO:0110165,cellular anatomical entity	PF11204.11:Protein of unknown function (DUF2985)
BCIN_16g03200	22.9084	21.8751	22.9662	88.849	89.7435	87.9431	1805	1526	1548	6242	6717	5954	1.82716	0	0	up	NC_037325.1	1214678	1217991	-	BCIN_16g03200	--	K09248 proline utilization trans-activator | (RefSeq) hypothetical protein (A)	--	hypothetical protein BCIN_16g03200 [Botrytis cinerea B05.10]	RDR1_YEAST RecName: Full=Protein RDR1; AltName: Full=Repressor of drug resistance protein 1;	M7U8S7_BOTF1 SubName: Full=Putative fungal specific transcription factor domain-containing protein {ECO:0000313|EMBL:EMR90134.1};	--	GO:0005634,nucleus; GO:0003700,DNA-binding transcription factor activity; GO:0000981,DNA-binding transcription factor activity, RNA polymerase II-specific; GO:0043565,sequence-specific DNA binding; GO:0008270,zinc ion binding; GO:0009410,response to xenobiotic stimulus; GO:0006351,DNA-templated transcription; GO:0003674,molecular_function; GO:0140110,transcription regulator activity; GO:0003676,n…	PF04082.21:Fungal specific transcription factor domain
BCIN_16g04620	13.1111	13.0611	12.3754	279.386	334.94	318.062	161	142	130	3059	3907	3356	4.44621	0	0	up	NC_037325.1	1692991	1693538	+	BCIN_16g04620	--	--	--	uncharacterized protein EAE97_008300 [Botrytis byssoidea]	--	A0A1D9QKH4_SCLS1 SubName: Full=Uncharacterized protein {ECO:0000313|EMBL:APA15381.1};	--	--	--
novel.581	10.5996	9.6614	9.6109	33.7092	35.2842	32.761	2202	1777	1708	6244	6963	5848	1.61838	5.55542e-308	2.19107e-306	up	NC_037317.1	288319	295730	-	--	--	--	--	hypothetical protein BofuT4_P010800.1 [Botrytis cinerea T4]	--	G2XTB8_BOTF4 SubName: Full=Uncharacterized protein {ECO:0000313|EMBL:CCD43832.1};	--	GO:0016021,integral component of membrane; GO:0005575,cellular_component; GO:0016020,membrane; GO:0031224,intrinsic component of membrane; GO:0110165,cellular anatomical entity	--
BCIN_09g00460	14.6532	14.2861	13.9334	63.3652	60.0527	60.3866	804	694	654	3100	3130	2847	1.95029	7.43236e-308	2.92105e-306	up	NC_037318.1	181005	183084	-	BCIN_09g00460	--	--	--	hypothetical protein BCIN_09g00460 [Botrytis cinerea B05.10]	--	A0A384JRP2_BOTFB SubName: Full=Uncharacterized protein {ECO:0000313|EMBL:ATZ53161.1};	--	--	PF13343.9:Bacterial extracellular solute-binding protein
BCIN_04g00140	18.4884	18.5386	18.9972	57.5427	56.5631	54.3436	2281	2025	2005	6330	6629	5761	1.43999	2.46776e-307	9.66482e-306	up	NC_037313.1	57039	61308	-	Bclys2	--	K00143 L-2-aminoadipate reductase [EC:1.2.1.95] | (RefSeq) Bclys2; Bclys2 (A)	ko00300: Lysine biosynthesis; ko01100: Metabolic pathways; ko01110: Biosynthesis of secondary metabolites; ko01230: Biosynthesis of amino acids	hypothetical protein BGAL_0187g00090 [Botrytis galanthina]	LYS2_PENCH RecName: Full=L-2-aminoadipate reductase large subunit; EC=1.2.1.31 {ECO:0000250|UniProtKB:P07702}; EC=1.2.1.95 {ECO:0000250|UniProtKB:P07702}; AltName: Full=Alpha-aminoadipate reductase; Short=Alpha-AR; AltName: Full=L-aminoadipate-semialdehyde dehydrogenase;	A0A4S8R5V4_9HELO RecName: Full=Alpha-aminoadipate reductase {ECO:0000256|ARBA:ARBA00032195}; EC=1.2.1.31 {ECO:0000256|ARBA:ARBA00013073}; EC=1.2.1.95 {ECO:0000256|ARBA:ARBA00012913}; AltName: Full=L-aminoadipate-semialdehyde dehydrogenase {ECO:0000256|ARBA:ARBA00031335};	Non-ribosomal peptide synthetase/alpha-aminoadipate reductase and related enzymes	GO:0004043,L-aminoadipate-semialdehyde dehydrogenase activity; GO:0031177,phosphopantetheine binding; GO:0019878,lysine biosynthetic process via aminoadipic acid; GO:0003674,molecular_function; GO:0003824,catalytic activity; GO:0016491,oxidoreductase activity; GO:0016620,oxidoreductase activity, acting on the aldehyde or oxo group of donors, NAD or NADP as acceptor; GO:0016903,oxidoreductase acti…	PF00501.31:AMP-binding enzyme
BCIN_09g00870	51.0658	51.9126	52.162	135.71	135.998	127.822	6253	5628	5464	14817	15819	13449	1.21633	5.6443e-303	2.18761e-301	up	NC_037318.1	320485	324776	-	Bcnew1	--	K03235 elongation factor 3 | (RefSeq) Bcnew1; Bcnew1 (A)	--	Bcnew1 [Botrytis cinerea B05.10]	NEW1_YEAST RecName: Full=[NU+] prion formation protein 1;	A0A384JRK5_BOTFB SubName: Full=Bcnew1 {ECO:0000313|EMBL:ATZ53209.1};	ATPase component of ABC transporters with duplicated ATPase domains/Translation elongation factor EF-3b	GO:0005737,cytoplasm; GO:0005739,mitochondrion; GO:0005634,nucleus; GO:0005844,polysome; GO:0005524,ATP binding; GO:0003729,mRNA binding; GO:0043022,ribosome binding; GO:0008079,translation termination factor activity; GO:0016973,poly(A)+ mRNA export from nucleus; GO:0006449,regulation of translational termination; GO:0042274,ribosomal small subunit biogenesis; GO:0000166,nucleotide binding; GO:0…	PF00005.30:ABC transporter
BCIN_09g01310	81.3036	80.5265	80.1204	38.7412	38.49	38.2533	7287	6390	6143	3096	3277	2946	-1.21585	7.86214e-303	3.03668e-301	down	NC_037318.1	495880	499211	+	Bctre1	--	K01194 alpha,alpha-trehalase [EC:3.2.1.28] | (RefSeq) Bctre1; Bctre1 (A)	ko00500: Starch and sucrose metabolism; ko01100: Metabolic pathways; ko01110: Biosynthesis of secondary metabolites	Bctre1 [Botrytis cinerea B05.10]	TREA_BOTFB RecName: Full=Cytosolic neutral trehalase {ECO:0000305}; EC=3.2.1.28 {ECO:0000305|PubMed:16946258}; AltName: Full=Alpha,alpha-trehalase {ECO:0000305}; AltName: Full=Alpha,alpha-trehalose glucohydrolase {ECO:0000305}; AltName: Full=Bctre1 {ECO:0000303|PubMed:16946258};	M7UJ38_BOTF1 RecName: Full=Trehalase {ECO:0000256|RuleBase:RU361180}; EC=3.2.1.28 {ECO:0000256|RuleBase:RU361180}; AltName: Full=Alpha-trehalose glucohydrolase {ECO:0000256|RuleBase:RU361180};	Neutral trehalase	GO:0005737,cytoplasm; GO:0004555,alpha,alpha-trehalase activity; GO:0005509,calcium ion binding; GO:0005993,trehalose catabolic process; GO:0003674,molecular_function; GO:0003824,catalytic activity; GO:0004553,hydrolase activity, hydrolyzing O-glycosyl compounds; GO:0015927,trehalase activity; GO:0016787,hydrolase activity; GO:0016798,hydrolase activity, acting on glycosyl bonds; GO:0005488,bindi…	PF01204.21:Trehalase
BCIN_03g07390	12663.7	12234.5	12912.1	2215.23	2524.77	2576.32	289058	247249	252127	45085	54744	50530	-2.51876	1.54376e-302	5.94216e-301	down	NC_037312.1	2495393	2496317	-	Bcccg1	--	--	--	Bcccg1 [Botrytis cinerea B05.10]	GRG1_NEUCR RecName: Full=Glucose-repressible gene protein;	M7TML1_BOTF1 SubName: Full=Putative glucose-repressible protein {ECO:0000313|EMBL:EMR82364.1};	--	--	PF11034.11:Glucose-repressible protein Grg1
BCIN_04g03360	28.9299	32.1096	28.6754	115.137	112.762	116.948	1039	1021	881	3687	3847	3609	1.79421	1.09905e-301	4.2159e-300	up	NC_037313.1	1206387	1207680	+	BCIN_04g03360	--	--	--	hypothetical protein BCIN_04g03360 [Botrytis cinerea B05.10]	--	M7TPC9_BOTF1 SubName: Full=Uncharacterized protein {ECO:0000313|EMBL:EMR83230.1};	--	--	PF15496.9:Domain of unknown function (DUF4646)
BCIN_15g03930	137.345	141.321	145.232	57.1763	59.9779	56.0055	6393	5824	5783	2373	2652	2240	-1.4395	3.01156e-300	1.15128e-298	down	NC_037324.1	1377050	1378929	+	Bcpom33	--	K20724 transmembrane protein 33 | (RefSeq) Bcpom33 (A)	ko03013: Nucleocytoplasmic transport	Bcpom33 [Botrytis cinerea B05.10]	POM33_CHATD RecName: Full=Nucleoporin POM33 {ECO:0000303|PubMed:21784248}; AltName: Full=Nuclear pore protein POM33; AltName: Full=Pore membrane protein of 33 kDa;	A0A384K529_BOTFB SubName: Full=Bcpom33 {ECO:0000313|EMBL:ATZ57872.1};	Uncharacterized integral membrane protein	GO:0016021,integral component of membrane; GO:0031965,nuclear membrane; GO:0005643,nuclear pore; GO:0051028,mRNA transport; GO:0015031,protein transport; GO:0006403,RNA localization; GO:0006810,transport; GO:0008150,biological_process; GO:0015931,nucleobase-containing compound transport; GO:0033036,macromolecule localization; GO:0050657,nucleic acid transport; GO:0050658,RNA transport; GO:0051179…	PF03661.16:Transmembrane protein 33/Nucleoporin POM33
BCIN_14g01490	62.8034	58.4096	61.262	17.0762	16.0284	16.6528	2809	2313	2344	681	681	640	-2.02447	4.01734e-300	1.53055e-298	down	NC_037323.1	656938	658701	+	BCIN_14g01490	--	--	--	hypothetical protein BCIN_14g01490 [Botrytis cinerea B05.10]	--	A0A384K2B1_BOTFB SubName: Full=Uncharacterized protein {ECO:0000313|EMBL:ATZ56943.1};	--	--	--
BCIN_08g05730	49.3144	49.2821	48.9004	13.6642	12.5941	12.6192	2465	2181	2091	609	598	542	-2.07266	3.72591e-299	1.41471e-297	down	NC_037317.1	2146627	2148356	-	BCIN_08g05730	--	--	--	hypothetical protein BCIN_08g05730 [Botrytis cinerea B05.10]	--	A0A384JRD7_BOTFB SubName: Full=Uncharacterized protein {ECO:0000313|EMBL:ATZ52957.1};	--	--	PF12796.10:Ankyrin repeats (3 copies)
BCIN_11g02140	149.879	146.942	139.241	46.8939	52.3532	48.7368	4599	3992	3655	1283	1526	1285	-1.70746	9.01153e-297	3.41007e-295	down	NC_037320.1	709534	710763	+	BCIN_11g02140	--	--	--	hypothetical protein BcDW1_4874 [Botrytis cinerea BcDW1]	--	M7TYU6_BOTF1 SubName: Full=Uncharacterized protein {ECO:0000313|EMBL:EMR86475.1};	--	--	--
BCIN_01g11040	36.9927	36.6205	38.08	9.204	9.3726	10.6211	2655	2327	2338	589	639	655	-2.08586	1.173e-296	4.42384e-295	down	NC_037310.1	3885015	3887664	-	BCIN_01g11040	--	--	--	hypothetical protein BCIN_01g11040 [Botrytis cinerea B05.10]	--	A0A384J868_BOTFB SubName: Full=Uncharacterized protein {ECO:0000313|EMBL:ATZ46524.1};	--	GO:0005975,carbohydrate metabolic process; GO:0008150,biological_process; GO:0008152,metabolic process; GO:0044238,primary metabolic process; GO:0071704,organic substance metabolic process	PF17390.5:Bacterial alpha-L-rhamnosidase C-terminal domain
BCIN_13g02000	92.883	89.3868	95.5241	226.797	234.103	229.619	5515	4699	4852	12007	13204	11715	1.165	2.06395e-296	7.75782e-295	up	NC_037322.1	708726	710951	+	BCIN_13g02000	--	K07824 benzoate 4-monooxygenase [EC:1.14.14.92] | (RefSeq) hypothetical protein (A)	ko01100: Metabolic pathways	hypothetical protein BCIN_13g02000 [Botrytis cinerea B05.10]	CICH_EMENI RecName: Full=Cytochrome P450 monooxygenase cicH {ECO:0000303|PubMed:24244835}; EC=1.-.-.- {ECO:0000305|PubMed:24244835}; AltName: Full=Cichorine biosynthesis cluster protein H {ECO:0000303|PubMed:24244835};	A0A384K0H4_BOTFB SubName: Full=Uncharacterized protein {ECO:0000313|EMBL:ATZ56359.1};	Cytochrome P450 CYP3/CYP5/CYP6/CYP9 subfamilies	GO:0016021,integral component of membrane; GO:0020037,heme binding; GO:0005506,iron ion binding; GO:0004497,monooxygenase activity; GO:0016705,oxidoreductase activity, acting on paired donors, with incorporation or reduction of molecular oxygen; GO:0062032,cichorine biosynthetic process; GO:0044550,secondary metabolite biosynthetic process; GO:0003674,molecular_function; GO:0005488,binding; GO:00…	PF00067.25:Cytochrome P450
BCIN_01g04480	92.4449	95.4933	89.0682	37.634	38.5345	38.014	5700	5213	4698	2069	2257	2014	-1.42732	3.18231e-296	1.19214e-294	down	NC_037310.1	1634854	1637053	+	BCIN_01g04480	--	--	--	hypothetical protein BCIN_01g04480 [Botrytis cinerea B05.10]	--	A0A384J5E7_BOTFB SubName: Full=Uncharacterized protein {ECO:0000313|EMBL:ATZ45719.1};	--	GO:0016021,integral component of membrane; GO:0005575,cellular_component; GO:0016020,membrane; GO:0031224,intrinsic component of membrane; GO:0110165,cellular anatomical entity	--
BCIN_11g03520	225.695	225.91	230.675	533.591	524.088	508.097	11451	10148	10012	24139	25259	22151	1.04984	1.19619e-295	4.46618e-294	up	NC_037320.1	1233433	1235298	-	BCIN_11g03520	--	K00789 S-adenosylmethionine synthetase [EC:2.5.1.6] | (RefSeq) hypothetical protein (A)	ko00270: Cysteine and methionine metabolism; ko00999: Biosynthesis of various plant secondary metabolites; ko01100: Metabolic pathways; ko01110: Biosynthesis of secondary metabolites; ko01230: Biosynthesis of amino acids; ko01240: Biosynthesis of cofactors	hypothetical protein BCIN_11g03520 [Botrytis cinerea B05.10]	METK_NEUCR RecName: Full=S-adenosylmethionine synthase; Short=AdoMet synthase; EC=2.5.1.6 {ECO:0000269|PubMed:8849888}; AltName: Full=Ethionine resistance protein 1; AltName: Full=Methionine adenosyltransferase; Short=MAT;	M7UEC0_BOTF1 RecName: Full=S-adenosylmethionine synthase {ECO:0000256|RuleBase:RU000541}; EC=2.5.1.6 {ECO:0000256|RuleBase:RU000541};	S-adenosylmethionine synthetase	GO:0005829,cytosol; GO:0005524,ATP binding; GO:0046872,metal ion binding; GO:0004478,methionine adenosyltransferase activity; GO:0006555,methionine metabolic process; GO:0006730,one-carbon metabolic process; GO:0006556,S-adenosylmethionine biosynthetic process; GO:0000166,nucleotide binding; GO:0003674,molecular_function; GO:0005488,binding; GO:0017076,purine nucleotide binding; GO:0030554,adenyl…	PF02773.19:S-adenosylmethionine synthetase, C-terminal domain
BCIN_10g05630	61.0387	61.3027	60.8609	28.0056	26.9553	28.0106	6155	5473	5250	2518	2582	2427	-1.29193	2.8462e-293	1.05915e-291	down	NC_037319.1	2140215	2144314	-	BCIN_10g05630	--	K01188 beta-glucosidase [EC:3.2.1.21] | (RefSeq) hypothetical protein (A)	ko00460: Cyanoamino acid metabolism; ko00500: Starch and sucrose metabolism; ko00999: Biosynthesis of various plant secondary metabolites; ko01100: Metabolic pathways; ko01110: Biosynthesis of secondary metabolites	hypothetical protein BCIN_10g05630 [Botrytis cinerea B05.10]	BGLF_ASPFC RecName: Full=Probable beta-glucosidase F; EC=3.2.1.21; AltName: Full=Beta-D-glucoside glucohydrolase F; AltName: Full=Cellobiase F; AltName: Full=Gentiobiase F; Flags: Precursor;	M7TUG1_BOTF1 RecName: Full=Beta-glucosidase {ECO:0000256|ARBA:ARBA00012744, ECO:0000256|RuleBase:RU361161}; EC=3.2.1.21 {ECO:0000256|ARBA:ARBA00012744, ECO:0000256|RuleBase:RU361161};	--	GO:0005576,extracellular region; GO:0008422,beta-glucosidase activity; GO:0102483,scopolin beta-glucosidase activity; GO:0030245,cellulose catabolic process; GO:0003674,molecular_function; GO:0003824,catalytic activity; GO:0004553,hydrolase activity, hydrolyzing O-glycosyl compounds; GO:0015926,glucosidase activity; GO:0016787,hydrolase activity; GO:0016798,hydrolase activity, acting on glycosyl …	PF01915.25:Glycosyl hydrolase family 3 C-terminal domain
BCIN_01g11060	29.4624	27.9989	29.3619	3.4599	4.1508	4.3763	1614	1358	1376	169	216	206	-3.00602	1.97534e-292	7.32642e-291	down	NC_037310.1	3892118	3894013	+	BCIN_01g11060	--	--	--	hypothetical protein BCIN_01g11060 [Botrytis cinerea B05.10]	--	A0A384J7E2_BOTFB SubName: Full=Uncharacterized protein {ECO:0000313|EMBL:ATZ46526.1};	--	--	--
BCIN_04g00580	273.712	279.679	277.426	666.418	651.593	626.261	13563	12270	11760	29444	30671	26665	1.07803	2.91018e-292	1.0758e-290	up	NC_037313.1	218829	220611	+	BCIN_04g00580	--	K02619 4-amino-4-deoxychorismate lyase [EC:4.1.3.38] | (RefSeq) Bcups1; Bcups1 (A)	ko00790: Folate biosynthesis; ko01240: Biosynthesis of cofactors	hypothetical protein BCIN_04g00580 [Botrytis cinerea B05.10]	UPS2_YEAST RecName: Full=Protein UPS2, mitochondrial; AltName: Full=Altered inheritance rate of mitochondrion protein 30; AltName: Full=Genetic interactor of prohibitins protein 1; AltName: Full=Unprocessed MGM1 protein 2;	M7U6M6_BOTF1 RecName: Full=PRELI/MSF1 domain-containing protein {ECO:0000259|PROSITE:PS50904};	Predicted member of the intramitochondrial sorting protein family	GO:0031314,extrinsic component of mitochondrial inner membrane; GO:0005758,mitochondrial intermembrane space; GO:0005739,mitochondrion; GO:1990050,phosphatidic acid transfer activity; GO:0032048,cardiolipin metabolic process; GO:0042407,cristae formation; GO:2001246,negative regulation of phosphatidylcholine biosynthetic process; GO:0046337,phosphatidylethanolamine metabolic process; GO:0015914,p…	PF04707.17:PRELI-like family
BCIN_08g06650	59.0074	56.644	55.6641	21.4491	21.546	21.6614	4264	3624	3441	1382	1479	1345	-1.55512	4.15753e-292	1.53186e-290	down	NC_037317.1	2443188	2445931	-	BCIN_08g06650	--	K15272 solute carrier family 35 (UDP-sugar transporter), member A1/2/3 | (RefSeq) hypothetical protein (A)	--	hypothetical protein BCIN_08g06650 [Botrytis cinerea B05.10]	GMS1_SCHPO RecName: Full=UDP-galactose transporter; AltName: Full=Golgi UDP-Gal transporter;	A0A384JRC8_BOTFB SubName: Full=Uncharacterized protein {ECO:0000313|EMBL:ATZ53052.1};	Predicted UDP-galactose transporter	GO:0000139,Golgi membrane; GO:0030173,integral component of Golgi membrane; GO:0005459,UDP-galactose transmembrane transporter activity; GO:0008643,carbohydrate transport; GO:0097624,UDP-galactose transmembrane import into Golgi lumen; GO:0072334,UDP-galactose transmembrane transport; GO:0003674,molecular_function; GO:0005215,transporter activity; GO:0005338,nucleotide-sugar transmembrane transpo…	PF04142.18:Nucleotide-sugar transporter
BCIN_02g09300	64.2053	61.0154	60.2958	24.4609	23.5128	25.79	6235	5246	5009	2118	2169	2152	-1.48058	9.2413e-292	3.39383e-290	down	NC_037311.1	3297615	3301171	-	BCIN_02g09300	--	K08518 syntaxin-binding protein 5 | (RefSeq) hypothetical protein (A)	--	hypothetical protein BCIN_02g09300 [Botrytis cinerea B05.10]	SRO77_YEAST RecName: Full=Lethal(2) giant larvae protein homolog SRO77; AltName: Full=Sodium protection protein 2; AltName: Full=Suppressor of RHO3 protein 77;	M7TX13_BOTF1 SubName: Full=Putative snare-dependent exocytosis protein {ECO:0000313|EMBL:EMR85795.1};	Tomosyn and related SNARE-interacting proteins	GO:0005935,cellular bud neck; GO:0005737,cytoplasm; GO:0005886,plasma membrane; GO:0005096,GTPase activator activity; GO:0045159,myosin II binding; GO:0019905,syntaxin binding; GO:0030010,establishment of cell polarity; GO:0006887,exocytosis; GO:0006893,Golgi to plasma membrane transport; GO:0017157,regulation of exocytosis; GO:0050708,regulation of protein secretion; GO:0003674,molecular_functio…	PF08596.13:Lethal giant larvae(Lgl) like, C-terminal
BCIN_12g06680	81.8111	77.7444	77.777	23.0555	22.7087	23.0562	2742	2307	2230	689	723	664	-1.93553	1.1063e-290	4.04958e-289	down	NC_037321.1	2311820	2312979	-	BCIN_12g06680	--	--	--	hypothetical protein BCIN_12g06680 [Botrytis cinerea B05.10]	--	A0A384JZW2_BOTFB SubName: Full=Uncharacterized protein {ECO:0000313|EMBL:ATZ56139.1};	--	--	PF14328.9:Domain of unknown function (DUF4385)
BCIN_06g00060	57.0929	56.0046	56.7546	16.0374	16.3855	17.5254	2707	2351	2302	678	738	714	-1.91551	3.91665e-290	1.429e-288	down	NC_037315.1	63609	65249	-	BCIN_06g00060	--	--	--	hypothetical protein BCIN_06g00060 [Botrytis cinerea B05.10]	--	M7U7I2_BOTF1 SubName: Full=Putative lysogenic protein {ECO:0000313|EMBL:EMR82583.1};	--	GO:0016021,integral component of membrane; GO:0005575,cellular_component; GO:0016020,membrane; GO:0031224,intrinsic component of membrane; GO:0110165,cellular anatomical entity	--
BCIN_06g03970	54.7445	55.4994	57.1686	21.8152	21.2908	21.9621	4247	3812	3794	1509	1569	1464	-1.5122	9.5978e-288	3.49042e-286	down	NC_037315.1	1365487	1368277	-	BCIN_06g03970	--	--	--	hypothetical protein BCIN_06g03970 [Botrytis cinerea B05.10]	YJQ3_YEAST RecName: Full=Uncharacterized membrane protein YJL163C;	M7TYP5_BOTF1 SubName: Full=Putative tetracycline-efflux transporter protein {ECO:0000313|EMBL:EMR86394.1};	Predicted transporter ADD1 (major facilitator superfamily)	GO:0000329,fungal-type vacuole membrane; GO:0016021,integral component of membrane; GO:0016020,membrane; GO:0022857,transmembrane transporter activity; GO:0055085,transmembrane transport; GO:0003674,molecular_function; GO:0005215,transporter activity; GO:0006810,transport; GO:0008150,biological_process; GO:0009987,cellular process; GO:0051179,localization; GO:0051234,establishment of localization…	PF07690.19:Major Facilitator Superfamily
BCIN_07g05530	37.733	36.3345	36.5238	10.3714	9.9584	10.3917	2489	2122	2061	610	624	589	-1.99771	1.57055e-286	5.69313e-285	down	NC_037316.1	2036913	2039244	+	BCIN_07g05530	--	K01230 mannosyl-oligosaccharide alpha-1,2-mannosidase [EC:3.2.1.113] | (RefSeq) hypothetical protein (A)	ko00510: N-Glycan biosynthesis; ko00513: Various types of N-glycan biosynthesis; ko01100: Metabolic pathways; ko04141: Protein processing in endoplasmic reticulum	hypothetical protein BCIN_07g05530 [Botrytis cinerea B05.10]	MNS1B_ASPPH RecName: Full=Mannosyl-oligosaccharide alpha-1,2-mannosidase 1B; EC=3.2.1.113 {ECO:0000250|UniProtKB:P32906}; AltName: Full=Class I alpha-mannosidase 1B; AltName: Full=Man(9)-alpha-mannosidase 1B; Flags: Precursor;	A0A384JN52_BOTFB RecName: Full=alpha-1,2-Mannosidase {ECO:0000256|RuleBase:RU361193}; EC=3.2.1.- {ECO:0000256|RuleBase:RU361193};	Mannosyl-oligosaccharide alpha-1,2-mannosidase and related glycosyl hydrolases	GO:0060205,cytoplasmic vesicle lumen; GO:0016020,membrane; GO:0005509,calcium ion binding; GO:0004571,mannosyl-oligosaccharide 1,2-alpha-mannosidase activity; GO:0005975,carbohydrate metabolic process; GO:0006486,protein glycosylation; GO:0030433,ubiquitin-dependent ERAD pathway; GO:0003674,molecular_function; GO:0005488,binding; GO:0043167,ion binding; GO:0043169,cation binding; GO:0046872,metal…	PF01532.23:Glycosyl hydrolase family 47
BCIN_08g05800	80.3908	82.3177	83.6231	41.1462	40.9877	40.1105	9442	8560	8402	4309	4573	4048	-1.15926	2.05867e-286	7.43844e-285	down	NC_037317.1	2165458	2169681	+	BCIN_08g05800	--	K24278 ergosteryl-3beta-O-L-aspartate synthase [EC:6.1.1.12 2.-.-.-] | (RefSeq) hypothetical protein (A)	ko00970: Aminoacyl-tRNA biosynthesis	hypothetical protein BCIN_08g05800 [Botrytis cinerea B05.10]	SYDC_SCHPO RecName: Full=Aspartate--tRNA ligase, cytoplasmic; EC=6.1.1.12; AltName: Full=Aspartyl-tRNA synthetase; Short=AspRS;	M7UP71_BOTF1 RecName: Full=Aspartate--tRNA ligase {ECO:0000256|ARBA:ARBA00012841}; EC=6.1.1.12 {ECO:0000256|ARBA:ARBA00012841};	Aspartyl-tRNA synthetase	GO:0017101,aminoacyl-tRNA synthetase multienzyme complex; GO:0005829,cytosol; GO:0004815,aspartate-tRNA ligase activity; GO:0005524,ATP binding; GO:0003723,RNA binding; GO:0006422,aspartyl-tRNA aminoacylation; GO:0002181,cytoplasmic translation; GO:0003674,molecular_function; GO:0003824,catalytic activity; GO:0004812,aminoacyl-tRNA ligase activity; GO:0016874,ligase activity; GO:0016875,ligase ac…	PF00152.23:tRNA synthetases class II (D, K and N)
BCIN_12g00360	30.3075	29.719	28.3814	104.942	100.842	109.997	1282	1113	1027	3958	4052	3998	1.68646	2.46223e-283	8.86799e-282	up	NC_037321.1	125932	127763	-	BCIN_12g00360	--	--	--	hypothetical protein BCIN_12g00360 [Botrytis cinerea B05.10]	YHA8_YEAST RecName: Full=Uncharacterized transporter YHL008C;	A0A384JXY6_BOTFB SubName: Full=Uncharacterized protein {ECO:0000313|EMBL:ATZ55440.1};	--	GO:0000324,fungal-type vacuole; GO:0005887,integral component of plasma membrane; GO:0015513,high-affinity secondary active nitrite transmembrane transporter activity; GO:0140299,small molecule sensor activity; GO:0006821,chloride transport; GO:0015707,nitrite transport; GO:2001225,regulation of chloride transport; GO:0003674,molecular_function; GO:0005215,transporter activity; GO:0008509,anion t…	PF01226.20:Formate/nitrite transporter
BCIN_05g04570	10.9691	12.1106	11.2359	43.0508	43.6695	43.6247	889	869	779	3111	3362	3038	1.7778	1.29625e-282	4.65363e-281	up	NC_037314.1	1620942	1623860	-	BCIN_05g04570	--	K17066 alcohol oxidase [EC:1.1.3.13] | (RefSeq) hypothetical protein (A)	ko00680: Methane metabolism; ko01100: Metabolic pathways; ko01200: Carbon metabolism	hypothetical protein BCIN_05g04570 [Botrytis cinerea B05.10]	PDH1_AGABI RecName: Full=Pyranose dehydrogenase {ECO:0000303|PubMed:11086703}; Short=PDH {ECO:0000303|PubMed:11086703}; EC=1.1.99.29 {ECO:0000269|PubMed:11086703, ECO:0000269|PubMed:9133318, ECO:0000269|Ref.2}; AltName: Full=Glucose dehydrogenase {ECO:0000303|Ref.2}; Short=GDH {ECO:0000303|Ref.2}; AltName: Full=Pyranose 2-dehydrogenase {ECO:0000303|PubMed:9133318}; AltName: Full=Pyranose:quinone …	A0A384JHL2_BOTFB RecName: Full=GMC_OxRdtase_N domain-containing protein {ECO:0000259|PROSITE:PS00623};	Glucose dehydrogenase/choline dehydrogenase/mandelonitrile lyase (GMC oxidoreductase family)	GO:0005576,extracellular region; GO:0050660,flavin adenine dinucleotide binding; GO:0033718,pyranose dehydrogenase (acceptor) activity; GO:0000166,nucleotide binding; GO:0003674,molecular_function; GO:0005488,binding; GO:0036094,small molecule binding; GO:0043167,ion binding; GO:0043168,anion binding; GO:0097159,organic cyclic compound binding; GO:1901265,nucleoside phosphate binding; GO:1901363,…	PF00732.22:GMC oxidoreductase
BCIN_05g01250	83.3506	80.2215	82.5411	31.5324	31.9348	30.9336	4017	3423	3403	1355	1462	1281	-1.53103	8.57833e-282	3.06006e-280	down	NC_037314.1	510947	512669	-	BCIN_05g01250	--	--	--	hypothetical protein BCIN_05g01250 [Botrytis cinerea B05.10]	--	A0A384JGZ3_BOTFB SubName: Full=Uncharacterized protein {ECO:0000313|EMBL:ATZ49712.1};	--	--	--
BCIN_01g09910	23.986	23.3517	24.2775	70.8614	71.1569	68.0984	2050	1767	1775	5400	5777	5001	1.40437	2.21388e-281	7.87226e-280	up	NC_037310.1	3443314	3446590	+	Bcmfs1	--	K22134 MFS transporter, DHA2 family, glioxin efflux transporter | (RefSeq) Bcmfs1; Bcmfs1 (A)	--	Bcmfs1 [Botrytis cinerea B05.10]	MFS1_ARTBC RecName: Full=MFS-type efflux pump MFS1 {ECO:0000303|Ref.2};	A0A384J7T2_BOTFB SubName: Full=Bcmfs1 {ECO:0000313|EMBL:ATZ46384.1};	Predicted transporter (major facilitator superfamily)	GO:0016021,integral component of membrane; GO:0005886,plasma membrane; GO:0022857,transmembrane transporter activity; GO:0003674,molecular_function; GO:0005215,transporter activity; GO:0005575,cellular_component; GO:0016020,membrane; GO:0031224,intrinsic component of membrane; GO:0110165,cellular anatomical entity; GO:0071944,cell periphery	PF07690.19:Major Facilitator Superfamily
BCIN_14g04580	197.092	197.761	198.161	99.9307	98.756	98.7336	7534	6693	6480	3406	3586	3243	-1.14431	7.89551e-279	2.79866e-277	down	NC_037323.1	1788664	1790829	-	BCIN_14g04580	--	K17818 D-arabinitol dehydrogenase (NADP+) [EC:1.1.1.287] | (RefSeq) hypothetical protein (A)	ko00040: Pentose and glucuronate interconversions; ko01100: Metabolic pathways	hypothetical protein BCIN_14g04580 [Botrytis cinerea B05.10]	ARD1_UROFA RecName: Full=D-arabinitol dehydrogenase 1; EC=1.1.1.287; AltName: Full=NADP-dependent D-arabitol dehydrogenase;	M7TAI2_BOTF1 SubName: Full=Putative l-threonine 3-dehydrogenase protein {ECO:0000313|EMBL:EMR80391.1};	Sorbitol dehydrogenase	GO:0042995,cell projection; GO:0033709,D-arabinitol dehydrogenase, D-ribulose forming (NADP+) activity; GO:0052677,D-arabinitol dehydrogenase, D-xylulose forming (NADP+) activity; GO:0008270,zinc ion binding; GO:0005975,carbohydrate metabolic process; GO:0003674,molecular_function; GO:0003824,catalytic activity; GO:0016491,oxidoreductase activity; GO:0016614,oxidoreductase activity, acting on CH-…	PF08240.15:Alcohol dehydrogenase GroES-like domain
BCIN_01g07990	53.2537	54.6125	54.2254	23.9551	22.3939	22.7396	5530	5021	4817	2218	2209	2029	-1.37909	1.53437e-278	5.4216e-277	down	NC_037310.1	2797564	2801579	-	Bckha1	--	K26731 K+:H+ antiporter | (RefSeq) Bckha1; Bckha1 (A)	--	Bckha1 [Botrytis cinerea B05.10]	KHA1_SCHPO RecName: Full=K(+)/H(+) antiporter 1;	A0A384J6B3_BOTFB SubName: Full=Bckha1 {ECO:0000313|EMBL:ATZ46146.1};	Predicted K+/H+-antiporter	GO:0016021,integral component of membrane; GO:0005886,plasma membrane; GO:0015386,potassium:proton antiporter activity; GO:0030007,cellular potassium ion homeostasis; GO:0003674,molecular_function; GO:0005215,transporter activity; GO:0005451,monovalent cation:proton antiporter activity; GO:0008324,cation transmembrane transporter activity; GO:0015075,ion transmembrane transporter activity; GO:001…	PF00999.24:Sodium/hydrogen exchanger family
BCIN_08g04850	14.5535	13.6463	14.986	45.3372	44.8295	46.6834	1637	1359	1442	4547	4790	4512	1.515	8.80946e-277	3.10298e-275	up	NC_037317.1	1856573	1860738	-	Bclcb2	--	K00654 serine palmitoyltransferase [EC:2.3.1.50] | (RefSeq) Bclcb2; Bclcb2 (A)	ko00600: Sphingolipid metabolism; ko01100: Metabolic pathways; ko04138: Autophagy - yeast	Bclcb2 [Botrytis cinerea B05.10]	LCB2_SCHPO RecName: Full=Serine palmitoyltransferase 2; Short=SPT 2; EC=2.3.1.50; AltName: Full=Long chain base biosynthesis protein 2;	A0A384JQT2_BOTFB SubName: Full=Bclcb2 {ECO:0000313|EMBL:ATZ52862.1};	Serine palmitoyltransferase	GO:0005783,endoplasmic reticulum; GO:0016021,integral component of membrane; GO:0017059,serine C-palmitoyltransferase complex; GO:0030170,pyridoxal phosphate binding; GO:0004758,serine C-palmitoyltransferase activity; GO:0046513,ceramide biosynthetic process; GO:0046512,sphingosine biosynthetic process; GO:0003674,molecular_function; GO:0005488,binding; GO:0019842,vitamin binding; GO:0036094,smal…	PF00155.24:Aminotransferase class I and II
BCIN_05g01640	35.5599	36.1654	35.0532	15.0987	14.8581	14.8088	4530	4079	3820	1715	1798	1621	-1.40294	4.17503e-275	1.46139e-273	down	NC_037314.1	627250	631873	+	BCIN_05g01640	--	K05841 sterol 3beta-glucosyltransferase [EC:2.4.1.173] | (RefSeq) hypothetical protein (A)	--	hypothetical protein BCIN_05g01640 [Botrytis cinerea B05.10]	ATG26_ASPOR RecName: Full=Sterol 3-beta-glucosyltransferase {ECO:0000305}; EC=2.4.1.173 {ECO:0000305}; AltName: Full=Autophagy-related protein 26 {ECO:0000303|PubMed:27696999};	A0A384JHA3_BOTFB RecName: Full=Glyco_transf_28 domain-containing protein {ECO:0000259|Pfam:PF03033};	UDP-glucuronosyl and UDP-glucosyl transferase	GO:0034045,phagophore assembly site membrane; GO:0102203,brassicasterol glucosyltransferase activity; GO:0102205,cholesterol alpha-glucosyltransferase activity; GO:0102202,soladodine glucosyltransferase activity; GO:0016906,sterol 3-beta-glucosyltransferase activity; GO:0006914,autophagy; GO:0005975,carbohydrate metabolic process; GO:0030259,lipid glycosylation; GO:0015031,protein transport; GO:0…	PF03033.23:Glycosyltransferase family 28 N-terminal domain
BCIN_13g02620	72.5922	73.4447	73.1586	165.461	165.546	163.533	5382	4821	4640	10938	11659	10418	1.02527	2.16065e-274	7.51597e-273	up	NC_037322.1	899965	902697	+	BCIN_13g02620	--	K20062 arrestin-related trafficking adapter 4/5/7 | (RefSeq) hypothetical protein (A)	--	hypothetical protein BCIN_13g02620 [Botrytis cinerea B05.10]	CRED_ASPFN RecName: Full=Probable HECT-type ubiquitin ligase-interacting protein creD; AltName: Full=Carbon catabolite repressor D;	M7U3X4_BOTF1 SubName: Full=Putative arrestin domain-containing protein {ECO:0000313|EMBL:EMR88240.1};	Thioredoxin binding protein TBP-2/VDUP1	GO:0031396,regulation of protein ubiquitination; GO:0006807,nitrogen compound metabolic process; GO:0008150,biological_process; GO:0008152,metabolic process; GO:0016567,protein ubiquitination; GO:0019222,regulation of metabolic process; GO:0019538,protein metabolic process; GO:0031399,regulation of protein modification process; GO:0032446,protein modification by small protein conjugation; GO:0036…	PF02752.25:Arrestin (or S-antigen), C-terminal domain
BCIN_10g05710	43.1111	42.4939	45.8416	12.4274	12.3393	12.1703	2490	2173	2265	640	677	604	-1.97956	9.33841e-273	3.23838e-271	down	NC_037319.1	2173636	2175685	-	BCIN_10g05710	--	K01193 beta-fructofuranosidase [EC:3.2.1.26] | (RefSeq) hypothetical protein (A)	ko00052: Galactose metabolism; ko00500: Starch and sucrose metabolism; ko01100: Metabolic pathways; ko01110: Biosynthesis of secondary metabolites	hypothetical protein BCIN_10g05710 [Botrytis cinerea B05.10]	INU1_KLUMA RecName: Full=Inulinase; EC=3.2.1.7; AltName: Full=2,1-beta-D-fructanfructanohydrolase; AltName: Full=Inulase; Flags: Precursor;	M7TW25_BOTF1 SubName: Full=Putative glycoside hydrolase family 32 protein {ECO:0000313|EMBL:EMR85439.1};	Beta-fructofuranosidase (invertase)	GO:0005576,extracellular region; GO:0051670,inulinase activity; GO:0005975,carbohydrate metabolic process; GO:0003674,molecular_function; GO:0003824,catalytic activity; GO:0004553,hydrolase activity, hydrolyzing O-glycosyl compounds; GO:0016787,hydrolase activity; GO:0016798,hydrolase activity, acting on glycosyl bonds; GO:0008150,biological_process; GO:0008152,metabolic process; GO:0044238,prima…	PF00251.23:Glycosyl hydrolases family 32 N-terminal domain
BCIN_01g02170	77.8308	77.6039	75.054	36.6948	34.5988	34.0989	7900	6974	6517	3321	3336	2974	-1.27774	1.88739e-272	6.52489e-271	down	NC_037310.1	821725	825423	-	Bcnvj2	--	--	--	Bcnvj2 [Botrytis cinerea B05.10]	NVJ2_YEAST RecName: Full=Nucleus-vacuole junction protein 2 {ECO:0000303|PubMed:22250200};	A0A384J4I5_BOTFB SubName: Full=Bcnvj2 {ECO:0000313|EMBL:ATZ45433.1};	Uncharacterized conserved protein TEX2, contains PH domain	GO:0071944,cell periphery; GO:0005783,endoplasmic reticulum; GO:0005789,endoplasmic reticulum membrane; GO:0016021,integral component of membrane; GO:0031965,nuclear membrane; GO:0071561,nucleus-vacuole junction; GO:0008289,lipid binding; GO:0035621,ER to Golgi ceramide transport; GO:0003674,molecular_function; GO:0005488,binding; GO:0006810,transport; GO:0006869,lipid transport; GO:0008150,biolo…	PF10296.12:Maintenance of mitochondrial morphology protein 1
BCIN_07g04460	76.0058	79.1963	81.4196	206.504	198.954	210.587	4234	3906	3880	10257	10528	10080	1.23207	2.2758e-272	7.84344e-271	up	NC_037316.1	1613089	1615448	-	Bcsox1	--	K00387 sulfite oxidase [EC:1.8.3.1] | (RefSeq) Bcsox1; Bcsox1 (A)	ko00920: Sulfur metabolism; ko01100: Metabolic pathways	Bcsox1 [Botrytis cinerea B05.10]	NIA_FUSOX RecName: Full=Nitrate reductase [NADPH]; Short=NR; EC=1.7.1.3;	A0A384JN04_BOTFB SubName: Full=Bcsox1 {ECO:0000313|EMBL:ATZ51890.1};	Sulfite oxidase, molybdopterin-binding component	GO:0071949,FAD binding; GO:0020037,heme binding; GO:0030151,molybdenum ion binding; GO:0043546,molybdopterin cofactor binding; GO:0050464,nitrate reductase (NADPH) activity; GO:0042128,nitrate assimilation; GO:0006809,nitric oxide biosynthetic process; GO:0000166,nucleotide binding; GO:0003674,molecular_function; GO:0005488,binding; GO:0036094,small molecule binding; GO:0043167,ion binding; GO:00…	PF00174.22:Oxidoreductase molybdopterin binding domain
BCIN_06g05780	27.5232	28.6514	27.6145	6.0278	5.6246	5.4985	1736	1600	1490	339	337	298	-2.43688	2.969e-272	1.02012e-270	down	NC_037315.1	1981970	1984312	-	BCIN_06g05780	--	--	--	hypothetical protein BCIN_06g05780 [Botrytis cinerea B05.10]	--	A0A384JKM3_BOTFB RecName: Full=Peptidase A2 domain-containing protein {ECO:0000259|PROSITE:PS50175};	--	GO:0004190,aspartic-type endopeptidase activity; GO:0006508,proteolysis; GO:0003674,molecular_function; GO:0003824,catalytic activity; GO:0004175,endopeptidase activity; GO:0008233,peptidase activity; GO:0016787,hydrolase activity; GO:0070001,aspartic-type peptidase activity; GO:0140096,catalytic activity, acting on a protein; GO:0006807,nitrogen compound metabolic process; GO:0008150,biological_…	--
BCIN_11g03570	8.5372	8.159	8.2991	41.7823	44.2633	47.2813	481	407	400	2099	2369	2289	2.2652	4.94011e-271	1.69218e-269	up	NC_037320.1	1249684	1251747	+	BCIN_11g03570	--	K08176 MFS transporter, PHS family, inorganic phosphate transporter | (RefSeq) hypothetical protein (A)	--	hypothetical protein BCIN_11g03570 [Botrytis cinerea B05.10]	LNAF_ASPFN RecName: Full=MFS-type transporter lnaF {ECO:0000303|PubMed:23281040}; AltName: Full=Lna diastereomeric piperazines biosynthesis cluster protein F {ECO:0000303|PubMed:23281040};	M7UEC5_BOTF1 SubName: Full=Putative mfs git1p-related glycerophosphoinositol permease protein {ECO:0000313|EMBL:EMR81767.1};	Inorganic phosphate transporter	GO:0016021,integral component of membrane; GO:0005886,plasma membrane; GO:0022857,transmembrane transporter activity; GO:0003674,molecular_function; GO:0005215,transporter activity; GO:0005575,cellular_component; GO:0016020,membrane; GO:0031224,intrinsic component of membrane; GO:0110165,cellular anatomical entity; GO:0071944,cell periphery	PF00083.27:Sugar (and other) transporter
BCIN_14g01480	197.844	199.304	200.752	93.3331	94.2823	95.0049	5865	5231	5091	2467	2655	2420	-1.22977	1.07772e-270	3.68036e-269	down	NC_037323.1	654512	655954	-	BCIN_14g01480	--	--	--	hypothetical protein BCIN_14g01480 [Botrytis cinerea B05.10]	--	A0A384K2E1_BOTFB RecName: Full=DSBA domain-containing protein {ECO:0000259|Pfam:PF01323};	--	GO:0016491,oxidoreductase activity; GO:0003674,molecular_function; GO:0003824,catalytic activity	PF01323.23:DSBA-like thioredoxin domain
BCIN_02g02930	79.9228	78.8806	78.7045	41.7918	39.2433	40.4368	10604	9266	8933	4944	4946	4610	-1.11643	4.2638e-270	1.45164e-268	down	NC_037311.1	1054494	1059293	+	Bcvnx1	--	K07300 Ca2+:H+ antiporter | (RefSeq) Bcvnx1; Bcvnx1 (A)	--	Bcvnx1 [Botrytis cinerea B05.10]	VNX1_YEAST RecName: Full=Low affinity vacuolar monovalent cation/H(+) antiporter; AltName: Full=Vacuolar Na(+)/H(+) exchanger;	M7TNR0_BOTF1 SubName: Full=Putative calcium permease protein {ECO:0000313|EMBL:EMR82739.1};	Ca2+/H+ antiporter VCX1 and related proteins	GO:0012505,endomembrane system; GO:0005789,endoplasmic reticulum membrane; GO:0000324,fungal-type vacuole; GO:0000329,fungal-type vacuole membrane; GO:0016021,integral component of membrane; GO:1990816,vacuole-mitochondrion membrane contact site; GO:0015369,calcium:proton antiporter activity; GO:0015386,potassium:proton antiporter activity; GO:0015385,sodium:proton antiporter activity; GO:0070588…	PF01699.27:Sodium/calcium exchanger protein
BCIN_03g00160	44.4551	43.4874	43.4466	144.095	148.349	153.3	1165	1009	974	3367	3693	3452	1.61291	1.25016e-269	4.24334e-268	up	NC_037312.1	64729	65733	+	BCIN_03g00160	--	--	--	hypothetical protein BCIN_03g00160 [Botrytis cinerea B05.10]	--	A0A384JAP2_BOTFB SubName: Full=Uncharacterized protein {ECO:0000313|EMBL:ATZ47705.1};	--	--	--
BCIN_09g04710	96.6629	100.577	93.3547	47.9136	47.0485	49.7672	14026	12921	11588	6199	6485	6205	-1.15481	2.73764e-265	9.26416e-264	down	NC_037318.1	1650947	1656270	+	BCIN_09g04710	--	--	--	hypothetical protein BofuT4_P013540.1 [Botrytis cinerea T4]	--	A0A384JT06_BOTFB RecName: Full=DUF3824 domain-containing protein {ECO:0000259|Pfam:PF12868};	--	--	PF12868.10:Domain of unknwon function (DUF3824)
BCIN_01g00720	50.9416	49.4909	49.4026	22.8673	22.7668	21.8231	5599	4816	4645	2241	2377	2061	-1.29996	7.58404e-262	2.5587e-260	down	NC_037310.1	277644	281504	+	BCIN_01g00720	--	--	--	hypothetical protein BCIN_01g00720 [Botrytis cinerea B05.10]	YDM9_SCHPO RecName: Full=Uncharacterized RING finger protein C57A7.09; Flags: Precursor;	A0A384J410_BOTFB RecName: Full=RING-type domain-containing protein {ECO:0000259|PROSITE:PS50089};	Predicted E3 ubiquitin ligase	GO:0005737,cytoplasm; GO:0000324,fungal-type vacuole; GO:0005794,Golgi apparatus; GO:0000139,Golgi membrane; GO:0016021,integral component of membrane; GO:0005770,late endosome; GO:0005774,vacuolar membrane; GO:0046872,metal ion binding; GO:0061630,ubiquitin protein ligase activity; GO:0070647,protein modification by small protein conjugation or removal; GO:0006511,ubiquitin-dependent protein cat…	PF13639.9:Ring finger domain
BCIN_01g05010	173.531	169.853	173.546	94.3656	96.1756	95.7976	10840	9394	9274	5256	5707	5142	-1.00106	1.13038e-260	3.80221e-259	down	NC_037310.1	1797669	1800129	-	BCIN_01g05010	--	K08157 MFS transporter, DHA1 family, multidrug resistance protein | (RefSeq) hypothetical protein (A)	--	hypothetical protein BCIN_01g05010 [Botrytis cinerea B05.10]	HOL1_YEAST RecName: Full=Protein HOL1;	A0A384J5M2_BOTFB RecName: Full=MFS domain-containing protein {ECO:0000259|PROSITE:PS50850};	Synaptic vesicle transporter SVOP and related transporters (major facilitator superfamily)	GO:0071944,cell periphery; GO:0000324,fungal-type vacuole; GO:0005887,integral component of plasma membrane; GO:0005739,mitochondrion; GO:0015665,alcohol transmembrane transporter activity; GO:0022890,inorganic cation transmembrane transporter activity; GO:0022857,transmembrane transporter activity; GO:0006812,cation transport; GO:0015850,organic hydroxy compound transport; GO:0055085,transmembra…	PF07690.19:Major Facilitator Superfamily
BCIN_01g06080	51.5349	50.7047	49.7742	24.6562	25.1692	25.0885	6641	5785	5487	2833	3081	2778	-1.16989	1.81237e-259	6.07796e-258	down	NC_037310.1	2143948	2148514	-	BCIN_01g06080	--	--	--	hypothetical protein BCIN_01g06080 [Botrytis cinerea B05.10]	YG5L_YEAST RecName: Full=Uncharacterized protein YGR266W;	A0A384J632_BOTFB RecName: Full=WW domain-containing protein {ECO:0000259|PROSITE:PS50020};	--	GO:0016020,membrane; GO:0005741,mitochondrial outer membrane; GO:0005739,mitochondrion; GO:0005886,plasma membrane; GO:0005628,prospore membrane; GO:0005575,cellular_component; GO:0110165,cellular anatomical entity; GO:0005622,intracellular anatomical structure; GO:0005737,cytoplasm; GO:0005740,mitochondrial envelope; GO:0019867,outer membrane; GO:0031090,organelle membrane; GO:0031966,mitochondr…	PF19050.3:PhoD related phosphatase
BCIN_03g05500	166.406	170.71	171.766	77.7712	77.1306	79.4071	5385	4891	4755	2244	2371	2208	-1.26773	1.34297e-258	4.49033e-257	down	NC_037312.1	1847453	1849459	+	BCIN_03g05500	--	--	--	hypothetical protein BCIN_03g05500 [Botrytis cinerea B05.10]	--	A0A384JDD2_BOTFB SubName: Full=Uncharacterized protein {ECO:0000313|EMBL:ATZ48324.1};	--	--	PF06884.14:Protein of unknown function (DUF1264)
BCIN_01g02840	93.4497	97.0159	92.6678	44.5966	41.2601	44.1742	7706	7083	6537	3279	3232	3130	-1.2719	3.29823e-258	1.09951e-256	down	NC_037310.1	1057457	1060364	+	BCIN_01g02840	--	--	--	hypothetical protein BCIN_01g02840 [Botrytis cinerea B05.10]	--	A0A384J4R5_BOTFB SubName: Full=Uncharacterized protein {ECO:0000313|EMBL:ATZ45514.1};	--	GO:0016021,integral component of membrane; GO:0005575,cellular_component; GO:0016020,membrane; GO:0031224,intrinsic component of membrane; GO:0110165,cellular anatomical entity	--
BCIN_03g05050	61.9581	64.406	60.8887	24.8786	26.7707	26.2178	4846	4460	4074	1735	1989	1762	-1.41443	7.86397e-258	2.60605e-256	down	NC_037312.1	1703714	1706775	+	Bcmfs1	--	K22134 MFS transporter, DHA2 family, glioxin efflux transporter | (RefSeq) Bcmfs1; Bcmfs1 (A)	--	Bcmfs1 [Botrytis cinerea B05.10]	MFS1_ARTBC RecName: Full=MFS-type efflux pump MFS1 {ECO:0000303|Ref.2};	A0A384JCT8_BOTFB SubName: Full=Bcmfs1 {ECO:0000313|EMBL:ATZ48271.1};	Predicted transporter (major facilitator superfamily)	GO:0016021,integral component of membrane; GO:0005886,plasma membrane; GO:0022857,transmembrane transporter activity; GO:0003674,molecular_function; GO:0005215,transporter activity; GO:0005575,cellular_component; GO:0016020,membrane; GO:0031224,intrinsic component of membrane; GO:0110165,cellular anatomical entity; GO:0071944,cell periphery	PF07690.19:Major Facilitator Superfamily
BCIN_08g04860	3.5659	3.5686	3.065	26.4068	26.9395	23.6334	272	241	200	1796	1952	1549	2.76523	3.32195e-257	1.09762e-255	up	NC_037317.1	1862809	1865796	+	BCIN_08g04860	--	K01907 acetoacetyl-CoA synthetase [EC:6.2.1.16] | (RefSeq) hypothetical protein (A)	ko00280: Valine, leucine and isoleucine degradation; ko00650: Butanoate metabolism; ko01100: Metabolic pathways	hypothetical protein BCIN_08g04860 [Botrytis cinerea B05.10]	VRTB_PENAE RecName: Full=Malonamoyl-CoA synthetase vrtB {ECO:0000303|PubMed:20534346}; EC=6.2.1.- {ECO:0000305|PubMed:20534346}; AltName: Full=Viridicatumtoxin synthesis protein B {ECO:0000303|PubMed:20534346};	M7TWG0_BOTF1 SubName: Full=Putative acetoacetyl-synthase protein {ECO:0000313|EMBL:EMR85610.1};	Acyl-CoA synthetase	GO:0030729,acetoacetate-CoA ligase activity; GO:0005524,ATP binding; GO:0016114,terpenoid biosynthetic process; GO:0003674,molecular_function; GO:0003824,catalytic activity; GO:0016405,CoA-ligase activity; GO:0016874,ligase activity; GO:0016877,ligase activity, forming carbon-sulfur bonds; GO:0016878,acid-thiol ligase activity; GO:0000166,nucleotide binding; GO:0005488,binding; GO:0017076,purine …	PF00501.31:AMP-binding enzyme
BCIN_01g00090	10.1044	10.0581	10.1835	29.8457	28.8643	27.904	2140	1886	1845	5636	5807	5078	1.36462	3.44701e-257	1.13559e-255	up	NC_037310.1	45170	52906	-	Bcboa9	--	K15394 hybrid polyketide synthase / nonribosomal peptide synthetase ACE1 | (RefSeq) Bcpks5; Bcpks5 (A)	--	Bcboa9 [Botrytis cinerea B05.10]	BOA9_BOTFB RecName: Full=Reducing polyketide synthase BOA9 {ECO:0000303|PubMed:21722295}; EC=2.3.1.- {ECO:0000305|PubMed:21722295}; AltName: Full=Botcinic acid biosynthesis cluster B protein 9 {ECO:0000303|PubMed:21722295};	A0A384J3U3_BOTFB SubName: Full=Bcboa9 {ECO:0000313|EMBL:ATZ45185.1};	Animal-type fatty acid synthase and related proteins	GO:0016746,acyltransferase activity; GO:0016491,oxidoreductase activity; GO:0009058,biosynthetic process; GO:0071704,organic substance metabolic process; GO:0044281,small molecule metabolic process; GO:0003674,molecular_function; GO:0003824,catalytic activity; GO:0016740,transferase activity; GO:0008150,biological_process; GO:0008152,metabolic process	PF00109.29:Beta-ketoacyl synthase, N-terminal domain
BCIN_08g01120	67.5642	64.4164	63.7842	159.314	169.726	166.936	4080	3444	3295	8578	9736	8662	1.19174	1.6759e-256	5.50491e-255	up	NC_037317.1	450399	452603	+	Bclap3	--	K01372 bleomycin hydrolase [EC:3.4.22.40] | (RefSeq) Bclap3; Bclap3 (A)	--	Bclap3 [Botrytis cinerea B05.10]	BLH1_YEAS1 RecName: Full=Cysteine proteinase 1, mitochondrial; EC=3.4.22.40; AltName: Full=Bleomycin hydrolase; Short=BLM hydrolase; AltName: Full=Homocysteine-thiolactonase; Short=HTLase; Short=Hcy-thiolactonase; AltName: Full=Leucine aminopeptidase 3; AltName: Full=Y3; Flags: Precursor;	M7UDL7_BOTF1 RecName: Full=Cysteine proteinase 1, mitochondrial {ECO:0000256|ARBA:ARBA00016900, ECO:0000256|PIRNR:PIRNR005700}; EC=3.4.22.40 {ECO:0000256|ARBA:ARBA00012465, ECO:0000256|PIRNR:PIRNR005700};	Bleomycin hydrolases and aminopeptidases of cysteine protease family	GO:0005739,mitochondrion; GO:0004197,cysteine-type endopeptidase activity; GO:0003677,DNA binding; GO:0006508,proteolysis; GO:0003674,molecular_function; GO:0003824,catalytic activity; GO:0004175,endopeptidase activity; GO:0008233,peptidase activity; GO:0008234,cysteine-type peptidase activity; GO:0016787,hydrolase activity; GO:0140096,catalytic activity, acting on a protein; GO:0003676,nucleic a…	PF03051.18:Peptidase C1-like family
BCIN_06g03210	12.488	13.0232	13.9039	42.7044	44.2577	42.5749	1304	1204	1242	3976	4390	3820	1.56964	1.0687e-255	3.48994e-254	up	NC_037315.1	1117467	1121102	+	BCIN_06g03210	--	K00858 NAD+ kinase [EC:2.7.1.23] | (RefSeq) hypothetical protein (A)	ko00760: Nicotinate and nicotinamide metabolism; ko01100: Metabolic pathways; ko01240: Biosynthesis of cofactors	hypothetical protein BCIN_06g03210 [Botrytis cinerea B05.10]	UTR1_YEAST RecName: Full=NAD(+) kinase; EC=2.7.1.23 {ECO:0000269|PubMed:11425472}; AltName: Full=Unknown transcript 1 protein;	A0A384JKF6_BOTFB SubName: Full=Uncharacterized protein {ECO:0000313|EMBL:ATZ50844.1};	Predicted sugar kinase	GO:0005737,cytoplasm; GO:0005634,nucleus; GO:0005524,ATP binding; GO:0003951,NAD+ kinase activity; GO:0042736,NADH kinase activity; GO:0006879,cellular iron ion homeostasis; GO:0019674,NAD metabolic process; GO:0006741,NADP biosynthetic process; GO:0016310,phosphorylation; GO:0000166,nucleotide binding; GO:0003674,molecular_function; GO:0005488,binding; GO:0017076,purine nucleotide binding; GO:00…	PF20143.2:ATP-NAD kinase C-terminal domain
BCIN_08g01460	30.0193	28.6738	29.7055	73.764	71.9744	71.6372	3603	3047	3050	7894	8206	7388	1.14907	3.9971e-254	1.29773e-252	up	NC_037317.1	577340	581543	-	Bcgcv2	--	K00281 glycine cleavage system P protein (glycine dehydrogenase) [EC:1.4.4.2] | (RefSeq) Bcgcv2; Bcgcv2 (A)	ko00260: Glycine, serine and threonine metabolism; ko00630: Glyoxylate and dicarboxylate metabolism; ko00785: Lipoic acid metabolism; ko01100: Metabolic pathways; ko01110: Biosynthesis of secondary metabolites; ko01200: Carbon metabolism	Bcgcv2 [Botrytis cinerea B05.10]	GCSP_SCHPO RecName: Full=Putative glycine dehydrogenase (decarboxylating), mitochondrial; EC=1.4.4.2; AltName: Full=Glycine cleavage system P protein; AltName: Full=Glycine decarboxylase; AltName: Full=Glycine dehydrogenase (aminomethyl-transferring); Flags: Precursor;	A0A384JPY2_BOTFB RecName: Full=Glycine cleavage system P protein {ECO:0000256|RuleBase:RU364056}; EC=1.4.4.2 {ECO:0000256|RuleBase:RU364056};	Glycine dehydrogenase (decarboxylating)	GO:0005960,glycine cleavage complex; GO:0005759,mitochondrial matrix; GO:0005739,mitochondrion; GO:0016594,glycine binding; GO:0004375,glycine dehydrogenase (decarboxylating) activity; GO:0030170,pyridoxal phosphate binding; GO:0019464,glycine decarboxylation via glycine cleavage system; GO:0003674,molecular_function; GO:0005488,binding; GO:0016597,amino acid binding; GO:0031406,carboxylic acid b…	PF02347.19:Glycine cleavage system P-protein
BCIN_12g03330	61.3202	58.0195	57.7108	29.2004	28.3861	29.0545	8189	6860	6593	3477	3601	3334	-1.1804	3.02564e-253	9.79486e-252	down	NC_037321.1	1157496	1162250	+	BCIN_12g03330	--	--	--	hypothetical protein BCIN_12g03330 [Botrytis cinerea B05.10]	HXNR_EMENI RecName: Full=Nicotinate catabolism cluster-specific transcription factor {ECO:0000303|PubMed:29212709};	A0A384JZ28_BOTFB SubName: Full=Uncharacterized protein {ECO:0000313|EMBL:ATZ55772.1};	FOG: Zn-finger	GO:0000785,chromatin; GO:0005634,nucleus; GO:0000981,DNA-binding transcription factor activity, RNA polymerase II-specific; GO:0000978,RNA polymerase II cis-regulatory region sequence-specific DNA binding; GO:0008270,zinc ion binding; GO:0006357,regulation of transcription by RNA polymerase II; GO:0006351,DNA-templated transcription; GO:0003674,molecular_function; GO:0003700,DNA-binding transcrip…	PF04082.21:Fungal specific transcription factor domain
BCIN_12g03980	67.3318	72.5928	70.6016	18.2579	17.6174	19.4006	2068	1974	1855	500	514	512	-2.07883	3.30864e-252	1.06801e-250	down	NC_037321.1	1348658	1349878	-	BCIN_12g03980	--	--	--	hypothetical protein BCIN_12g03980 [Botrytis cinerea B05.10]	--	A0A384JZ49_BOTFB SubName: Full=Uncharacterized protein {ECO:0000313|EMBL:ATZ55843.1};	--	GO:0016021,integral component of membrane; GO:0005575,cellular_component; GO:0016020,membrane; GO:0031224,intrinsic component of membrane; GO:0110165,cellular anatomical entity	PF01679.20:Proteolipid membrane potential modulator
novel.482	11.234	10.6508	10.81	3.1419	3.5082	3.5339	2771	2326	2281	691	822	749	-1.83191	6.58191e-251	2.11851e-249	down	NC_037315.1	1987854	1996445	+	--	--	--	--	hypothetical protein BofuT4_P142580.1 [Botrytis cinerea T4]	--	G2YZE8_BOTF4 SubName: Full=Uncharacterized protein {ECO:0000313|EMBL:CCD56996.1};	--	GO:0016021,integral component of membrane; GO:0005575,cellular_component; GO:0016020,membrane; GO:0031224,intrinsic component of membrane; GO:0110165,cellular anatomical entity	--
BCIN_13g05140	122.641	123.519	124.208	65.4213	63.6669	63.1594	7941	7081	6880	3777	3916	3514	-1.09464	1.95657e-250	6.27954e-249	down	NC_037322.1	1933875	1936272	-	BCIN_13g05140	--	K14338 cytochrome P450 / NADPH-cytochrome P450 reductase [EC:1.14.14.1 1.6.2.4] | (RefSeq) hypothetical protein (A)	ko00071: Fatty acid degradation; ko00380: Tryptophan metabolism	hypothetical protein BCIN_13g05140 [Botrytis cinerea B05.10]	BUAG_ASPBU RecName: Full=Cytochrome P450 monooxygenase buaG {ECO:0000303|PubMed:30735051}; EC=1.-.-.- {ECO:0000269|PubMed:30735051}; AltName: Full=Burnettramic acids biosynthesis cluster protein G {ECO:0000303|PubMed:30735051}; Flags: Precursor;	M7U1E8_BOTF1 SubName: Full=Putative cytochrome p450 alkane hydroxylase protein {ECO:0000313|EMBL:EMR87359.1};	Cytochrome P450 CYP4/CYP19/CYP26 subfamilies	GO:0020037,heme binding; GO:0005506,iron ion binding; GO:0016712,oxidoreductase activity, acting on paired donors, with incorporation or reduction of molecular oxygen, reduced flavin or flavoprotein as one donor, and incorporation of one atom of oxygen; GO:0017000,antibiotic biosynthetic process; GO:0003674,molecular_function; GO:0005488,binding; GO:0046906,tetrapyrrole binding; GO:0097159,organi…	PF00067.25:Cytochrome P450
BCIN_02g00013	6.6335	5.9514	5.7011	32.045	32.2248	32.6867	423	336	311	1822	1952	1791	2.25386	1.92647e-249	6.16526e-248	up	NC_037311.1	49305	51717	+	BCIN_02g00013	--	K00480 salicylate hydroxylase [EC:1.14.13.1] | (RefSeq) hypothetical protein (A)	ko01100: Metabolic pathways	hypothetical protein BCIN_02g00013 [Botrytis cinerea B05.10]	ATA_ASPTN RecName: Full=6-methylsalicylic acid decarboxylase atA {ECO:0000303|PubMed:25265334}; EC=1.-.-.- {ECO:0000269|PubMed:25265334}; AltName: Full=FAD-dependent monooxygenase atA {ECO:0000305}; AltName: Full=Terreic acid biosynthesis cluster protein A {ECO:0000303|PubMed:25265334};	A0A384J7Y7_BOTFB RecName: Full=FAD_binding_3 domain-containing protein {ECO:0000259|Pfam:PF01494};	Kynurenine 3-monooxygenase and related flavoprotein monooxygenases	GO:0016021,integral component of membrane; GO:0071949,FAD binding; GO:0004497,monooxygenase activity; GO:0044550,secondary metabolite biosynthetic process; GO:0000166,nucleotide binding; GO:0003674,molecular_function; GO:0005488,binding; GO:0036094,small molecule binding; GO:0043167,ion binding; GO:0043168,anion binding; GO:0050660,flavin adenine dinucleotide binding; GO:0097159,organic cyclic co…	PF01494.22:FAD binding domain
BCIN_09g06280	61.0566	58.4608	60.9023	15.8317	16.5015	14.0861	2154	1826	1838	498	553	427	-2.10532	3.12269e-248	9.93671e-247	down	NC_037318.1	2186483	2187821	+	BCIN_09g06280	--	--	--	hypothetical protein BCIN_09g06280 [Botrytis cinerea B05.10]	--	A0A384JTL8_BOTFB SubName: Full=Uncharacterized protein {ECO:0000313|EMBL:ATZ53860.1};	Predicted short chain-type dehydrogenase	--	PF00106.28:short chain dehydrogenase
BCIN_01g00060	4.5206	4.2102	4.3888	15.3406	14.8709	15.1157	1009	832	838	3053	3153	2899	1.63885	8.74266e-248	2.77412e-246	up	NC_037310.1	15855	23759	+	Bcboa6	--	K15394 hybrid polyketide synthase / nonribosomal peptide synthetase ACE1 | (RefSeq) Bcpks5; Bcpks5 (A)	--	Bcboa6 [Botrytis cinerea B05.10]	BOA6_BOTFB RecName: Full=Reducing polyketide synthase BOA6 {ECO:0000303|PubMed:21722295}; EC=2.3.1.- {ECO:0000305|PubMed:21722295}; AltName: Full=Botcinic acid biosynthesis cluster A protein 6 {ECO:0000303|PubMed:21722295}; AltName: Full=Polyketide synthase 6 {ECO:0000303|PubMed:18208491}; Short=PKS6 {ECO:0000303|PubMed:18208491};	A0A384J3U0_BOTFB SubName: Full=Bcboa6 {ECO:0000313|EMBL:ATZ45182.1};	Animal-type fatty acid synthase and related proteins	GO:0004315,3-oxoacyl-[acyl-carrier-protein] synthase activity; GO:0008168,methyltransferase activity; GO:0016491,oxidoreductase activity; GO:0031177,phosphopantetheine binding; GO:0006633,fatty acid biosynthetic process; GO:0032259,methylation; GO:0044550,secondary metabolite biosynthetic process; GO:0003674,molecular_function; GO:0003824,catalytic activity; GO:0004312,fatty acid synthase activit…	PF00109.29:Beta-ketoacyl synthase, N-terminal domain
BCIN_01g06100	19.942	20.3936	19.0088	73.217	67.0472	70.0086	1089	986	888	3565	3478	3285	1.67566	4.76427e-246	1.50747e-244	up	NC_037310.1	2152341	2154423	-	BCIN_01g06100	--	--	--	hypothetical protein BCIN_01g06100 [Botrytis cinerea B05.10]	--	M7TGK1_BOTF1 SubName: Full=Putative histidine acid phosphatase protein {ECO:0000313|EMBL:EMR82651.1};	--	GO:0016021,integral component of membrane; GO:0005575,cellular_component; GO:0016020,membrane; GO:0031224,intrinsic component of membrane; GO:0110165,cellular anatomical entity	PF00328.25:Histidine phosphatase superfamily (branch 2)
BCIN_11g00140	444.928	460.24	463.126	219.072	231.259	234.11	8626	7900	7681	3787	4259	3900	-1.14808	5.50157e-246	1.73586e-244	down	NC_037320.1	54814	55547	-	BCIN_11g00140	--	--	--	hypothetical protein BCIN_11g00140 [Botrytis cinerea B05.10]	--	M7U7I0_BOTF1 SubName: Full=Uncharacterized protein {ECO:0000313|EMBL:EMR89590.1};	--	--	--
BCIN_01g03890	76.6869	77.44	75.2617	27.5454	28.0056	30.0589	3266	2920	2742	1046	1133	1100	-1.57163	1.19997e-245	3.77552e-244	down	NC_037310.1	1435274	1436747	-	BCIN_01g03890	--	--	--	hypothetical protein BCIN_01g03890 [Botrytis cinerea B05.10]	--	A0A384J519_BOTFB SubName: Full=Uncharacterized protein {ECO:0000313|EMBL:ATZ45641.1};	--	--	PF12311.11:Protein of unknown function (DUF3632)
BCIN_01g07890	23.7885	23.2932	24.4197	7.1751	7.8389	7.2791	2495	2163	2191	671	781	656	-1.82893	1.3154e-245	4.12711e-244	down	NC_037310.1	2749757	2753538	+	BCIN_01g07890	--	K01426 amidase [EC:3.5.1.4] | (RefSeq) hypothetical protein (A)	ko00330: Arginine and proline metabolism; ko00360: Phenylalanine metabolism; ko00380: Tryptophan metabolism; ko01100: Metabolic pathways	hypothetical protein BCIN_01g07890 [Botrytis cinerea B05.10]	DUR1_YEAST RecName: Full=Urea amidolyase; Includes: RecName: Full=Urea carboxylase; EC=6.3.4.6; Includes: RecName: Full=Allophanate hydrolase; EC=3.5.1.54;	A0A384J6G6_BOTFB RecName: Full=Amidase domain-containing protein {ECO:0000259|Pfam:PF01425};	Amidases	GO:0005737,cytoplasm; GO:0005739,mitochondrion; GO:0004039,allophanate hydrolase activity; GO:0005524,ATP binding; GO:0046872,metal ion binding; GO:0004847,urea carboxylase activity; GO:0000256,allantoin catabolic process; GO:0043419,urea catabolic process; GO:0003674,molecular_function; GO:0003824,catalytic activity; GO:0016787,hydrolase activity; GO:0016810,hydrolase activity, acting on carbon-…	PF01425.24:Amidase
BCIN_06g03650	48.9744	48.1402	47.8621	119.62	122.163	123.755	2598	2261	2172	5658	6156	5641	1.18499	2.15809e-245	6.75217e-244	up	NC_037315.1	1278614	1280449	-	BCIN_06g03650	--	--	--	hypothetical protein BCIN_06g03650 [Botrytis cinerea B05.10]	--	A0A384JJX9_BOTFB SubName: Full=Uncharacterized protein {ECO:0000313|EMBL:ATZ50895.1};	--	--	PF20150.2:2EXR family
BCIN_07g06820	156.838	153.724	154.297	80.7693	80.5285	78.7016	7178	6229	6041	3296	3501	3095	-1.10248	3.66485e-244	1.14345e-242	down	NC_037316.1	2525269	2526852	+	BCIN_07g06820	--	--	--	hypothetical protein BCIN_07g06820 [Botrytis cinerea B05.10]	--	A0A384JNM3_BOTFB SubName: Full=Uncharacterized protein {ECO:0000313|EMBL:ATZ52189.1};	--	--	--
BCIN_08g07040	24.282	25.2852	25.3344	8.6669	8.5592	8.3542	2652	2445	2367	844	888	784	-1.69799	3.37199e-243	1.04916e-241	down	NC_037317.1	2577836	2582094	-	BCIN_08g07040	--	K14338 cytochrome P450 / NADPH-cytochrome P450 reductase [EC:1.14.14.1 1.6.2.4] | (RefSeq) hypothetical protein (A)	ko00071: Fatty acid degradation; ko00380: Tryptophan metabolism	hypothetical protein BCIN_08g07040 [Botrytis cinerea B05.10]	ASCE_ACREG RecName: Full=Bifunctional cytochrome P450/NADPH--P450 reductase ascE {ECO:0000303|PubMed:30952781}; EC=1.14.14.- {ECO:0000269|PubMed:30952781}; AltName: Full=Ascofuranone/ascochlorin biosynthesis clusters protein E {ECO:0000303|PubMed:30952781};	A0A384JR77_BOTFB RecName: Full=Bifunctional cytochrome P450/NADPH--P450 reductase {ECO:0000256|PIRNR:PIRNR000209}; Includes: RecName: Full=Cytochrome P450 {ECO:0000256|PIRNR:PIRNR000209}; EC=1.14.14.1 {ECO:0000256|PIRNR:PIRNR000209}; Includes: RecName: Full=NADPH--cytochrome P450 reductase {ECO:0000256|PIRNR:PIRNR000209}; EC=1.6.2.4 {ECO:0000256|PIRNR:PIRNR000209};	NADP/FAD dependent oxidoreductase	GO:0070330,aromatase activity; GO:0010181,FMN binding; GO:0020037,heme binding; GO:0005506,iron ion binding; GO:0003958,NADPH-hemoprotein reductase activity; GO:0016114,terpenoid biosynthetic process; GO:0003674,molecular_function; GO:0003824,catalytic activity; GO:0004497,monooxygenase activity; GO:0016491,oxidoreductase activity; GO:0016705,oxidoreductase activity, acting on paired donors, with…	PF00067.25:Cytochrome P450
BCIN_01g09130	208.108	216.975	204.384	100.373	94.0884	99.2551	6969	6433	5855	2997	2993	2856	-1.24892	3.58638e-243	1.11277e-241	down	NC_037310.1	3187074	3188575	+	BCIN_01g09130	--	--	--	hypothetical protein BCIN_01g09130 [Botrytis cinerea B05.10]	YA03_SCHPO RecName: Full=Probable phosphatase SPAC5H10.03; EC=3.1.3.-;	A0A384J6X6_BOTFB SubName: Full=Uncharacterized protein {ECO:0000313|EMBL:ATZ46289.1};	Predicted phosphoglycerate mutase	GO:0005737,cytoplasm; GO:0005829,cytosol; GO:0005634,nucleus; GO:0003824,catalytic activity; GO:0016791,phosphatase activity; GO:0003674,molecular_function; GO:0016787,hydrolase activity; GO:0016788,hydrolase activity, acting on ester bonds; GO:0042578,phosphoric ester hydrolase activity; GO:0005575,cellular_component; GO:0005622,intracellular anatomical structure; GO:0110165,cellular anatomical …	PF00300.25:Histidine phosphatase superfamily (branch 1)
novel.601	3.5275	3.4838	3.4064	16.8758	17.2306	17.7894	414	362	342	1766	1921	1794	2.16688	1.3561e-242	4.19604e-241	up	NC_037317.1	1176466	1180527	+	--	--	--	--	predicted protein [Botrytis cinerea T4]	--	G2YQU6_BOTF4 SubName: Full=Uncharacterized protein {ECO:0000313|EMBL:CCD53994.1};	--	--	--
BCIN_01g00870	34.5328	33.2559	33.3575	13.2348	11.9144	12.1601	3576	3049	2955	1222	1172	1082	-1.58823	1.94703e-241	6.00789e-240	down	NC_037310.1	328103	331797	+	BCIN_01g00870	--	K08158 MFS transporter, DHA1 family, multidrug resistance protein | (RefSeq) hypothetical protein (A)	--	hypothetical protein BCIN_01g00870 [Botrytis cinerea B05.10]	YHMA_SCHPO RecName: Full=Uncharacterized MFS-type transporter C1271.10c;	A0A384J431_BOTFB RecName: Full=MFS domain-containing protein {ECO:0000259|PROSITE:PS50850};	Synaptic vesicle transporter SVOP and related transporters (major facilitator superfamily)	GO:0005938,cell cortex; GO:0005887,integral component of plasma membrane; GO:0022857,transmembrane transporter activity; GO:0034220,ion transmembrane transport; GO:0055085,transmembrane transport; GO:0003674,molecular_function; GO:0005215,transporter activity; GO:0006810,transport; GO:0006811,ion transport; GO:0008150,biological_process; GO:0009987,cellular process; GO:0051179,localization; GO:00…	PF07690.19:Major Facilitator Superfamily
BCIN_05g06650	152.462	153.871	145.977	69.7214	67.345	66.0081	5317	4751	4355	2168	2231	1978	-1.30412	1.15568e-240	3.54651e-239	down	NC_037314.1	2287108	2288419	-	BCIN_05g06650	--	--	--	hypothetical protein BCIN_05g06650 [Botrytis cinerea B05.10]	--	M7TH65_BOTF1 SubName: Full=Uncharacterized protein {ECO:0000313|EMBL:EMR80494.1};	--	--	--
BCIN_12g03480	60.2749	59.6472	60.4735	30.6118	31.1591	30.5771	6435	5638	5523	2914	3160	2805	-1.11461	9.66905e-240	2.9591e-238	down	NC_037321.1	1201692	1205747	-	Bccho2	--	K16369 phosphatidylethanolamine N-methyltransferase [EC:2.1.1.17] | (RefSeq) Bccho2; Bccho2 (A)	ko00564: Glycerophospholipid metabolism; ko01100: Metabolic pathways; ko01110: Biosynthesis of secondary metabolites	Bccho2 [Botrytis cinerea B05.10]	CHO2_BOTFB RecName: Full=Phosphatidylethanolamine N-methyltransferase {ECO:0000255|HAMAP-Rule:MF_03217}; Short=PE methyltransferase {ECO:0000255|HAMAP-Rule:MF_03217}; Short=PEAMT {ECO:0000255|HAMAP-Rule:MF_03217}; Short=PEMT {ECO:0000255|HAMAP-Rule:MF_03217}; EC=2.1.1.17 {ECO:0000255|HAMAP-Rule:MF_03217};	A0A384JZ26_BOTFB RecName: Full=Phosphatidylethanolamine N-methyltransferase {ECO:0000256|HAMAP-Rule:MF_03217, ECO:0000256|RuleBase:RU361122}; Short=PE methyltransferase {ECO:0000256|HAMAP-Rule:MF_03217}; Short=PEAMT {ECO:0000256|HAMAP-Rule:MF_03217, ECO:0000256|RuleBase:RU361122}; Short=PEMT {ECO:0000256|HAMAP-Rule:MF_03217}; EC=2.1.1.17 {ECO:0000256|HAMAP-Rule:MF_03217, ECO:0000256|RuleBase:RU36…	--	GO:0005789,endoplasmic reticulum membrane; GO:0016021,integral component of membrane; GO:0004608,phosphatidylethanolamine N-methyltransferase activity; GO:0032259,methylation; GO:0006656,phosphatidylcholine biosynthetic process; GO:0003674,molecular_function; GO:0003824,catalytic activity; GO:0008168,methyltransferase activity; GO:0008170,N-methyltransferase activity; GO:0008757,S-adenosylmethion…	PF04191.16:Phospholipid methyltransferase
novel.610	8.8602	8.662	8.3976	27.9227	30.6059	30.9858	1205	1043	977	3386	3954	3621	1.63835	9.70947e-240	2.96337e-238	up	NC_037317.1	1338997	1343832	-	--	--	--	--	hypothetical protein BofuT4_uP132360.1 [Botrytis cinerea T4]	--	G2YR08_BOTF4 SubName: Full=Uncharacterized protein {ECO:0000313|EMBL:CCD54056.1};	--	--	--
BCIN_03g07670	55.4789	55.5852	55.5232	28.9356	27.9017	28.6563	6694	5938	5731	3113	3198	2971	-1.11141	2.03427e-239	6.19181e-238	down	NC_037312.1	2586050	2590937	+	Bcgdh2	--	K15371 glutamate dehydrogenase [EC:1.4.1.2] | (RefSeq) Bcgdh2; Bcgdh2 (A)	ko00220: Arginine biosynthesis; ko00250: Alanine, aspartate and glutamate metabolism; ko00430: Taurine and hypotaurine metabolism; ko00910: Nitrogen metabolism; ko01100: Metabolic pathways	putative nad-specific glutamate dehydrogenase protein [Botrytis cinerea BcDW1]	DHE2_NEUCR RecName: Full=NAD-specific glutamate dehydrogenase; Short=NAD-GDH; EC=1.4.1.2;	M7TJU9_BOTF1 RecName: Full=NAD-specific glutamate dehydrogenase {ECO:0000256|PIRNR:PIRNR000184}; EC=1.4.1.2 {ECO:0000256|PIRNR:PIRNR000184};	Glutamate/leucine/phenylalanine/valine dehydrogenases	GO:0005739,mitochondrion; GO:0004352,glutamate dehydrogenase (NAD+) activity; GO:0006538,glutamate catabolic process; GO:0019551,glutamate catabolic process to 2-oxoglutarate; GO:0003674,molecular_function; GO:0003824,catalytic activity; GO:0004353,glutamate dehydrogenase [NAD(P)+] activity; GO:0016491,oxidoreductase activity; GO:0016638,oxidoreductase activity, acting on the CH-NH2 group of dono…	PF00208.24:Glutamate/Leucine/Phenylalanine/Valine dehydrogenase
BCIN_07g03110	31.7522	30.9324	31.2965	90.945	91.6954	86.4548	1811	1562	1527	4625	4968	4237	1.36896	2.65429e-237	8.0571e-236	up	NC_037316.1	1134378	1136413	-	BCIN_07g03110	--	K01720 2-methylcitrate dehydratase [EC:4.2.1.79] | (RefSeq) hypothetical protein (A)	ko00640: Propanoate metabolism; ko01100: Metabolic pathways	hypothetical protein BCIN_07g03110 [Botrytis cinerea B05.10]	ORYR_ASPOR RecName: Full=2-methylcitrate dehydratase-like protein oryR {ECO:0000303|PubMed:30104550}; EC=4.2.1.- {ECO:0000305|PubMed:30104550}; AltName: Full=Oryzines biosynthesis cluster protein R {ECO:0000303|PubMed:30104550};	A0A384JMJ4_BOTFB SubName: Full=Uncharacterized protein {ECO:0000313|EMBL:ATZ51722.1};	--	GO:0051537,2 iron, 2 sulfur cluster binding; GO:0047547,2-methylcitrate dehydratase activity; GO:0019679,propionate metabolic process, methylcitrate cycle; GO:0003674,molecular_function; GO:0005488,binding; GO:0051536,iron-sulfur cluster binding; GO:0051540,metal cluster binding; GO:0003824,catalytic activity; GO:0016829,lyase activity; GO:0016835,carbon-oxygen lyase activity; GO:0016836,hydro-ly…	PF03972.17:MmgE/PrpD N-terminal domain
BCIN_01g01070	11.0472	11.153	10.8287	34.7821	35.7291	37.4117	1121	1002	940	3147	3444	3262	1.55892	3.04383e-237	9.21459e-236	up	NC_037310.1	416705	420296	-	BCIN_01g01070	--	K24976 Trk/Ktr/HKT type cation transporter | (RefSeq) hypothetical protein (A)	--	hypothetical protein BCIN_01g01070 [Botrytis cinerea B05.10]	TRK2_YEAST RecName: Full=Low-affinity potassium transport protein;	A0A384J462_BOTFB SubName: Full=Uncharacterized protein {ECO:0000313|EMBL:ATZ45300.1};	Na+/K+ transporter	GO:0071944,cell periphery; GO:0005887,integral component of plasma membrane; GO:0005886,plasma membrane; GO:0008324,cation transmembrane transporter activity; GO:0140107,high-affinity potassium ion transmembrane transporter activity; GO:0015079,potassium ion transmembrane transporter activity; GO:0030007,cellular potassium ion homeostasis; GO:1990573,potassium ion import across plasma membrane; G…	PF02386.19:Cation transport protein
BCIN_11g05770	14.5642	14.3751	14.4242	38.2581	37.8752	39.2483	1990	1739	1686	4661	4916	4608	1.26269	8.36484e-237	2.52546e-235	up	NC_037320.1	2035190	2040279	-	BCIN_11g05770	--	K03321 sulfate permease, SulP family | (RefSeq) hypothetical protein (A)	--	hypothetical protein BCIN_11g05770 [Botrytis cinerea B05.10]	YA7B_SCHPO RecName: Full=Uncharacterized protein C24H6.11c;	A0A384JXK8_BOTFB SubName: Full=Uncharacterized protein {ECO:0000313|EMBL:ATZ55310.1};	Sulfate/bicarbonate/oxalate exchanger SAT-1 and related transporters (SLC26 family)	GO:0005783,endoplasmic reticulum; GO:0000329,fungal-type vacuole membrane; GO:0005794,Golgi apparatus; GO:0016021,integral component of membrane; GO:0008271,secondary active sulfate transmembrane transporter activity; GO:0006820,anion transport; GO:0034490,basic amino acid transmembrane import into vacuole; GO:0003674,molecular_function; GO:0005215,transporter activity; GO:0008509,anion transmemb…	PF00916.23:Sulfate permease family
BCIN_16g03870	9.6729	9.5676	9.6733	52.1731	51.4144	50.6903	346	303	296	1664	1747	1558	2.26704	2.83667e-236	8.54128e-235	up	NC_037325.1	1424099	1425386	-	BCIN_16g03870	--	K00344 NADPH:quinone reductase [EC:1.6.5.5] | (RefSeq) hypothetical protein (A)	--	hypothetical protein BCIN_16g03870 [Botrytis cinerea B05.10]	YGD6_SCHPO RecName: Full=Zinc-type alcohol dehydrogenase-like protein C1773.06c; EC=1.-.-.-;	M7U8W6_BOTF1 SubName: Full=Putative alcohol zinc-containing protein {ECO:0000313|EMBL:EMR90105.1};	Zinc-binding oxidoreductase	GO:0005829,cytosol; GO:0004022,alcohol dehydrogenase (NAD+) activity; GO:0006066,alcohol metabolic process; GO:0006091,generation of precursor metabolites and energy; GO:0003674,molecular_function; GO:0003824,catalytic activity; GO:0016491,oxidoreductase activity; GO:0016614,oxidoreductase activity, acting on CH-OH group of donors; GO:0016616,oxidoreductase activity, acting on the CH-OH group of …	PF00107.29:Zinc-binding dehydrogenase
BCIN_08g03520	53.0806	53.3442	52.4093	21.5085	21.441	20.7849	3302	2938	2789	1193	1267	1111	-1.46585	2.07397e-234	6.21137e-233	down	NC_037317.1	1353410	1355723	-	Bcpho8	--	K01077 alkaline phosphatase [EC:3.1.3.1] | (RefSeq) Bcpho8; Bcpho8 (A)	ko00730: Thiamine metabolism; ko00790: Folate biosynthesis; ko01100: Metabolic pathways; ko01240: Biosynthesis of cofactors	Bcpho8 [Botrytis cinerea B05.10]	PPB_YEAST RecName: Full=Repressible alkaline phosphatase; EC=3.1.3.1 {ECO:0000269|PubMed:16484724}; AltName: Full=Fructose-2,6-bisphosphate 6-phosphatase; EC=3.1.3.54 {ECO:0000269|PubMed:1848184}; AltName: Full=Membrane-bound repressible alkaline phosphatase; Contains: RecName: Full=Soluble alkaline phosphatase; EC=3.1.7.6 {ECO:0000269|PubMed:16484724}; AltName: Full=Farnesyl diphosphatase; Flags…	A0A384JQR7_BOTFB RecName: Full=Alkaline phosphatase {ECO:0000256|ARBA:ARBA00012647, ECO:0000256|RuleBase:RU003947}; EC=3.1.3.1 {ECO:0000256|ARBA:ARBA00012647, ECO:0000256|RuleBase:RU003947};	Alkaline phosphatase	GO:0000329,fungal-type vacuole membrane; GO:0016021,integral component of membrane; GO:0004035,alkaline phosphatase activity; GO:0047386,fructose-2,6-bisphosphate 6-phosphatase activity; GO:0046872,metal ion binding; GO:0016311,dephosphorylation; GO:0046496,nicotinamide nucleotide metabolic process; GO:0003674,molecular_function; GO:0003824,catalytic activity; GO:0016787,hydrolase activity; GO:00…	PF00245.23:Alkaline phosphatase
BCIN_07g04890	70.1364	67.9017	67.688	35.3585	34.259	32.3243	10487	8989	8658	4714	4866	4153	-1.16154	9.64272e-234	2.88022e-232	down	NC_037316.1	1764479	1770263	+	Bcubp15	--	K11838 ubiquitin carboxyl-terminal hydrolase 7 [EC:3.4.19.12] | (RefSeq) Bcubp15 (A)	ko03083: Polycomb repressive complex	Bcubp15 [Botrytis cinerea B05.10]	UBP21_SCHPO RecName: Full=Ubiquitin carboxyl-terminal hydrolase 21; EC=3.4.19.12; AltName: Full=Deubiquitinating enzyme 21; AltName: Full=Ubiquitin thioesterase 21; AltName: Full=Ubiquitin-specific-processing protease 21;	A0A384JNK2_BOTFB RecName: Full=Ubiquitinyl hydrolase 1 {ECO:0000256|ARBA:ARBA00012759}; EC=3.4.19.12 {ECO:0000256|ARBA:ARBA00012759};	Ubiquitin carboxyl-terminal hydrolase	GO:0005737,cytoplasm; GO:0005829,cytosol; GO:0005634,nucleus; GO:0004843,cysteine-type deubiquitinase activity; GO:0004197,cysteine-type endopeptidase activity; GO:0101005,deubiquitinase activity; GO:0004175,endopeptidase activity; GO:0140492,metal-dependent deubiquitinase activity; GO:1904332,negative regulation of error-prone translesion synthesis; GO:0016579,protein deubiquitination; GO:003587…	PF12436.11:ICP0-binding domain of Ubiquitin-specific protease 7
BCIN_15g03430	136.796	135.21	136.181	72.8034	70.0542	75.9704	10897	9536	9280	5171	5301	5200	-1.04881	3.36151e-231	9.96093e-230	down	NC_037324.1	1210775	1213738	-	BCIN_15g03430	--	K08139 MFS transporter, SP family, sugar:H+ symporter | (RefSeq) hypothetical protein (A)	ko04113: Meiosis - yeast	uncharacterized protein EAF02_008335 [Botrytis sinoallii]	HGT1_KLULA RecName: Full=High-affinity glucose transporter;	G2Y3E1_BOTF4 SubName: Full=Similar to MFS sugar transporter {ECO:0000313|EMBL:CCD47181.1};	Predicted transporter (major facilitator superfamily)	GO:0016021,integral component of membrane; GO:0022857,transmembrane transporter activity; GO:0008643,carbohydrate transport; GO:0003674,molecular_function; GO:0005215,transporter activity; GO:0006810,transport; GO:0008150,biological_process; GO:0051179,localization; GO:0051234,establishment of localization; GO:0071702,organic substance transport; GO:0005575,cellular_component; GO:0016020,membrane…	PF00083.27:Sugar (and other) transporter
BCIN_15g01330	90.8719	90.4423	88.285	49.7825	47.9727	51.032	11143	9819	9261	5443	5588	5377	-1.00689	4.21986e-230	1.24714e-228	down	NC_037324.1	497600	501964	-	BcPtpA	--	K19806 tyrosine-protein phosphatase 2/3 [EC:3.1.3.48] | (RefSeq) BcPtpA; BcPtpA (A)	ko04011: MAPK signaling pathway - yeast	BcPtpA [Botrytis cinerea B05.10]	PYP1_SCHPO RecName: Full=Tyrosine-protein phosphatase 1; EC=3.1.3.48; AltName: Full=Protein-tyrosine phosphatase 1; Short=PTPase 1;	A0A384K410_BOTFB SubName: Full=BcPtpA {ECO:0000313|EMBL:ATZ57569.1};	Protein tyrosine phosphatase	GO:0005737,cytoplasm; GO:0005829,cytosol; GO:0005634,nucleus; GO:0140453,protein aggregate center; GO:0033550,MAP kinase tyrosine phosphatase activity; GO:0004725,protein tyrosine phosphatase activity; GO:0007049,cell cycle; GO:0051301,cell division; GO:1903753,negative regulation of p38MAPK cascade; GO:0006470,protein dephosphorylation; GO:0032872,regulation of stress-activated MAPK cascade; GO:…	PF00102.30:Protein-tyrosine phosphatase
BCIN_15g03460	232.905	239.754	229.005	124.382	128.175	129.807	9549	8703	8032	4547	4992	4573	-1.02475	4.94265e-229	1.45309e-227	down	NC_037324.1	1221401	1223014	-	BCIN_15g03460	--	--	--	hypothetical protein BCIN_15g03460 [Botrytis cinerea B05.10]	WWM1_YEAST RecName: Full=WW domain-containing protein WWM1; AltName: Full=WW domain-containing protein interacting with metacaspase;	A0A384K580_BOTFB RecName: Full=WW domain-containing protein {ECO:0000259|PROSITE:PS50020};	--	GO:0005737,cytoplasm; GO:0005739,mitochondrion; GO:0005634,nucleus; GO:0006915,apoptotic process; GO:0008150,biological_process; GO:0008219,cell death; GO:0009987,cellular process; GO:0012501,programmed cell death; GO:0005575,cellular_component; GO:0005622,intracellular anatomical structure; GO:0110165,cellular anatomical entity; GO:0043226,organelle; GO:0043227,membrane-bounded organelle; GO:004…	PF00397.29:WW domain
BCIN_10g05130	39.646	38.1522	37.8756	9.058	8.6773	9.6758	1669	1422	1364	340	347	350	-2.22818	3.17393e-228	9.3066e-227	down	NC_037319.1	1941890	1943487	+	BCIN_10g05130	--	--	--	hypothetical protein BCIN_10g05130 [Botrytis cinerea B05.10]	YGL3_SCHPO RecName: Full=UPF0659 protein C216.03;	M7TN60_BOTF1 SubName: Full=Putative nad dependent epimerase dehydratase family protein {ECO:0000313|EMBL:EMR84986.1};	Predicted dehydrogenase	GO:0005829,cytosol; GO:0005634,nucleus; GO:0044281,small molecule metabolic process; GO:0008150,biological_process; GO:0008152,metabolic process; GO:0005575,cellular_component; GO:0005622,intracellular anatomical structure; GO:0005737,cytoplasm; GO:0110165,cellular anatomical entity; GO:0043226,organelle; GO:0043227,membrane-bounded organelle; GO:0043229,intracellular organelle; GO:0043231,intrac…	PF13460.9:NAD(P)H-binding
BCIN_05g03390	47.41	47.3102	45.3356	14.7398	14.9812	15.8582	2352	2078	1924	652	706	676	-1.76938	2.3094e-227	6.75394e-226	down	NC_037314.1	1236387	1238325	-	BCIN_05g03390	--	K01210 glucan 1,3-beta-glucosidase [EC:3.2.1.58] | (RefSeq) hypothetical protein (A)	ko00500: Starch and sucrose metabolism; ko01100: Metabolic pathways	hypothetical protein BCIN_05g03390 [Botrytis cinerea B05.10]	EXG_BLUGR RecName: Full=Glucan 1,3-beta-glucosidase; EC=3.2.1.58; AltName: Full=Exo-1,3-beta-glucanase; Flags: Precursor;	A0A384JHT4_BOTFB RecName: Full=Cellulase domain-containing protein {ECO:0000259|Pfam:PF00150};	--	GO:0005576,extracellular region; GO:0004338,glucan exo-1,3-beta-glucosidase activity; GO:0071555,cell wall organization; GO:0000272,polysaccharide catabolic process; GO:0003674,molecular_function; GO:0003824,catalytic activity; GO:0004553,hydrolase activity, hydrolyzing O-glycosyl compounds; GO:0008422,beta-glucosidase activity; GO:0015926,glucosidase activity; GO:0016787,hydrolase activity; GO:0…	PF00150.21:Cellulase (glycosyl hydrolase family 5)
BCIN_07g06810	97.1143	101.349	107.858	41.8762	42.44	39.9237	5090	4703	4836	1957	2113	1798	-1.44975	5.10795e-227	1.48995e-225	down	NC_037316.1	2523277	2525090	-	BCIN_07g06810	--	--	--	hypothetical protein BCIN_07g06810 [Botrytis cinerea B05.10]	--	A0A384JP76_BOTFB RecName: Full=Endo/exonuclease/phosphatase domain-containing protein {ECO:0000259|Pfam:PF03372};	--	GO:0003824,catalytic activity; GO:0003674,molecular_function	PF03372.26:Endonuclease/Exonuclease/phosphatase family
BCIN_11g00190	48.8322	50.0968	49.9017	15.4458	13.9294	15.7397	2170	1971	1897	612	588	601	-1.87223	7.76813e-227	2.26002e-225	down	NC_037320.1	67723	69260	-	BCIN_11g00190	--	--	--	hypothetical protein BCIN_11g00190 [Botrytis cinerea B05.10]	MPAB2_PENBR RecName: Full=ER-bound oxygenase mpaB' {ECO:0000303|PubMed:25630520}; EC=1.-.-.- {ECO:0000269|PubMed:31209052}; AltName: Full=Mycophenolic acid biosynthesis cluster protein B' {ECO:0000303|PubMed:25630520};	A0A384JWD5_BOTFB RecName: Full=MPAB_Lcp_cat domain-containing protein {ECO:0000259|Pfam:PF09995};	--	GO:0005789,endoplasmic reticulum membrane; GO:0016021,integral component of membrane; GO:0016491,oxidoreductase activity; GO:0140722,mycophenolic acid biosynthetic process; GO:0016114,terpenoid biosynthetic process; GO:0003674,molecular_function; GO:0003824,catalytic activity; GO:0006082,organic acid metabolic process; GO:0006725,cellular aromatic compound metabolic process; GO:0008150,biological…	PF09995.12:ER-bound oxygenase mpaB/B'/Rubber oxygenase, catalytic domain
BCIN_16g01430	90.2393	91.358	94.4234	43.3212	39.0846	39.4144	6560	5880	5872	2808	2699	2462	-1.32869	9.9355e-225	2.86086e-223	down	NC_037325.1	578097	580863	-	BCIN_16g01430	--	K03457 nucleobase:cation symporter-1, NCS1 family | (RefSeq) hypothetical protein (A)	--	putative uracil permease protein [Botrytis cinerea BcDW1]	DAL4_YEAST RecName: Full=Allantoin permease; AltName: Full=Allantoin transport protein;	M7V041_BOTF1 SubName: Full=Putative uracil permease protein {ECO:0000313|EMBL:EMR89557.1};	Uridine permease/thiamine transporter/allantoin transport	GO:0000324,fungal-type vacuole; GO:0016021,integral component of membrane; GO:0005886,plasma membrane; GO:0005274,allantoin:proton symporter activity; GO:0015205,nucleobase transmembrane transporter activity; GO:0000256,allantoin catabolic process; GO:0015720,allantoin transport; GO:0015851,nucleobase transport; GO:0006144,purine nucleobase metabolic process; GO:0003674,molecular_function; GO:000…	PF02133.18:Permease for cytosine/purines, uracil, thiamine, allantoin
BCIN_06g06150	26.8245	26.112	25.4154	72.466	73.3522	73.515	1578	1360	1279	3801	4099	3716	1.33541	2.24801e-224	6.4399e-223	up	NC_037315.1	2155507	2157738	+	BCIN_06g06150	--	--	--	hypothetical protein BCIN_06g06150 [Botrytis cinerea B05.10]	--	A0A384JKZ8_BOTFB RecName: Full=MBOAT_2 domain-containing protein {ECO:0000259|Pfam:PF13813};	--	GO:0016021,integral component of membrane; GO:0008374,O-acyltransferase activity; GO:0006629,lipid metabolic process; GO:0003674,molecular_function; GO:0003824,catalytic activity; GO:0016740,transferase activity; GO:0016746,acyltransferase activity; GO:0016747,acyltransferase activity, transferring groups other than amino-acyl groups; GO:0008150,biological_process; GO:0008152,metabolic process; G…	PF13813.9:Membrane bound O-acyl transferase family
BCIN_01g04570	24.9458	24.3689	25.8988	7.3433	7.0326	6.2844	2065	1786	1834	542	553	447	-2.01139	3.81453e-224	1.08996e-222	down	NC_037310.1	1660883	1663747	+	Bccao1	--	--	--	Bccao1 [Botrytis cinerea B05.10]	--	A0A384J5C3_BOTFB SubName: Full=Bccao1 {ECO:0000313|EMBL:ATZ45730.1};	Beta, beta-carotene 15,15'-dioxygenase and related enzymes	GO:0046872,metal ion binding; GO:0016702,oxidoreductase activity, acting on single donors with incorporation of molecular oxygen, incorporation of two atoms of oxygen; GO:0003674,molecular_function; GO:0005488,binding; GO:0043167,ion binding; GO:0043169,cation binding; GO:0003824,catalytic activity; GO:0016491,oxidoreductase activity; GO:0016701,oxidoreductase activity, acting on single donors wi…	PF03055.18:Retinal pigment epithelial membrane protein
BCIN_14g03230	43.0756	45.1395	45.7971	6.2265	5.5128	6.2778	1094	1015	995	141	133	137	-3.04552	4.34099e-223	1.23724e-221	down	NC_037323.1	1222433	1223476	+	BCIN_14g03230	--	K09022 2-iminobutanoate/2-iminopropanoate deaminase [EC:3.5.99.10] | (RefSeq) hypothetical protein (A)	--	hypothetical protein BCIN_14g03230 [Botrytis cinerea B05.10]	MMF1_SCHPO RecName: Full=Protein mmf1, mitochondrial; AltName: Full=Isoleucine biosynthesis and maintenance of intact mitochondria 1; AltName: Full=Maintenance of mitochondrial function 1; Flags: Precursor;	A0A384K2U9_BOTFB SubName: Full=Uncharacterized protein {ECO:0000313|EMBL:ATZ57155.1};	Putative translation initiation inhibitor UK114/IBM1	GO:0005829,cytosol; GO:0005759,mitochondrial matrix; GO:0005739,mitochondrion; GO:0019239,deaminase activity; GO:0009097,isoleucine biosynthetic process; GO:1901565,organonitrogen compound catabolic process; GO:0003674,molecular_function; GO:0003824,catalytic activity; GO:0016787,hydrolase activity; GO:0006082,organic acid metabolic process; GO:0006520,cellular amino acid metabolic process; GO:00…	PF01042.24:Endoribonuclease L-PSP
BCIN_09g02010	98.1651	98.311	95.7157	43.0349	44.3299	45.6708	4280	3795	3570	1673	1836	1711	-1.28434	8.05779e-223	2.29074e-221	down	NC_037318.1	742590	744098	-	BCIN_09g02010	--	K07140 uncharacterized protein | (RefSeq) hypothetical protein (A)	--	hypothetical protein BCIN_09g02010 [Botrytis cinerea B05.10]	MOCOS_MAGO7 RecName: Full=Molybdenum cofactor sulfurase {ECO:0000255|HAMAP-Rule:MF_03050}; Short=MCS {ECO:0000255|HAMAP-Rule:MF_03050}; Short=MOS {ECO:0000255|HAMAP-Rule:MF_03050}; Short=MoCo sulfurase {ECO:0000255|HAMAP-Rule:MF_03050}; EC=2.8.1.9 {ECO:0000255|HAMAP-Rule:MF_03050}; AltName: Full=Molybdenum cofactor sulfurtransferase {ECO:0000255|HAMAP-Rule:MF_03050};	A0A384JS22_BOTFB RecName: Full=MOSC domain-containing protein {ECO:0000259|PROSITE:PS51340};	Uncharacterized Fe-S protein	GO:0016829,lyase activity; GO:0008265,Mo-molybdopterin cofactor sulfurase activity; GO:0102867,molybdenum cofactor sulfurtransferase activity; GO:0030151,molybdenum ion binding; GO:0030170,pyridoxal phosphate binding; GO:0006777,Mo-molybdopterin cofactor biosynthetic process; GO:0003674,molecular_function; GO:0003824,catalytic activity; GO:0016740,transferase activity; GO:0016782,transferase acti…	PF03473.20:MOSC domain
BCIN_04g05420	57.4743	60.713	60.0581	174.02	180.993	175.255	1282	1199	1146	3461	3835	3359	1.4253	3.30416e-221	9.34594e-220	up	NC_037313.1	1877274	1878045	-	BCIN_04g05420	--	--	--	hypothetical protein BCIN_04g05420 [Botrytis cinerea B05.10]	--	M7UCG8_BOTF1 SubName: Full=Uncharacterized protein {ECO:0000313|EMBL:EMR81087.1};	--	--	--
BCIN_13g05490	54.9861	56.4339	58.4555	167.459	163.125	165.269	1325	1204	1205	3598	3734	3422	1.39766	1.56895e-218	4.40447e-217	up	NC_037322.1	2089752	2090585	+	BCIN_13g05490	--	--	--	hypothetical protein BCIN_13g05490 [Botrytis cinerea B05.10]	--	M7TB01_BOTF1 SubName: Full=Uncharacterized protein {ECO:0000313|EMBL:EMR80576.1};	--	--	--
BCIN_02g03660	78.5519	81.9516	73.5631	22.9188	24.4969	26.36	2660	2457	2131	692	788	767	-1.81551	4.97114e-216	1.39204e-214	down	NC_037311.1	1304028	1305362	+	BCIN_02g03660	--	K17757 ATP-dependent NAD(P)H-hydrate dehydratase [EC:4.2.1.93] | (RefSeq) hypothetical protein (A)	--	hypothetical protein BCIN_02g03660 [Botrytis cinerea B05.10]	NNRD_PHANO RecName: Full=ATP-dependent (S)-NAD(P)H-hydrate dehydratase {ECO:0000255|HAMAP-Rule:MF_03157}; EC=4.2.1.93 {ECO:0000255|HAMAP-Rule:MF_03157}; AltName: Full=ATP-dependent NAD(P)HX dehydratase {ECO:0000255|HAMAP-Rule:MF_03157};	M7THJ7_BOTF1 RecName: Full=ATP-dependent (S)-NAD(P)H-hydrate dehydratase {ECO:0000256|HAMAP-Rule:MF_03157}; EC=4.2.1.93 {ECO:0000256|HAMAP-Rule:MF_03157}; AltName: Full=ATP-dependent NAD(P)HX dehydratase {ECO:0000256|HAMAP-Rule:MF_03157};	Predicted sugar kinase	GO:0005737,cytoplasm; GO:0052855,ADP-dependent NAD(P)H-hydrate dehydratase activity; GO:0005524,ATP binding; GO:0047453,ATP-dependent NAD(P)H-hydrate dehydratase activity; GO:0110051,metabolite repair; GO:0046496,nicotinamide nucleotide metabolic process; GO:0003674,molecular_function; GO:0003824,catalytic activity; GO:0016829,lyase activity; GO:0016835,carbon-oxygen lyase activity; GO:0016836,hy…	PF01256.20:Carbohydrate kinase
BCIN_13g01570	106.727	103.328	106.85	243.649	245.933	232.034	5489	4705	4701	11173	12015	10254	1.03854	5.51414e-216	1.54025e-214	up	NC_037322.1	572681	574513	-	Bczpr1	--	K06874 zinc finger protein | (RefSeq) Bczpr1; Bczpr1 (A)	--	putative zinc finger protein zpr1 protein [Botrytis cinerea BcDW1]	ZPR1_YEAST RecName: Full=Zinc finger protein ZPR1;	M7U3L1_BOTF1 SubName: Full=Putative zinc finger protein zpr1 protein {ECO:0000313|EMBL:EMR81203.1};	C4-type Zn-finger protein	GO:0005737,cytoplasm; GO:0005634,nucleus; GO:0008270,zinc ion binding; GO:0000086,G2/M transition of mitotic cell cycle; GO:0009749,response to glucose; GO:0003674,molecular_function; GO:0005488,binding; GO:0043167,ion binding; GO:0043169,cation binding; GO:0046872,metal ion binding; GO:0046914,transition metal ion binding; GO:0000278,mitotic cell cycle; GO:0007049,cell cycle; GO:0008150,biologic…	PF03367.16:ZPR1 zinc-finger domain
BCIN_01g00030	40.6804	39.2141	41.157	101.512	103.257	100.929	2245	1916	1943	4995	5413	4786	1.18782	8.0427e-216	2.24095e-214	up	NC_037310.1	9772	11969	-	Bcboa3	--	K07824 benzoate 4-monooxygenase [EC:1.14.14.92] | (RefSeq) hypothetical protein (A)	ko01100: Metabolic pathways	Bcboa3 [Botrytis cinerea B05.10]	BOA3_BOTFB RecName: Full=Cytochrome P450 monooxygenase BOA3 {ECO:0000303|PubMed:21722295}; EC=1.-.-.- {ECO:0000305|PubMed:21722295}; AltName: Full=Botcinic acid biosynthesis cluster A protein 3 {ECO:0000303|PubMed:21722295};	M7USN4_BOTF1 SubName: Full=Putative cytochrome p40 monooxygenase protein {ECO:0000313|EMBL:EMR86757.1};	Cytochrome P450 CYP3/CYP5/CYP6/CYP9 subfamilies	GO:0016021,integral component of membrane; GO:0020037,heme binding; GO:0005506,iron ion binding; GO:0004497,monooxygenase activity; GO:0016705,oxidoreductase activity, acting on paired donors, with incorporation or reduction of molecular oxygen; GO:0003674,molecular_function; GO:0005488,binding; GO:0046906,tetrapyrrole binding; GO:0097159,organic cyclic compound binding; GO:1901363,heterocyclic c…	PF00067.25:Cytochrome P450
BCIN_12g02040	3.794	3.2616	3.0553	28.273	28.1136	27.4005	180	137	124	1196	1267	1117	2.89577	3.07667e-215	8.55131e-214	up	NC_037321.1	705548	707243	+	Bcap8	--	K01381 saccharopepsin [EC:3.4.23.25] | (RefSeq) Bcap2; Bcap2 (A)	ko04138: Autophagy - yeast	Bcap8 [Botrytis cinerea B05.10]	CARP_IRPLA RecName: Full=Polyporopepsin; EC=3.4.23.29; AltName: Full=Aspartic proteinase;	M7UEM4_BOTF1 SubName: Full=Putative aspartic protease protein {ECO:0000313|EMBL:EMR81907.1};	Aspartyl protease	GO:0004190,aspartic-type endopeptidase activity; GO:0006508,proteolysis; GO:0003674,molecular_function; GO:0003824,catalytic activity; GO:0004175,endopeptidase activity; GO:0008233,peptidase activity; GO:0016787,hydrolase activity; GO:0070001,aspartic-type peptidase activity; GO:0140096,catalytic activity, acting on a protein; GO:0006807,nitrogen compound metabolic process; GO:0008150,biological_…	PF00026.26:Eukaryotic aspartyl protease
BCIN_02g07430	7.8715	7.2882	6.937	30.845	30.0437	30.8165	577	473	435	2016	2092	1941	1.90143	4.38052e-215	1.21451e-213	up	NC_037311.1	2638209	2640745	+	BCIN_02g07430	--	K21451 xylanolytic transcriptional activator XlnR | (RefSeq) BcxlnR; BcxlnR (A)	--	hypothetical protein BCIN_02g07430 [Botrytis cinerea B05.10]	KOJR_ASPOR RecName: Full=Transcription factor kojR {ECO:0000305}; AltName: Full=Kojic acid cluster biosynthesis regulator {ECO:0000305};	A0A384JAM0_BOTFB RecName: Full=Zn(2)-C6 fungal-type domain-containing protein {ECO:0000259|PROSITE:PS50048};	--	GO:0005634,nucleus; GO:0003677,DNA binding; GO:0000981,DNA-binding transcription factor activity, RNA polymerase II-specific; GO:0008270,zinc ion binding; GO:2001317,kojic acid biosynthetic process; GO:1900396,positive regulation of kojic acid biosynthetic process; GO:1900378,positive regulation of secondary metabolite biosynthetic process; GO:0044550,secondary metabolite biosynthetic process; GO…	PF00172.21:Fungal Zn(2)-Cys(6) binuclear cluster domain
BCIN_15g02550	27.6007	27.4729	28.4972	6.4728	7.0531	6.7591	1516	1336	1339	317	368	319	-2.19027	6.68463e-214	1.84875e-212	down	NC_037324.1	903922	905822	+	BCIN_15g02550	--	K13993 HSP20 family protein | (RefSeq) hypothetical protein (A)	ko04141: Protein processing in endoplasmic reticulum	hypothetical protein BCIN_15g02550 [Botrytis cinerea B05.10]	AACUJ_ASPA1 RecName: Full=SHSP domain-containing protein AacuJ {ECO:0000305}; AltName: Full=Secalonic acid cluster protein J {ECO:0000303|PubMed:30996871};	A0A384K4F4_BOTFB RecName: Full=SHSP domain-containing protein {ECO:0000259|PROSITE:PS01031};	Molecular chaperone (small heat-shock protein Hsp26/Hsp42)	--	PF00011.24:Hsp20/alpha crystallin family
BCIN_12g03310	173.178	170.994	176.228	92.9686	95.065	89.6515	8156	7130	7100	3904	4253	3628	-1.05447	2.05732e-213	5.67587e-212	down	NC_037321.1	1152868	1154497	-	BCIN_12g03310	--	--	--	hypothetical protein BCIN_12g03310 [Botrytis cinerea B05.10]	--	M7TW40_BOTF1 SubName: Full=Putative transcription factor c2h2 protein {ECO:0000313|EMBL:EMR87846.1};	--	--	PF13894.9:C2H2-type zinc finger
BCIN_03g02410	36.677	34.6664	35.4205	100.056	91.9822	93.7641	2715	2272	2243	6604	6468	5964	1.27129	3.05498e-213	8.40757e-212	up	NC_037312.1	809333	811946	+	Bcsat4	--	K08286 protein-serine/threonine kinase [EC:2.7.11.-] | (RefSeq) hypothetical protein (A)	--	Bcsat4 [Botrytis cinerea B05.10]	HAL4_SCHPO RecName: Full=Serine/threonine-protein kinase hal4; EC=2.7.11.1; AltName: Full=Halotolerance protein 4; AltName: Full=Serine/threonine-protein kinase ppk10;	M7UCX2_BOTF1 SubName: Full=Putative serine threonine-protein kinase hal4 protein {ECO:0000313|EMBL:EMR84518.1};	Checkpoint kinase and related serine/threonine protein kinases	GO:0005829,cytosol; GO:0005524,ATP binding; GO:0106310,protein serine kinase activity; GO:0004674,protein serine/threonine kinase activity; GO:0030003,cellular cation homeostasis; GO:0030007,cellular potassium ion homeostasis; GO:0035556,intracellular signal transduction; GO:0006468,protein phosphorylation; GO:0000166,nucleotide binding; GO:0003674,molecular_function; GO:0005488,binding; GO:00170…	PF00069.28:Protein kinase domain
BCIN_05g07850	66.1948	65.7054	65.5169	143.865	148.723	145.403	3829	3365	3242	7420	8172	7227	1.00087	1.95625e-212	5.37057e-211	up	NC_037314.1	2758636	2761263	+	BCIN_05g07850	--	--	--	hypothetical protein BCIN_05g07850 [Botrytis cinerea B05.10]	MFSB_ASPFU RecName: Full=Major facilitator superfamily multidrug transporter mfsB {ECO:0000303|PubMed:16622700};	M7U5F3_BOTF1 SubName: Full=Putative major facilitator superfamily transporter protein {ECO:0000313|EMBL:EMR81803.1};	Permease of the major facilitator superfamily	GO:0016021,integral component of membrane; GO:0022857,transmembrane transporter activity; GO:0003674,molecular_function; GO:0005215,transporter activity; GO:0005575,cellular_component; GO:0016020,membrane; GO:0031224,intrinsic component of membrane; GO:0110165,cellular anatomical entity	PF07690.19:Major Facilitator Superfamily
BCIN_11g03080	183.287	190.868	198.723	100.027	98.6412	96.5896	10152	9360	9416	4940	5190	4597	-1.10467	3.68159e-212	1.00579e-210	down	NC_037320.1	1066146	1068113	-	BCIN_11g03080	--	K20465 oxysterol-binding protein-related protein 9/10/11 | (RefSeq) hypothetical protein (A)	--	hypothetical protein BCIN_11g03080 [Botrytis cinerea B05.10]	KES1_SCHPO RecName: Full=Protein kes1;	M7U569_BOTF1 SubName: Full=Putative oxysterol-binding protein {ECO:0000313|EMBL:EMR81723.1};	Oxysterol-binding protein	GO:0032153,cell division site; GO:0005829,cytosol; GO:0043231,intracellular membrane-bounded organelle; GO:0016020,membrane; GO:0008142,oxysterol binding; GO:0032934,sterol binding; GO:0120015,sterol transfer activity; GO:0015248,sterol transporter activity; GO:0006629,lipid metabolic process; GO:0015918,sterol transport; GO:0003674,molecular_function; GO:0005488,binding; GO:0005496,steroid bindi…	PF01237.21:Oxysterol-binding protein
BCIN_07g01410	100.903	102.727	100.958	56.4658	55.2314	56.5333	7239	6525	6196	3612	3764	3485	-1.00536	8.33933e-212	2.27272e-210	down	NC_037316.1	517067	519622	+	BCIN_07g01410	--	--	--	hypothetical protein BCIN_07g01410 [Botrytis cinerea B05.10]	--	A0A384JLQ0_BOTFB SubName: Full=Uncharacterized protein {ECO:0000313|EMBL:ATZ51526.1};	--	GO:0016021,integral component of membrane; GO:0005575,cellular_component; GO:0016020,membrane; GO:0031224,intrinsic component of membrane; GO:0110165,cellular anatomical entity	--
BCIN_09g03140	169.068	172.189	170.173	92.7337	92.1843	95.6487	7132	6431	6141	3488	3694	3467	-1.01522	1.5118e-211	4.11013e-210	down	NC_037318.1	1120735	1122400	-	BCIN_09g03140	--	--	--	hypothetical protein BCIN_09g03140 [Botrytis cinerea B05.10]	--	M7U3P9_BOTF1 SubName: Full=Uncharacterized protein {ECO:0000313|EMBL:EMR90546.1};	--	GO:0016021,integral component of membrane; GO:0005575,cellular_component; GO:0016020,membrane; GO:0031224,intrinsic component of membrane; GO:0110165,cellular anatomical entity	--
BCIN_16g04200	18.4838	20.4139	17.6529	82.2308	77.0052	79.4843	541	529	442	2146	2141	1999	1.9289	2.66453e-211	7.22649e-210	up	NC_037325.1	1526650	1527662	-	BCIN_16g04200	--	--	--	hypothetical protein BCIN_16g04200 [Botrytis cinerea B05.10]	--	A0A384K7C2_BOTFB RecName: Full=MYND-type zinc finger protein samB {ECO:0000256|ARBA:ARBA00019873}; AltName: Full=Suppressor of anucleate metulae protein B {ECO:0000256|ARBA:ARBA00031540};	--	GO:0046872,metal ion binding; GO:0003674,molecular_function; GO:0005488,binding; GO:0043167,ion binding; GO:0043169,cation binding	PF01753.21:MYND finger
BCIN_02g02700	274.569	261.867	254.349	102.327	116.006	118.187	7719	6518	6117	2565	3098	2855	-1.38184	5.22267e-210	1.40962e-208	down	NC_037311.1	970156	971327	-	BCIN_02g02700	--	--	--	hypothetical protein BCIN_02g02700 [Botrytis cinerea B05.10]	--	M7UK17_BOTF1 SubName: Full=Uncharacterized protein {ECO:0000313|EMBL:EMR83917.1};	--	GO:0016021,integral component of membrane; GO:0005575,cellular_component; GO:0016020,membrane; GO:0031224,intrinsic component of membrane; GO:0110165,cellular anatomical entity	PF15932.8:Domain of unknown function (DUF4748)
BCIN_10g02220	38.9975	38.0435	35.7103	13.637	13.4601	14.6761	3111	2687	2437	970	1020	1006	-1.58285	7.72155e-210	2.07906e-208	down	NC_037319.1	861479	864426	-	BCIN_10g02220	--	K14674 TAG lipase / steryl ester hydrolase / phospholipase A2 / LPA acyltransferase [EC:3.1.1.3 3.1.1.13 3.1.1.4 2.3.1.51] | (RefSeq) hypothetical protein (A)	ko00100: Steroid biosynthesis; ko00561: Glycerolipid metabolism; ko00564: Glycerophospholipid metabolism; ko00565: Ether lipid metabolism; ko00590: Arachidonic acid metabolism; ko00591: Linoleic acid metabolism; ko00592: alpha-Linolenic acid metabolism; ko01100: Metabolic pathways; ko01110: Biosynthesis of secondary metabolites	hypothetical protein BCIN_10g02220 [Botrytis cinerea B05.10]	PLPL_MAGO7 RecName: Full=Patatin-like phospholipase domain-containing protein MGG_12849; EC=3.1.1.-;	M7U7W3_BOTF1 RecName: Full=Patatin-like phospholipase domain-containing protein {ECO:0000256|RuleBase:RU362055}; EC=3.1.1.- {ECO:0000256|RuleBase:RU362055};	Predicted esterase of the alpha-beta hydrolase superfamily	GO:0016021,integral component of membrane; GO:0004806,triglyceride lipase activity; GO:0016042,lipid catabolic process; GO:0006641,triglyceride metabolic process; GO:0003674,molecular_function; GO:0003824,catalytic activity; GO:0016298,lipase activity; GO:0016787,hydrolase activity; GO:0016788,hydrolase activity, acting on ester bonds; GO:0052689,carboxylic ester hydrolase activity; GO:0006629,li…	PF11815.11:Domain of unknown function (DUF3336)
BCIN_10g01880	179.588	188.859	181.029	97.423	96.7455	90.276	11592	10793	9996	5607	5932	5007	-1.09825	8.56126e-210	2.29963e-208	down	NC_037319.1	744721	747188	+	BCIN_10g01880	--	K13367 polyamine oxidase [EC:1.5.3.17] | (RefSeq) hypothetical protein (A)	ko00330: Arginine and proline metabolism; ko00410: beta-Alanine metabolism; ko00770: Pantothenate and CoA biosynthesis; ko01100: Metabolic pathways; ko01240: Biosynthesis of cofactors	hypothetical protein BCIN_10g01880 [Botrytis cinerea B05.10]	CBP1_CANAL RecName: Full=Corticosteroid-binding protein;	M7TC95_BOTF1 RecName: Full=Amine oxidase {ECO:0000256|RuleBase:RU362067}; EC=1.4.3.- {ECO:0000256|RuleBase:RU362067};	Amine oxidase	GO:0016491,oxidoreductase activity; GO:0046592,polyamine oxidase activity; GO:0005496,steroid binding; GO:0003674,molecular_function; GO:0003824,catalytic activity; GO:0016645,oxidoreductase activity, acting on the CH-NH group of donors; GO:0016647,oxidoreductase activity, acting on the CH-NH group of donors, oxygen as acceptor; GO:0005488,binding; GO:0008289,lipid binding; GO:0097159,organic cyc…	PF01593.27:Flavin containing amine oxidoreductase
BCIN_02g01660	42.503	41.5764	44.0098	103.288	105.002	106.367	2434	2108	2156	5274	5712	5234	1.14808	9.15983e-210	2.45453e-208	up	NC_037311.1	644796	646939	+	BCIN_02g01660	--	--	--	hypothetical protein BCIN_02g01660 [Botrytis cinerea B05.10]	MTR_NEUCR RecName: Full=N amino acid transport system protein; AltName: Full=Methyltryptophan resistance protein;	M7TI52_BOTF1 SubName: Full=Putative amino acid transporter protein {ECO:0000313|EMBL:EMR80799.1};	Amino acid transporters	GO:0016021,integral component of membrane; GO:0015179,L-amino acid transmembrane transporter activity; GO:0003333,amino acid transmembrane transport; GO:0003674,molecular_function; GO:0005215,transporter activity; GO:0005342,organic acid transmembrane transporter activity; GO:0015171,amino acid transmembrane transporter activity; GO:0022857,transmembrane transporter activity; GO:0046943,carboxyli…	PF01490.21:Transmembrane amino acid transporter protein
BCIN_05g03290	70.3427	69.6211	69.3528	37.5573	35.557	36.6831	6329	5546	5338	3013	3039	2836	-1.08002	1.06081e-208	2.82907e-207	down	NC_037314.1	1199993	1203205	-	Bckex2	--	K01341 kexin [EC:3.4.21.61] | (RefSeq) Bckex2; Bckex2 (A)	--	Bckex2 [Botrytis cinerea B05.10]	KEX1A_KLULA RecName: Full=Protease KEX1; EC=3.4.21.-; Flags: Precursor;	M7UC63_BOTF1 SubName: Full=Putative pheromone processing endoprotease protein {ECO:0000313|EMBL:EMR91245.1};	Subtilisin-like proprotein convertase	GO:0016021,integral component of membrane; GO:0005802,trans-Golgi network; GO:0004252,serine-type endopeptidase activity; GO:0004867,serine-type endopeptidase inhibitor activity; GO:0007323,peptide pheromone maturation; GO:0016540,protein autoprocessing; GO:0003674,molecular_function; GO:0003824,catalytic activity; GO:0004175,endopeptidase activity; GO:0008233,peptidase activity; GO:0008236,serin…	PF00082.25:Subtilase family
BCIN_05g07430	104.003	97.2776	108.014	244.337	246.801	243.029	4823	3994	4285	10103	10872	9684	1.09843	6.92387e-207	1.83778e-205	up	NC_037314.1	2636450	2638283	+	Bcerg10	--	K00626 acetyl-CoA C-acetyltransferase [EC:2.3.1.9] | (RefSeq) Bcerg10 (A)	ko00071: Fatty acid degradation; ko00280: Valine, leucine and isoleucine degradation; ko00310: Lysine degradation; ko00380: Tryptophan metabolism; ko00620: Pyruvate metabolism; ko00630: Glyoxylate and dicarboxylate metabolism; ko00650: Butanoate metabolism; ko00900: Terpenoid backbone biosynthesis; ko01100: Metabolic pathways; ko01110: Biosynthesis of secondary metabolites; ko01200: Carbon metabo…	Bcerg10 [Botrytis cinerea B05.10]	ER10B_GIBZE RecName: Full=Acetyl-CoA acetyltransferase ERG10, cytosolic {ECO:0000303|PubMed:30874562}; EC=2.3.1.9 {ECO:0000305|PubMed:30874562}; AltName: Full=Acetoacetyl-CoA thiolase ERG10 {ECO:0000305}; Short=ACAT {ECO:0000305}; AltName: Full=Cytosolic thiolase ERG10 {ECO:0000305}; Short=CT {ECO:0000305}; AltName: Full=Ergosterol biosynthesis protein 10 {ECO:0000303|PubMed:30874562};	M7UEH3_BOTF1 RecName: Full=Acetyl-CoA C-acetyltransferase {ECO:0000256|ARBA:ARBA00012705}; EC=2.3.1.9 {ECO:0000256|ARBA:ARBA00012705};	Acetyl-CoA acetyltransferase	GO:0005829,cytosol; GO:0003988,acetyl-CoA C-acyltransferase activity; GO:0046872,metal ion binding; GO:0016126,sterol biosynthetic process; GO:0003674,molecular_function; GO:0003824,catalytic activity; GO:0016408,C-acyltransferase activity; GO:0016740,transferase activity; GO:0016746,acyltransferase activity; GO:0016747,acyltransferase activity, transferring groups other than amino-acyl groups; G…	PF00108.26:Thiolase, N-terminal domain
BCIN_12g03270	61.263	61.3666	64.8447	23.2182	24.0737	24.04	2687	2383	2433	908	1003	906	-1.54236	6.40501e-206	1.69604e-204	down	NC_037321.1	1143260	1144969	+	BCIN_12g03270	--	K05994 bacterial leucyl aminopeptidase [EC:3.4.11.10] | (RefSeq) hypothetical protein (A)	--	hypothetical protein BCIN_12g03270 [Botrytis cinerea B05.10]	LAP1_SCLS1 RecName: Full=Leucine aminopeptidase 1; EC=3.4.11.-; AltName: Full=Leucyl aminopeptidase 1; Short=LAP1; Flags: Precursor;	A0A384JYV2_BOTFB RecName: Full=Peptide hydrolase {ECO:0000256|RuleBase:RU361240}; EC=3.4.-.- {ECO:0000256|RuleBase:RU361240};	Transferrin receptor and related proteins containing the protease-associated (PA) domain	GO:0005576,extracellular region; GO:0004177,aminopeptidase activity; GO:0046872,metal ion binding; GO:0008235,metalloexopeptidase activity; GO:0006508,proteolysis; GO:0003674,molecular_function; GO:0003824,catalytic activity; GO:0008233,peptidase activity; GO:0008238,exopeptidase activity; GO:0016787,hydrolase activity; GO:0140096,catalytic activity, acting on a protein; GO:0005488,binding; GO:00…	PF04389.20:Peptidase family M28
BCIN_15g04580	70.1522	70.0006	66.5551	16.4862	19.0869	17.6005	1656	1463	1344	347	428	357	-2.10652	2.21002e-205	5.8383e-204	down	NC_037324.1	1572124	1572940	+	BCIN_15g04580	--	--	--	hypothetical protein BCIN_15g04580 [Botrytis cinerea B05.10]	--	M7U5U5_BOTF1 SubName: Full=Uncharacterized protein {ECO:0000313|EMBL:EMR91211.1};	--	--	--
BCIN_02g07440	5.5171	5.6155	5.9993	28.7974	29.0058	27.1948	344	310	320	1601	1718	1457	2.16428	1.25815e-204	3.31589e-203	up	NC_037311.1	2643008	2645232	+	BCIN_02g07440	--	K08157 MFS transporter, DHA1 family, multidrug resistance protein | (RefSeq) hypothetical protein (A)	--	hypothetical protein BCIN_02g07440 [Botrytis cinerea B05.10]	PAAT_PENRW RecName: Full=MFS-rype transporter paaT {ECO:0000303|PubMed:23053082};	M7TKA6_BOTF1 SubName: Full=Putative polyamine transporter 2 protein {ECO:0000313|EMBL:EMR81574.1};	Synaptic vesicle transporter SVOP and related transporters (major facilitator superfamily)	GO:0016021,integral component of membrane; GO:0005778,peroxisomal membrane; GO:0022857,transmembrane transporter activity; GO:0003674,molecular_function; GO:0005215,transporter activity; GO:0005575,cellular_component; GO:0016020,membrane; GO:0031224,intrinsic component of membrane; GO:0110165,cellular anatomical entity; GO:0005622,intracellular anatomical structure; GO:0005737,cytoplasm; GO:00057…	PF07690.19:Major Facilitator Superfamily
BCIN_02g02540	88.2287	91.2231	86.0996	203.3	204.261	201.426	3263	2987	2724	6704	7176	6401	1.04866	3.4257e-204	9.00735e-203	up	NC_037311.1	924976	926520	+	Bcggc1	--	K15100 solute carrier family 25 (mitochondrial citrate transporter), member 1 | (RefSeq) hypothetical protein (A)	--	hypothetical protein EYC80_005165 [Monilinia laxa]	GGC1_YEAST RecName: Full=Mitochondrial GTP/GDP carrier protein 1;	A0A5N6KJC9_MONLA SubName: Full=Uncharacterized protein {ECO:0000313|EMBL:KAB8303787.1};	Mitochondrial solute carrier protein	GO:0016021,integral component of membrane; GO:0005743,mitochondrial inner membrane; GO:0005739,mitochondrion; GO:0001409,guanine nucleotide transmembrane transporter activity; GO:0006879,cellular iron ion homeostasis; GO:0001408,guanine nucleotide transport; GO:0000002,mitochondrial genome maintenance; GO:0055085,transmembrane transport; GO:0003674,molecular_function; GO:0005215,transporter activ…	PF00153.30:Mitochondrial carrier protein
BCIN_14g02840	158.398	163.424	154.035	63.2606	61.7562	66.5611	3016	2755	2509	1074	1117	1089	-1.46232	1.15482e-201	3.02223e-200	down	NC_037323.1	1106955	1107613	+	BCIN_14g02840	--	--	--	hypothetical protein BCIN_14g02840 [Botrytis cinerea B05.10]	--	A0A384K2W5_BOTFB SubName: Full=Uncharacterized protein {ECO:0000313|EMBL:ATZ57112.1};	--	--	--
BCIN_06g07520	49.031	51.1775	50.3526	129.763	122.372	125.531	2346	2168	2061	5536	5562	5161	1.1784	2.07741e-200	5.42403e-199	up	NC_037315.1	2654041	2656160	-	BCIN_06g07520	--	--	--	hypothetical protein BCIN_06g07520 [Botrytis cinerea B05.10]	MED4_PHANO RecName: Full=Mediator of RNA polymerase II transcription subunit 4; AltName: Full=Mediator complex subunit 4;	M7V3T0_BOTF1 RecName: Full=Mediator of RNA polymerase II transcription subunit 4 {ECO:0000256|ARBA:ARBA00020629, ECO:0000256|RuleBase:RU364141}; AltName: Full=Mediator complex subunit 4 {ECO:0000256|ARBA:ARBA00031257, ECO:0000256|RuleBase:RU364141};	--	GO:0016592,mediator complex; GO:0003712,transcription coregulator activity; GO:0006357,regulation of transcription by RNA polymerase II; GO:0003674,molecular_function; GO:0140110,transcription regulator activity; GO:0006139,nucleobase-containing compound metabolic process; GO:0006351,DNA-templated transcription; GO:0006355,regulation of DNA-templated transcription; GO:0006366,transcription by RNA…	PF10018.12:Vitamin-D-receptor interacting Mediator subunit 4
BCIN_03g06190	109.456	109.874	105.705	251.177	244.075	267.323	4728	4202	3906	9674	10015	9922	1.08092	7.61855e-200	1.98454e-198	up	NC_037312.1	2073642	2075278	-	BCIN_03g06190	--	--	--	hypothetical protein BCIN_03g06190 [Botrytis cinerea B05.10]	--	A0A384JCR0_BOTFB SubName: Full=Uncharacterized protein {ECO:0000313|EMBL:ATZ48395.1};	--	--	--
BCIN_07g00160	114.572	115.653	111.929	55.0438	57.3935	58.5459	4949	4423	4136	2120	2355	2173	-1.14986	8.7844e-200	2.27764e-198	down	NC_037316.1	64814	66793	-	BCIN_07g00160	--	K01183 chitinase [EC:3.2.1.14] | (RefSeq) hypothetical protein (A)	ko00520: Amino sugar and nucleotide sugar metabolism; ko01100: Metabolic pathways	putative glycoside hydrolase family 18 protein [Botrytis cinerea BcDW1]	CHIB1_ASPFM RecName: Full=Endochitinase B1; EC=3.2.1.14; AltName: Full=Chitinase B1; Flags: Precursor;	M7UA16_BOTF1 RecName: Full=Chitinase {ECO:0000256|ARBA:ARBA00012729}; EC=3.2.1.14 {ECO:0000256|ARBA:ARBA00012729};	Chitinase	GO:0005576,extracellular region; GO:0008061,chitin binding; GO:0004568,chitinase activity; GO:0006032,chitin catabolic process; GO:0000272,polysaccharide catabolic process; GO:0003674,molecular_function; GO:0005488,binding; GO:0097367,carbohydrate derivative binding; GO:0003824,catalytic activity; GO:0004553,hydrolase activity, hydrolyzing O-glycosyl compounds; GO:0016787,hydrolase activity; GO:0…	PF00704.31:Glycosyl hydrolases family 18
BCIN_05g00230	7.6802	7.7217	7.9661	27.0817	26.7925	26.7889	701	624	622	2204	2323	2101	1.63935	1.56492e-198	4.0482e-197	up	NC_037314.1	100087	103301	+	BCIN_05g00230	--	--	--	hypothetical protein BCIN_05g00230 [Botrytis cinerea B05.10]	--	M7TRC2_BOTF1 SubName: Full=Putative iq calmodulin-binding domain-containing protein {ECO:0000313|EMBL:EMR83820.1};	--	GO:0033255,SAS acetyltransferase complex; GO:0016573,histone acetylation; GO:0006473,protein acetylation; GO:0006475,internal protein amino acid acetylation; GO:0006807,nitrogen compound metabolic process; GO:0008150,biological_process; GO:0008152,metabolic process; GO:0016570,histone modification; GO:0018193,peptidyl-amino acid modification; GO:0018205,peptidyl-lysine modification; GO:0018393,in…	PF15460.9:Something about silencing, SAS, complex subunit 4
BCIN_04g06020	76.9479	73.8004	79.1764	40.7595	40.0265	39.8707	7239	6147	6372	3419	3577	3223	-1.07898	7.84605e-198	2.02497e-196	down	NC_037313.1	2069547	2073312	-	BCIN_04g06020	--	--	--	hypothetical protein BCIN_04g06020 [Botrytis cinerea B05.10]	BGALC_SCLS1 RecName: Full=Probable beta-galactosidase C; EC=3.2.1.23; AltName: Full=Lactase C; Flags: Precursor;	M7UC24_BOTF1 RecName: Full=Beta-galactosidase {ECO:0000256|ARBA:ARBA00012756}; EC=3.2.1.23 {ECO:0000256|ARBA:ARBA00012756};	Beta-galactosidase	GO:0005576,extracellular region; GO:0005773,vacuole; GO:0004565,beta-galactosidase activity; GO:0000272,polysaccharide catabolic process; GO:0003674,molecular_function; GO:0003824,catalytic activity; GO:0004553,hydrolase activity, hydrolyzing O-glycosyl compounds; GO:0015925,galactosidase activity; GO:0016787,hydrolase activity; GO:0016798,hydrolase activity, acting on glycosyl bonds; GO:0005975,…	PF01301.22:Glycosyl hydrolases family 35
BCIN_14g02080	66.2447	69.9574	69.4285	28.1901	28.5211	25.5844	3384	3164	3034	1284	1384	1123	-1.46847	1.43115e-197	3.67668e-196	down	NC_037323.1	862641	864460	+	BCIN_14g02080	--	--	--	hypothetical protein BCIN_14g02080 [Botrytis cinerea B05.10]	--	M7U5E7_BOTF1 SubName: Full=Putative heterokaryon incompatibility protein het-6-like protein {ECO:0000313|EMBL:EMR88820.1};	--	--	PF06985.14:Heterokaryon incompatibility protein (HET)
BCIN_05g04470	33.5641	32.4134	32.4833	8.6967	7.6603	8.1246	1476	1262	1222	341	320	307	-2.15808	1.6866e-196	4.31316e-195	down	NC_037314.1	1579537	1581058	+	BCIN_05g04470	--	--	--	hypothetical protein BCIN_05g04470 [Botrytis cinerea B05.10]	--	A0A384JI12_BOTFB SubName: Full=Uncharacterized protein {ECO:0000313|EMBL:ATZ50057.1};	--	--	PF03353.18:Ras-mediated vulval-induction antagonist
BCIN_03g01100	21.4713	20.7737	20.9892	50.6914	52.2663	52.1876	2113	1810	1767	4448	4886	4413	1.14563	1.71492e-195	4.36563e-194	up	NC_037312.1	391614	395077	+	BCIN_03g01100	--	--	--	hypothetical protein BCIN_03g01100 [Botrytis cinerea B05.10]	--	M7U1I3_BOTF1 SubName: Full=Putative fungal transcriptional regulatory protein {ECO:0000313|EMBL:EMR89736.1};	--	GO:0005634,nucleus; GO:0000981,DNA-binding transcription factor activity, RNA polymerase II-specific; GO:0008270,zinc ion binding; GO:0003674,molecular_function; GO:0003700,DNA-binding transcription factor activity; GO:0140110,transcription regulator activity; GO:0005488,binding; GO:0043167,ion binding; GO:0043169,cation binding; GO:0046872,metal ion binding; GO:0046914,transition metal ion bindi…	PF11951.11:Fungal specific transcription factor domain
BCIN_13g01160	37.1423	39.2083	39.126	16.3423	16.4785	16.9983	3227	3016	2908	1266	1360	1269	-1.3614	4.89167e-195	1.24244e-193	down	NC_037322.1	436085	439217	+	BCIN_13g01160	--	K05389 potassium channel subfamily K, other eukaryote | (RefSeq) hypothetical protein (A)	--	hypothetical protein BCIN_13g01160 [Botrytis cinerea B05.10]	TOK1_YEAST RecName: Full=Outward-rectifier potassium channel TOK1; AltName: Full=Two-domain outward rectifier K(+) channel YORK;	A0A384K0B9_BOTFB SubName: Full=Uncharacterized protein {ECO:0000313|EMBL:ATZ56270.1};	Tandem pore domain K+ channel	GO:0071944,cell periphery; GO:0005887,integral component of plasma membrane; GO:0005886,plasma membrane; GO:0015271,outward rectifier potassium channel activity; GO:0005267,potassium channel activity; GO:0022841,potassium ion leak channel activity; GO:0005249,voltage-gated potassium channel activity; GO:0030007,cellular potassium ion homeostasis; GO:0071805,potassium ion transmembrane transport; …	PF07885.19:Ion channel
BCIN_09g01380	22.2736	22.2685	22.0944	2.5387	3.2407	3.2139	984	871	835	100	136	122	-3.03737	1.21963e-194	3.08376e-193	down	NC_037318.1	517490	519250	-	BCIN_09g01380	--	--	--	hypothetical protein BCIN_09g01380 [Botrytis cinerea B05.10]	--	A0A384JRU9_BOTFB SubName: Full=Uncharacterized protein {ECO:0000313|EMBL:ATZ53263.1};	--	GO:0016021,integral component of membrane; GO:0005575,cellular_component; GO:0016020,membrane; GO:0031224,intrinsic component of membrane; GO:0110165,cellular anatomical entity	--
BCIN_08g02110	100.379	102.92	105.858	54.8812	53.9581	52.5306	6398	5808	5772	3119	3267	2877	-1.08623	1.5076e-194	3.80329e-193	down	NC_037317.1	799710	802169	+	BCIN_08g02110	--	K01179 endoglucanase [EC:3.2.1.4] | (RefSeq) hypothetical protein (A)	ko00500: Starch and sucrose metabolism; ko01100: Metabolic pathways	hypothetical protein BCIN_08g02110 [Botrytis cinerea B05.10]	GUNB_NEOPA RecName: Full=Endoglucanase B; EC=3.2.1.4; AltName: Full=Cellulase B; AltName: Full=Endo-1,4-beta-glucanase B; Flags: Precursor;	A0A384JQ75_BOTFB RecName: Full=CBM1 domain-containing protein {ECO:0000259|PROSITE:PS51164};	--	GO:0008810,cellulase activity; GO:0005975,carbohydrate metabolic process; GO:0003674,molecular_function; GO:0003824,catalytic activity; GO:0004553,hydrolase activity, hydrolyzing O-glycosyl compounds; GO:0016787,hydrolase activity; GO:0016798,hydrolase activity, acting on glycosyl bonds; GO:0008150,biological_process; GO:0008152,metabolic process; GO:0044238,primary metabolic process; GO:0071704,…	PF00150.21:Cellulase (glycosyl hydrolase family 5)
BCIN_08g02410	20.8488	22.2479	20.4393	3.1674	3.3708	4.2289	1159	1095	972	157	178	202	-2.71315	2.04527e-192	5.12506e-191	down	NC_037317.1	940202	942125	-	BCIN_08g02410	--	K14338 cytochrome P450 / NADPH-cytochrome P450 reductase [EC:1.14.14.1 1.6.2.4] | (RefSeq) hypothetical protein (A)	ko00071: Fatty acid degradation; ko00380: Tryptophan metabolism	hypothetical protein BCIN_08g02410 [Botrytis cinerea B05.10]	NODJ_HYPPI RecName: Full=Cytochrome P450 monooxygenase nodJ {ECO:0000303|PubMed:29283570}; EC=1.-.-.- {ECO:0000305|PubMed:29283570}; AltName: Full=Nodulisporic acid biosynthesis cluster protein J {ECO:0000303|PubMed:29283570};	A0A384JQ09_BOTFB SubName: Full=Uncharacterized protein {ECO:0000313|EMBL:ATZ52561.1};	Cytochrome P450	GO:0016021,integral component of membrane; GO:0020037,heme binding; GO:0005506,iron ion binding; GO:0004497,monooxygenase activity; GO:0016705,oxidoreductase activity, acting on paired donors, with incorporation or reduction of molecular oxygen; GO:0003674,molecular_function; GO:0005488,binding; GO:0046906,tetrapyrrole binding; GO:0097159,organic cyclic compound binding; GO:1901363,heterocyclic c…	PF00067.25:Cytochrome P450
BCIN_02g08130	40.2274	38.8264	38.564	87.0528	88.7018	85.309	3774	3225	3095	7282	7905	6877	1.00119	5.56829e-192	1.3922e-190	up	NC_037311.1	2906261	2909622	-	Bcaur1	--	K22723 inositol phosphorylceramide synthase catalytic subunit [EC:2.7.1.227] | (RefSeq) Bcaur1; Bcaur1 (A)	--	Bcaur1 [Botrytis cinerea B05.10]	AUR1_SCHPO RecName: Full=Inositol phosphorylceramide synthase catalytic subunit aur1; Short=IPC synthase catalytic subunit aur1; EC=2.-.-.-; AltName: Full=Aureobasidin A resistance protein homolog; AltName: Full=Phosphatidylinositol:ceramide phosphoinositol transferase;	M7TT51_BOTF1 SubName: Full=Putative aureobasidin resistance protein aur1 protein {ECO:0000313|EMBL:EMR84364.1};	--	GO:0005794,Golgi apparatus; GO:0032580,Golgi cisterna membrane; GO:0070916,inositol phosphoceramide synthase complex; GO:0030173,integral component of Golgi membrane; GO:0045140,inositol phosphoceramide synthase activity; GO:0006673,inositol phosphoceramide metabolic process; GO:0030148,sphingolipid biosynthetic process; GO:0003674,molecular_function; GO:0003824,catalytic activity; GO:0016740,tra…	PF14378.9:PAP2 superfamily
BCIN_14g04130	124.716	135.514	127.826	55.171	55.7511	55.3401	3344	3217	2932	1319	1420	1275	-1.37109	9.20498e-192	2.29633e-190	down	NC_037323.1	1618887	1619932	+	BCIN_14g04130	--	--	--	hypothetical protein BCIN_14g04130 [Botrytis cinerea B05.10]	--	M7UBJ7_BOTF1 SubName: Full=Uncharacterized protein {ECO:0000313|EMBL:EMR84023.1};	--	--	--
BCIN_06g05410	29.4724	29.4198	30.4807	4.0892	5.2049	5.2719	1067	943	944	132	179	164	-2.76537	1.42264e-191	3.54111e-190	down	NC_037315.1	1845251	1846800	+	BCIN_06g05410	--	--	--	hypothetical protein BCIN_06g05410 [Botrytis cinerea B05.10]	--	A0A384JL48_BOTFB SubName: Full=Uncharacterized protein {ECO:0000313|EMBL:ATZ51107.1};	--	GO:0016021,integral component of membrane; GO:0005575,cellular_component; GO:0016020,membrane; GO:0031224,intrinsic component of membrane; GO:0110165,cellular anatomical entity	--
BCIN_01g01680	50.4989	48.2944	48.6788	25.5113	24.7117	25.5356	5206	4408	4293	2345	2420	2262	-1.11042	1.80115e-191	4.47333e-190	down	NC_037310.1	661241	664912	+	BCIN_01g01680	--	--	--	hypothetical protein BCIN_01g01680 [Botrytis cinerea B05.10]	ECDB_ASPRU RecName: Full=Putative transcription factor ecdB {ECO:0000303|PubMed:22998630};	A0A384J4E1_BOTFB RecName: Full=Zn(2)-C6 fungal-type domain-containing protein {ECO:0000259|PROSITE:PS50048};	--	GO:0005634,nucleus; GO:0003677,DNA binding; GO:0000981,DNA-binding transcription factor activity, RNA polymerase II-specific; GO:0008270,zinc ion binding; GO:0003674,molecular_function; GO:0003676,nucleic acid binding; GO:0005488,binding; GO:0097159,organic cyclic compound binding; GO:1901363,heterocyclic compound binding; GO:0003700,DNA-binding transcription factor activity; GO:0140110,transcrip…	PF00172.21:Fungal Zn(2)-Cys(6) binuclear cluster domain
BCIN_13g01790	38.4185	38.7133	37.0865	13.4213	14.5772	14.7244	2411	2151	1991	751	869	794	-1.56773	4.91566e-190	1.21278e-188	down	NC_037322.1	638737	640908	-	BCIN_13g01790	--	--	--	hypothetical protein BCIN_13g01790 [Botrytis cinerea B05.10]	--	M7U3N3_BOTF1 SubName: Full=Uncharacterized protein {ECO:0000313|EMBL:EMR81223.1};	--	--	--
BCIN_01g07980	58.8158	61.4162	59.0299	166.034	151.623	155.886	2199	2033	1888	5535	5385	5008	1.25284	1.77052e-189	4.34903e-188	up	NC_037310.1	2795924	2797352	+	BCIN_01g07980	--	K07034 uncharacterized protein | (RefSeq) hypothetical protein (A)	--	hypothetical protein BCIN_01g07980 [Botrytis cinerea B05.10]	ALCS_EMENI RecName: Full=Protein alcS;	A0A384J6C1_BOTFB SubName: Full=Uncharacterized protein {ECO:0000313|EMBL:ATZ46145.1};	--	GO:0030428,cell septum; GO:0016021,integral component of membrane; GO:0005886,plasma membrane; GO:0015123,acetate transmembrane transporter activity; GO:0019413,acetate biosynthetic process; GO:0006068,ethanol catabolic process; GO:0003674,molecular_function; GO:0005215,transporter activity; GO:0005342,organic acid transmembrane transporter activity; GO:0008028,monocarboxylic acid transmembrane t…	PF01184.22:GPR1/FUN34/yaaH family
BCIN_14g02850	201.143	191.931	189.68	87.0535	93.0675	93.6459	4382	3702	3535	1691	1926	1753	-1.23923	2.74494e-188	6.72781e-187	down	NC_037323.1	1107616	1108434	+	BCIN_14g02850	--	--	--	uncharacterized protein Bfra_003527 [Botrytis fragariae]	--	A0A8H6EJZ9_9HELO SubName: Full=Uncharacterized protein {ECO:0000313|EMBL:KAF5875073.1};	--	--	PF07924.14:Nuclease A inhibitor-like protein
BCIN_11g02280	23.4011	22.5855	22.4642	7.9058	7.5343	7.3805	1952	1668	1603	588	597	529	-1.73376	3.11724e-188	7.62363e-187	down	NC_037320.1	773152	776038	-	BCIN_11g02280	--	K01210 glucan 1,3-beta-glucosidase [EC:3.2.1.58] | (RefSeq) hypothetical protein (A)	ko00500: Starch and sucrose metabolism; ko01100: Metabolic pathways	hypothetical protein BCIN_11g02280 [Botrytis cinerea B05.10]	YBQ6_YEAST RecName: Full=Uncharacterized glycosyl hydrolase YBR056W; EC=3.2.1.-;	M7TS78_BOTF1 SubName: Full=Putative glucan-beta-glucosidase protein {ECO:0000313|EMBL:EMR86461.1};	--	GO:0009986,cell surface; GO:0005737,cytoplasm; GO:0005829,cytosol; GO:0005576,extracellular region; GO:0005758,mitochondrial intermembrane space; GO:0008422,beta-glucosidase activity; GO:0046557,glucan endo-1,6-beta-glucosidase activity; GO:0006073,cellular glucan metabolic process; GO:0009251,glucan catabolic process; GO:0003674,molecular_function; GO:0003824,catalytic activity; GO:0004553,hydro…	PF00150.21:Cellulase (glycosyl hydrolase family 5)
BCIN_09g05150	9.3968	9.5611	9.9219	31.0428	31.004	30.1629	827	745	747	2436	2592	2281	1.52735	3.82285e-188	9.32893e-187	up	NC_037318.1	1790744	1793848	-	BCIN_09g05150	--	--	--	hypothetical protein BCIN_09g05150 [Botrytis cinerea B05.10]	--	A0A384JT79_BOTFB RecName: Full=SIS domain-containing protein {ECO:0000259|PROSITE:PS51464};	--	GO:0097367,carbohydrate derivative binding; GO:1901135,carbohydrate derivative metabolic process; GO:0003674,molecular_function; GO:0005488,binding; GO:0008150,biological_process; GO:0008152,metabolic process; GO:0071704,organic substance metabolic process	PF01380.25:SIS domain
BCIN_07g05750	237.453	231.953	222.36	125.066	130.863	122.907	9612	8313	7700	4514	5032	4275	-1.01737	9.14145e-187	2.21631e-185	down	NC_037316.1	2127296	2128857	-	Bccbr1	--	K00326 cytochrome-b5 reductase [EC:1.6.2.2] | (RefSeq) Bccbr1; Bccbr1 (A)	ko00520: Amino sugar and nucleotide sugar metabolism	Bccbr1 [Botrytis cinerea B05.10]	NCB5R_MAGO7 RecName: Full=NADH-cytochrome b5 reductase 1; EC=1.6.2.2 {ECO:0000250|UniProtKB:P38626}; AltName: Full=Microsomal cytochrome b reductase;	M7TTR7_BOTF1 RecName: Full=NADH-cytochrome b5 reductase {ECO:0000256|RuleBase:RU361226}; EC=1.6.2.2 {ECO:0000256|RuleBase:RU361226};	NADH-cytochrome b-5 reductase	GO:0005789,endoplasmic reticulum membrane; GO:0016021,integral component of membrane; GO:0005741,mitochondrial outer membrane; GO:0004128,cytochrome-b5 reductase activity, acting on NAD(P)H; GO:0003954,NADH dehydrogenase activity; GO:0017183,peptidyl-diphthamide biosynthetic process from peptidyl-histidine; GO:0002926,tRNA wobble base 5-methoxycarbonylmethyl-2-thiouridinylation; GO:0003674,molecu…	PF00970.27:Oxidoreductase FAD-binding domain
BCIN_01g06660	29.7105	28.9947	28.6374	5.6997	6.0907	5.8538	1140	985	940	195	222	193	-2.45584	3.67839e-186	8.89884e-185	down	NC_037310.1	2336338	2337665	+	BCIN_01g06660	--	--	--	hypothetical protein BCIN_01g06660 [Botrytis cinerea B05.10]	--	A0A384J686_BOTFB SubName: Full=Uncharacterized protein {ECO:0000313|EMBL:ATZ45980.1};	--	GO:0016021,integral component of membrane; GO:0005575,cellular_component; GO:0016020,membrane; GO:0031224,intrinsic component of membrane; GO:0110165,cellular anatomical entity	--
BCIN_08g01870	16.5659	16.5996	16.2517	45.9411	43.8166	45.3262	1356	1203	1138	3353	3407	3188	1.30158	1.32945e-185	3.20241e-184	up	NC_037317.1	723977	726863	-	Bcaqp4	--	K03441 aquaglyceroporin related protein, other eukaryote | (RefSeq) Bcaqp4; Bcaqp4 (A)	--	Bcaqp4 [Botrytis cinerea B05.10]	AQY3_YEAST RecName: Full=Aquaglycerol porin AQY3 {ECO:0000303|PubMed:12832087}; AltName: Full=Aquaporin-3 {ECO:0000303|PubMed:9765289};	A0A384JPP3_BOTFB SubName: Full=Bcaqp4 {ECO:0000313|EMBL:ATZ52480.1};	Aquaporin (major intrinsic protein family)	GO:0071944,cell periphery; GO:0016021,integral component of membrane; GO:0005886,plasma membrane; GO:0015254,glycerol channel activity; GO:0015250,water channel activity; GO:0015793,glycerol transmembrane transport; GO:0055085,transmembrane transport; GO:0006833,water transport; GO:0003674,molecular_function; GO:0005215,transporter activity; GO:0015144,carbohydrate transmembrane transporter activ…	PF00230.23:Major intrinsic protein
BCIN_12g04530	58.1671	60.2104	61.7502	23.6565	22.714	21.0372	2526	2315	2294	916	937	785	-1.56552	1.31353e-184	3.13706e-183	down	NC_037321.1	1543181	1544962	-	BCIN_12g04530	--	K01213 galacturan 1,4-alpha-galacturonidase [EC:3.2.1.67] | (RefSeq) hypothetical protein (A)	ko00040: Pentose and glucuronate interconversions; ko01100: Metabolic pathways	hypothetical protein BCIN_12g04530 [Botrytis cinerea B05.10]	RGXC_ASPNC RecName: Full=Putative galacturan 1,4-alpha-galacturonidase C; EC=3.2.1.67; AltName: Full=Exopolygalacturonase C; AltName: Full=Exorhamnogalacturonase C; AltName: Full=Poly(1,4-alpha-D-galacturonide)galacturonohydrolase C; Flags: Precursor;	A0A384JZU9_BOTFB SubName: Full=Uncharacterized protein {ECO:0000313|EMBL:ATZ55904.1};	--	GO:0005576,extracellular region; GO:0047911,galacturan 1,4-alpha-galacturonidase activity; GO:0004650,polygalacturonase activity; GO:0071555,cell wall organization; GO:0000272,polysaccharide catabolic process; GO:0003674,molecular_function; GO:0003824,catalytic activity; GO:0004553,hydrolase activity, hydrolyzing O-glycosyl compounds; GO:0016787,hydrolase activity; GO:0016798,hydrolase activity, …	PF00295.20:Glycosyl hydrolases family 28
BCIN_01g05940	65.0176	61.6281	61.9354	28.4354	29.25	29.9313	3744	3142	3051	1460	1600	1481	-1.25542	2.30358e-184	5.47822e-183	down	NC_037310.1	2080529	2082521	+	BCIN_01g05940	--	--	--	hypothetical protein BCIN_01g05940 [Botrytis cinerea B05.10]	LIPA_SODAL RecName: Full=Lipase A {ECO:0000303|PubMed:23915965}; EC=3.1.1.3 {ECO:0000269|PubMed:23915965}; EC=3.1.1.72 {ECO:0000269|PubMed:23915965}; AltName: Full=Acetylxylan esterase; Flags: Precursor;	A0A384J630_BOTFB RecName: Full=Lipase_3 domain-containing protein {ECO:0000259|Pfam:PF01764};	Predicted lipase	GO:0005576,extracellular region; GO:0046555,acetylxylan esterase activity; GO:0004806,triglyceride lipase activity; GO:0016042,lipid catabolic process; GO:0045493,xylan catabolic process; GO:0003674,molecular_function; GO:0003824,catalytic activity; GO:0016787,hydrolase activity; GO:0016788,hydrolase activity, acting on ester bonds; GO:0052689,carboxylic ester hydrolase activity; GO:0016298,lipas…	PF01764.28:Lipase (class 3)
BCIN_06g04940	63.289	61.2935	60.5409	25.0025	26.0281	23.7495	2785	2388	2279	981	1088	898	-1.45586	3.28655e-184	7.7993e-183	down	NC_037315.1	1676661	1678295	-	BCIN_06g04940	--	K06123 1-acylglycerone phosphate reductase [EC:1.1.1.101] | (RefSeq) hypothetical protein (A)	ko00564: Glycerophospholipid metabolism; ko00565: Ether lipid metabolism; ko01100: Metabolic pathways	hypothetical protein BCIN_06g04940 [Botrytis cinerea B05.10]	CALM_PENDC RecName: Full=Oxidoreductase calM {ECO:0000303|PubMed:30598828}; EC=1.-.-.- {ECO:0000305|PubMed:30598828}; AltName: Full=Calbistrin biosynthesis cluster protein N {ECO:0000303|PubMed:30598828};	M7TVE5_BOTF1 SubName: Full=Putative retinol dehydrogenase 8 protein {ECO:0000313|EMBL:EMR87616.1};	Predicted dehydrogenase	GO:0016491,oxidoreductase activity; GO:0003674,molecular_function; GO:0003824,catalytic activity	PF00106.28:short chain dehydrogenase
BCIN_09g06910	50.1785	50.3525	49.5933	26.7979	26.7989	26.3097	4912	4364	4153	2339	2492	2213	-1.05843	6.76817e-184	1.60275e-182	down	NC_037318.1	2446078	2449574	+	BCIN_09g06910	--	K24139 auxin efflux carrier family protein | (RefSeq) hypothetical protein (A)	--	hypothetical protein BCIN_09g06910 [Botrytis cinerea B05.10]	YDQ4_SCHPO RecName: Full=Uncharacterized transporter C5D6.04;	M7UNW6_BOTF1 SubName: Full=Putative auxin efflux carrier superfamily protein {ECO:0000313|EMBL:EMR88623.1};	Predicted membrane protein	GO:0005783,endoplasmic reticulum; GO:0016021,integral component of membrane; GO:0022857,transmembrane transporter activity; GO:0003674,molecular_function; GO:0005215,transporter activity; GO:0005575,cellular_component; GO:0005622,intracellular anatomical structure; GO:0005737,cytoplasm; GO:0012505,endomembrane system; GO:0043226,organelle; GO:0043227,membrane-bounded organelle; GO:0043229,intrace…	PF03547.21:Membrane transport protein
BCIN_06g04930	45.6839	45.796	48.9391	11.5242	11.5845	10.1808	1316	1168	1206	296	317	252	-2.22299	1.37253e-183	3.2434e-182	down	NC_037315.1	1675230	1676297	+	BCIN_06g04930	--	--	--	hypothetical protein BCIN_06g04930 [Botrytis cinerea B05.10]	--	M7UUU5_BOTF1 SubName: Full=Uncharacterized protein {ECO:0000313|EMBL:EMR87617.1};	--	GO:0016021,integral component of membrane; GO:0005575,cellular_component; GO:0016020,membrane; GO:0031224,intrinsic component of membrane; GO:0110165,cellular anatomical entity	--
BCIN_16g04790	25.0884	25.4212	24.8244	11.9492	12.4984	12.3611	3810	3418	3225	1618	1803	1613	-1.1819	1.26057e-182	2.97255e-181	down	NC_037325.1	1751339	1756760	+	BCIN_16g04790	--	K19069 cellobiose dehydrogenase (acceptor) [EC:1.1.99.18] | (RefSeq) hypothetical protein (A)	--	hypothetical protein BCIN_16g04790 [Botrytis cinerea B05.10]	--	A0A384K7X9_BOTFB RecName: Full=Rhodanese domain-containing protein {ECO:0000259|PROSITE:PS50206};	--	GO:0050660,flavin adenine dinucleotide binding; GO:0016614,oxidoreductase activity, acting on CH-OH group of donors; GO:0000166,nucleotide binding; GO:0003674,molecular_function; GO:0005488,binding; GO:0036094,small molecule binding; GO:0043167,ion binding; GO:0043168,anion binding; GO:0097159,organic cyclic compound binding; GO:1901265,nucleoside phosphate binding; GO:1901363,heterocyclic compou…	PF05199.16:GMC oxidoreductase
BCIN_02g04690	95.9601	94.561	97.0702	39.0596	42.371	43.0556	3097	2702	2680	1124	1299	1194	-1.35689	6.8713e-182	1.61353e-180	down	NC_037311.1	1676782	1678094	-	BCIN_02g04690	--	--	--	hypothetical protein BCIN_02g04690 [Botrytis cinerea B05.10]	AGGL_SCLS1 RecName: Full=Agglutinin {ECO:0000250|UniProtKB:A7XUK7};	M7US36_BOTF1 SubName: Full=Putative a chain agglutinin ssa protein {ECO:0000313|EMBL:EMR86602.1};	--	GO:0030246,carbohydrate binding; GO:0003674,molecular_function; GO:0005488,binding	PF14200.9:Ricin-type beta-trefoil lectin domain-like
BCIN_07g02180	28.1672	27.6158	27.4419	70.6475	73.7038	69.8296	1705	1480	1421	3813	4238	3632	1.21491	4.92525e-181	1.15414e-179	up	NC_037316.1	818354	820505	-	Bctpo1	--	K08157 MFS transporter, DHA1 family, multidrug resistance protein | (RefSeq) Bctpo1; Bctpo1 (A)	--	Bctpo1 [Botrytis cinerea B05.10]	YN42_SCHPO RecName: Full=Uncharacterized transporter C36.02c;	M7U330_BOTF1 SubName: Full=Putative spermidine family transporter protein {ECO:0000313|EMBL:EMR87979.1};	Synaptic vesicle transporter SVOP and related transporters (major facilitator superfamily)	GO:0005783,endoplasmic reticulum; GO:0016021,integral component of membrane; GO:0005886,plasma membrane; GO:0015606,spermidine transmembrane transporter activity; GO:0000297,spermine transmembrane transporter activity; GO:0022857,transmembrane transporter activity; GO:1903711,spermidine transmembrane transport; GO:1903710,spermine transmembrane transport; GO:0055085,transmembrane transport; GO:00…	PF07690.19:Major Facilitator Superfamily
BCIN_03g07660	60.7609	59.74	60.071	31.1413	31.2275	31.3989	4324	3764	3657	1976	2111	1920	-1.09437	2.43946e-180	5.68076e-179	down	NC_037312.1	2580783	2583355	-	BCIN_03g07660	--	K01556 kynureninase [EC:3.7.1.3] | (RefSeq) hypothetical protein (A)	ko00380: Tryptophan metabolism; ko01100: Metabolic pathways; ko01240: Biosynthesis of cofactors	hypothetical protein BCIN_03g07660 [Botrytis cinerea B05.10]	KYNU2_NEUCR RecName: Full=Kynureninase 2 {ECO:0000255|HAMAP-Rule:MF_03017}; EC=3.7.1.3 {ECO:0000255|HAMAP-Rule:MF_03017}; AltName: Full=Biosynthesis of nicotinic acid protein 5-2 {ECO:0000255|HAMAP-Rule:MF_03017}; AltName: Full=L-kynurenine hydrolase 2 {ECO:0000255|HAMAP-Rule:MF_03017};	A0A384JDN7_BOTFB RecName: Full=Kynureninase {ECO:0000256|HAMAP-Rule:MF_03017, ECO:0000256|PIRNR:PIRNR038800}; EC=3.7.1.3 {ECO:0000256|HAMAP-Rule:MF_03017, ECO:0000256|PIRNR:PIRNR038800}; AltName: Full=Biosynthesis of nicotinic acid protein 5 {ECO:0000256|HAMAP-Rule:MF_03017}; AltName: Full=L-kynurenine hydrolase {ECO:0000256|HAMAP-Rule:MF_03017};	L-kynurenine hydrolase	GO:0005737,cytoplasm; GO:0061981,3-hydroxykynureninase activity; GO:0030429,kynureninase activity; GO:0030170,pyridoxal phosphate binding; GO:0034354,'de novo' NAD biosynthetic process from tryptophan; GO:0043420,anthranilate metabolic process; GO:0097053,L-kynurenine catabolic process; GO:0019805,quinolinate biosynthetic process; GO:0019441,tryptophan catabolic process to kynurenine; GO:0003674,…	PF00266.22:Aminotransferase class-V
BCIN_08g02870	40.9028	39.5355	42.7149	99.2262	100.364	97.7846	2288	1958	2044	4949	5333	4700	1.12354	3.80047e-180	8.81348e-179	up	NC_037317.1	1069192	1071392	+	BCIN_08g02870	--	K15287 solute carrier family 35, member F1/2 | (RefSeq) hypothetical protein (A)	--	putative homoserine o-acetyltransferase protein [Botrytis fragariae]	YCN8_SCHPO RecName: Full=Uncharacterized solute carrier family 35 member C320.08;	A0A8H6EMC3_9HELO SubName: Full=Putative homoserine o-acetyltransferase protein {ECO:0000313|EMBL:KAF5877533.1};	Predicted membrane protein	GO:0005794,Golgi apparatus; GO:0000139,Golgi membrane; GO:0016021,integral component of membrane; GO:0022857,transmembrane transporter activity; GO:0003674,molecular_function; GO:0005215,transporter activity; GO:0005575,cellular_component; GO:0005622,intracellular anatomical structure; GO:0005737,cytoplasm; GO:0012505,endomembrane system; GO:0043226,organelle; GO:0043227,membrane-bounded organell…	PF06027.15:Solute carrier family 35
BCIN_03g02630	27.2326	28.3115	28.5803	13.0008	13.2519	12.5613	3444	3170	3092	1466	1592	1365	-1.2637	1.76262e-178	4.07074e-177	down	NC_037312.1	862256	866688	+	Bcste11	--	K11228 mitogen-activated protein kinase kinase kinase [EC:2.7.11.25] | (RefSeq) Bcste11 (A)	ko04011: MAPK signaling pathway - yeast	Bcste11 [Botrytis cinerea B05.10]	MST11_MAGO7 RecName: Full=Mitogen-activated protein kinase kinae kinase MST11 {ECO:0000303|PubMed:15749760}; Short=MAPKKK MST11 {ECO:0000303|PubMed:15749760}; EC=2.7.11.24 {ECO:0000305|PubMed:15749760}; AltName: Full=MEKK MST11 {ECO:0000303|PubMed:15749760};	B6VCT9_BOTFU SubName: Full=Ste11 {ECO:0000313|EMBL:ACJ06645.1}; EC=2.7.11.25 {ECO:0000313|EMBL:ACJ06645.1};	MEKK and related serine/threonine protein kinases	GO:0005524,ATP binding; GO:0004707,MAP kinase activity; GO:0051094,positive regulation of developmental process; GO:0006468,protein phosphorylation; GO:0000166,nucleotide binding; GO:0003674,molecular_function; GO:0005488,binding; GO:0017076,purine nucleotide binding; GO:0030554,adenyl nucleotide binding; GO:0032553,ribonucleotide binding; GO:0032555,purine ribonucleotide binding; GO:0032559,aden…	PF00069.28:Protein kinase domain
BCIN_13g05640	6.437	7.1326	6.009	29.356	29.7225	34.1013	422	414	337	1716	1851	1921	2.10097	6.72719e-178	1.54093e-176	up	NC_037322.1	2145479	2147972	+	BCIN_13g05640	--	K22134 MFS transporter, DHA2 family, glioxin efflux transporter | (RefSeq) Bcmfs1; Bcmfs1 (A)	--	hypothetical protein BCIN_13g05640 [Botrytis cinerea B05.10]	CEX1_YARLI RecName: Full=Citrate exporter 1 {ECO:0000303|PubMed:32990722};	A0A384K1T6_BOTFB RecName: Full=MFS domain-containing protein {ECO:0000259|PROSITE:PS50850};	Predicted transporter (major facilitator superfamily)	GO:0005887,integral component of plasma membrane; GO:0015137,citrate transmembrane transporter activity; GO:0022857,transmembrane transporter activity; GO:0015746,citrate transport; GO:0140115,export across plasma membrane; GO:0055085,transmembrane transport; GO:0003674,molecular_function; GO:0005215,transporter activity; GO:0005342,organic acid transmembrane transporter activity; GO:0008509,anio…	PF07690.19:Major Facilitator Superfamily
BCIN_01g06670	52.4027	51.6984	50.6362	118.649	109.775	116.872	4568	3990	3776	9222	9090	8754	1.00875	1.93665e-177	4.42703e-176	up	NC_037310.1	2338039	2341251	-	BCIN_01g06670	--	K15263 cell growth-regulating nucleolar protein | (RefSeq) hypothetical protein (A)	--	hypothetical protein BCIN_01g06670 [Botrytis cinerea B05.10]	YH56_SCHPO RecName: Full=UPF0743 protein C215.06c;	M7UFZ7_BOTF1 SubName: Full=Putative lyar-type c2hc zinc finger protein {ECO:0000313|EMBL:EMR82427.1};	Cell growth-regulating nucleolar protein	GO:0005730,nucleolus; GO:0005634,nucleus; GO:0003677,DNA binding; GO:0046872,metal ion binding; GO:0003723,RNA binding; GO:0000122,negative regulation of transcription by RNA polymerase II; GO:0006364,rRNA processing; GO:0003674,molecular_function; GO:0003676,nucleic acid binding; GO:0005488,binding; GO:0097159,organic cyclic compound binding; GO:1901363,heterocyclic compound binding; GO:0043167,…	PF08790.14:LYAR-type C2HC zinc finger
BCIN_02g01460	33.8906	34.0773	33.1931	9.9916	9.9909	12.2743	2214	1971	1855	582	620	689	-1.80023	6.77534e-177	1.54563e-175	down	NC_037311.1	582025	584332	+	Bchfa1	--	K01958 pyruvate carboxylase [EC:6.4.1.1] | (RefSeq) hypothetical protein (A)	ko00020: Citrate cycle (TCA cycle); ko00620: Pyruvate metabolism; ko01100: Metabolic pathways; ko01200: Carbon metabolism; ko01230: Biosynthesis of amino acids	Bchfa1 [Botrytis cinerea B05.10]	PYC_ASPNG RecName: Full=Pyruvate carboxylase; EC=6.4.1.1; AltName: Full=Pyruvic carboxylase; Short=PCB;	A0A384J8X5_BOTFB SubName: Full=Bchfa1 {ECO:0000313|EMBL:ATZ46784.1};	Pyruvate carboxylase	GO:0005737,cytoplasm; GO:0005524,ATP binding; GO:0046872,metal ion binding; GO:0004736,pyruvate carboxylase activity; GO:0006094,gluconeogenesis; GO:0006090,pyruvate metabolic process; GO:0000166,nucleotide binding; GO:0003674,molecular_function; GO:0005488,binding; GO:0017076,purine nucleotide binding; GO:0030554,adenyl nucleotide binding; GO:0032553,ribonucleotide binding; GO:0032555,purine rib…	PF02786.20:Carbamoyl-phosphate synthase L chain, ATP binding domain
BCIN_03g01750	45.5785	43.8688	42.916	22.1716	20.5975	22.7614	5614	4784	4522	2435	2410	2409	-1.16422	5.22995e-176	1.18825e-174	down	NC_037312.1	585793	590112	-	BCIN_03g01750	--	K24160 sodium/hydrogen antiporter | (RefSeq) hypothetical protein (A)	--	hypothetical protein BCIN_03g01750 [Botrytis cinerea B05.10]	NAH2_SCHPO RecName: Full=Probable Na(+)/H(+) antiporter C3A11.09;	M7U102_BOTF1 SubName: Full=Putative na(+) h(+) antiporter 2 protein {ECO:0000313|EMBL:EMR87219.1};	Na+/H+ antiporter	GO:0016021,integral component of membrane; GO:0005886,plasma membrane; GO:0015385,sodium:proton antiporter activity; GO:0030007,cellular potassium ion homeostasis; GO:0036376,sodium ion export across plasma membrane; GO:0035725,sodium ion transmembrane transport; GO:0003674,molecular_function; GO:0005215,transporter activity; GO:0005451,monovalent cation:proton antiporter activity; GO:0008324,cat…	PF08619.13:Alkali metal cation/H+ antiporter Nha1 C terminus
BCIN_09g06220	14.7065	14.7872	15.0845	4.1049	3.9461	4.1051	1330	1184	1167	331	339	319	-2.02381	1.71348e-175	3.88516e-174	down	NC_037318.1	2175159	2178337	-	Bcrad1	--	K10848 DNA excision repair protein ERCC-4 [EC:3.1.-.-] | (RefSeq) Bcrad1; Bcrad1 (A)	ko03420: Nucleotide excision repair	Bcrad1 [Botrytis cinerea B05.10]	RAD16_SCHPO RecName: Full=DNA repair protein rad16; EC=3.1.-.-;	A0A384JU05_BOTFB SubName: Full=Bcrad1 {ECO:0000313|EMBL:ATZ53854.1};	Structure-specific endonuclease ERCC1-XPF, catalytic component XPF/ERCC4	GO:0005737,cytoplasm; GO:0044732,mitotic spindle pole body; GO:0000110,nucleotide-excision repair factor 1 complex; GO:0005634,nucleus; GO:1990599,3' overhang single-stranded DNA endodeoxyribonuclease activity; GO:0003684,damaged DNA binding; GO:0003697,single-stranded DNA binding; GO:0000014,single-stranded DNA endodeoxyribonuclease activity; GO:0000724,double-strand break repair via homologous …	PF02732.18:ERCC4 domain
BCIN_09g02150	19.616	20.1828	20.7608	72.3673	75.206	72.5529	539	491	488	1773	1963	1713	1.71469	3.33769e-175	7.55262e-174	up	NC_037318.1	800241	801359	-	BCIN_09g02150	--	--	--	hypothetical protein BCIN_09g02150 [Botrytis cinerea B05.10]	--	A0A384JRY0_BOTFB SubName: Full=Uncharacterized protein {ECO:0000313|EMBL:ATZ53346.1};	--	--	--
BCIN_09g01400	126.088	132.91	129.272	68.0099	63.2695	68.9325	6084	5678	5336	2926	2900	2858	-1.10477	1.28855e-174	2.90988e-173	down	NC_037318.1	525651	527598	-	BCIN_09g01400	--	K05864 peptidyl-prolyl isomerase D [EC:5.2.1.8] | (RefSeq) hypothetical protein (A)	--	hypothetical protein BCIN_09g01400 [Botrytis cinerea B05.10]	PPID_NEUCR RecName: Full=41 kDa peptidyl-prolyl cis-trans isomerase; Short=PPIase; EC=5.2.1.8; AltName: Full=Cyclophilin-41; Short=CyP41; AltName: Full=Rotamase;	A0A384JRQ2_BOTFB RecName: Full=PPIase cyclophilin-type domain-containing protein {ECO:0000259|PROSITE:PS50072};	HSP90 co-chaperone CPR7/Cyclophilin	GO:0005737,cytoplasm; GO:0043231,intracellular membrane-bounded organelle; GO:0016018,cyclosporin A binding; GO:0003755,peptidyl-prolyl cis-trans isomerase activity; GO:0006457,protein folding; GO:0000413,protein peptidyl-prolyl isomerization; GO:0003674,molecular_function; GO:0005488,binding; GO:0033218,amide binding; GO:0042277,peptide binding; GO:0003824,catalytic activity; GO:0016853,isomeras…	PF00160.24:Cyclophilin type peptidyl-prolyl cis-trans isomerase/CLD
BCIN_02g08160	58.7769	59.4751	59.1154	29.9264	32.2453	32.2557	5465	4896	4702	2481	2848	2577	-1.05818	1.44484e-174	3.25626e-173	down	NC_037311.1	2925903	2929215	+	BCIN_02g08160	--	--	--	hypothetical protein BCIN_02g08160 [Botrytis cinerea B05.10]	EGCR1_ASPFM RecName: Full=Glucosylceramidase {ECO:0000303|PubMed:22072709}; EC=3.2.1.45 {ECO:0000269|PubMed:22072709}; AltName: Full=Endoglycoceramidase-related protein 1 {ECO:0000303|PubMed:22072709}; Short=EGCrP1 {ECO:0000303|PubMed:22072709};	A0A384JA78_BOTFB SubName: Full=Uncharacterized protein {ECO:0000313|EMBL:ATZ47545.1};	--	GO:0016020,membrane; GO:0004348,glucosylceramidase activity; GO:1901136,carbohydrate derivative catabolic process; GO:0016042,lipid catabolic process; GO:0000272,polysaccharide catabolic process; GO:0003674,molecular_function; GO:0003824,catalytic activity; GO:0004553,hydrolase activity, hydrolyzing O-glycosyl compounds; GO:0016787,hydrolase activity; GO:0016798,hydrolase activity, acting on glyc…	PF18564.4:Glycoside hydrolase family 5 C-terminal domain
BCIN_07g04800	75.5339	76.0008	78.2199	40.142	42.1857	41.0842	5240	4668	4642	2483	2780	2449	-1.04491	5.38081e-174	1.21025e-172	down	NC_037316.1	1738870	1741439	-	BCIN_07g04800	--	K14338 cytochrome P450 / NADPH-cytochrome P450 reductase [EC:1.14.14.1 1.6.2.4] | (RefSeq) hypothetical protein (A)	ko00071: Fatty acid degradation; ko00380: Tryptophan metabolism	hypothetical protein BCIN_07g04800 [Botrytis cinerea B05.10]	PVHE_TALVA RecName: Full=Cytochrome P450 monooxygenase pvhE {ECO:0000303|PubMed:30609896}; EC=1.-.-.- {ECO:0000269|PubMed:30609896}; AltName: Full=Varicidin biosynthesis cluster protein E {ECO:0000303|PubMed:30609896};	A0A384JNJ3_BOTFB SubName: Full=Uncharacterized protein {ECO:0000313|EMBL:ATZ51934.1};	Cytochrome P450 CYP4/CYP19/CYP26 subfamilies	GO:0016021,integral component of membrane; GO:0020037,heme binding; GO:0005506,iron ion binding; GO:0004497,monooxygenase activity; GO:0016705,oxidoreductase activity, acting on paired donors, with incorporation or reduction of molecular oxygen; GO:0003674,molecular_function; GO:0005488,binding; GO:0046906,tetrapyrrole binding; GO:0097159,organic cyclic compound binding; GO:1901363,heterocyclic c…	PF00067.25:Cytochrome P450
BCIN_15g00100	61.2119	62.7341	66.0397	19.3859	18.2381	19.655	1544	1401	1425	436	437	426	-1.87898	6.93011e-174	1.55559e-172	down	NC_037324.1	77944	78871	-	BCIN_15g00100	--	--	--	hypothetical protein BCIN_15g00100 [Botrytis cinerea B05.10]	A7637_ARTBC RecName: Full=Uncharacterized secreted protein ARB_07637 {ECO:0000305}; Flags: Precursor;	M7TXJ0_BOTF1 SubName: Full=Putative-binding protein {ECO:0000313|EMBL:EMR85995.1};	--	GO:0005576,extracellular region; GO:0005575,cellular_component; GO:0110165,cellular anatomical entity	--
BCIN_14g05010	13.3116	12.7274	14.6561	56.5232	58.3017	54.4018	430	364	405	1628	1789	1510	1.90918	1.43944e-172	3.21821e-171	up	NC_037323.1	1932378	1933607	-	Bccox11	--	K02258 cytochrome c oxidase assembly protein subunit 11 | (RefSeq) Bccox11 (A)	ko00190: Oxidative phosphorylation; ko01100: Metabolic pathways	Bccox11 [Botrytis cinerea B05.10]	COX11_YEAST RecName: Full=Cytochrome c oxidase assembly protein COX11, mitochondrial; Flags: Precursor;	A0A384K3F4_BOTFB SubName: Full=Bccox11 {ECO:0000313|EMBL:ATZ57355.1};	Cytochrome oxidase assembly factor COX11	GO:0016021,integral component of membrane; GO:0031304,intrinsic component of mitochondrial inner membrane; GO:0005740,mitochondrial envelope; GO:0005743,mitochondrial inner membrane; GO:0005758,mitochondrial intermembrane space; GO:0005761,mitochondrial ribosome; GO:0005739,mitochondrion; GO:0005507,copper ion binding; GO:0009060,aerobic respiration; GO:0065003,protein-containing complex assembly…	PF04442.17:Cytochrome c oxidase assembly protein CtaG/Cox11
BCIN_05g05580	29.9197	30.5778	29.7615	76.1744	78.1531	73.0882	1818	1645	1547	4127	4511	3816	1.18491	1.79496e-172	4.00506e-171	up	NC_037314.1	1953452	1955602	+	Bcprs5	--	K00948 ribose-phosphate pyrophosphokinase [EC:2.7.6.1] | (RefSeq) Bcprs5; Bcprs5 (A)	ko00030: Pentose phosphate pathway; ko00230: Purine metabolism; ko01100: Metabolic pathways; ko01110: Biosynthesis of secondary metabolites; ko01200: Carbon metabolism; ko01230: Biosynthesis of amino acids	Bcprs5 [Botrytis cinerea B05.10]	KPR5_YEAST RecName: Full=Ribose-phosphate pyrophosphokinase 5; EC=2.7.6.1; AltName: Full=Phosphoribosyl pyrophosphate synthase 5;	M7TX67_BOTF1 SubName: Full=Putative ribose-phosphate pyrophosphokinase protein {ECO:0000313|EMBL:EMR85860.1};	Ribose-phosphate pyrophosphokinase	GO:0005737,cytoplasm; GO:0002189,ribose phosphate diphosphokinase complex; GO:0005524,ATP binding; GO:0016301,kinase activity; GO:0000287,magnesium ion binding; GO:0004749,ribose phosphate diphosphokinase activity; GO:0006015,5-phosphoribose 1-diphosphate biosynthetic process; GO:0031505,fungal-type cell wall organization; GO:0016310,phosphorylation; GO:0006164,purine nucleotide biosynthetic proc…	PF14572.9:Phosphoribosyl synthetase-associated domain
BCIN_13g04000	53.9226	53.4162	55.9336	142.958	139.864	129.631	2619	2297	2324	6191	6453	5410	1.18882	5.58587e-172	1.24388e-170	up	NC_037322.1	1412200	1414289	-	BCIN_13g04000	--	K17738 D-arabinitol 2-dehydrogenase [EC:1.1.1.250] | (RefSeq) hypothetical protein (A)	ko00040: Pentose and glucuronate interconversions; ko01100: Metabolic pathways	putative d-arabinitol 2-dehydrogenase protein [Botrytis cinerea BcDW1]	MTDH_HYPJE RecName: Full=NADP-dependent mannitol dehydrogenase {ECO:0000305}; Short=MtDH {ECO:0000305}; EC=1.1.1.138 {ECO:0000269|PubMed:19303876}; AltName: Full=Mannitol 2-dehydrogenase [NADP(+)] {ECO:0000303|PubMed:19303876};	M7UJH6_BOTF1 SubName: Full=Putative d-arabinitol 2-dehydrogenase protein {ECO:0000313|EMBL:EMR83712.1};	Reductases with broad range of substrate specificities	GO:0050038,L-xylulose reductase (NADP+) activity; GO:0050085,mannitol 2-dehydrogenase (NADP+) activity; GO:0050661,NADP binding; GO:0006006,glucose metabolic process; GO:0019594,mannitol metabolic process; GO:0005997,xylulose metabolic process; GO:0003674,molecular_function; GO:0003824,catalytic activity; GO:0016491,oxidoreductase activity; GO:0016614,oxidoreductase activity, acting on CH-OH grou…	PF13561.9:Enoyl-(Acyl carrier protein) reductase
BCIN_07g01650	19.3519	19.5854	20.764	7.1631	6.9883	6.5434	1924	1724	1766	635	660	559	-1.67593	1.49779e-171	3.32872e-170	down	NC_037316.1	609753	613193	+	BCIN_07g01650	--	K22733 magnesium transporter | (RefSeq) hypothetical protein (A)	--	hypothetical protein BCIN_07g01650 [Botrytis cinerea B05.10]	--	A0A384JLS9_BOTFB SubName: Full=Uncharacterized protein {ECO:0000313|EMBL:ATZ51555.1};	Uncharacterized conserved protein	GO:0016021,integral component of membrane; GO:0015095,magnesium ion transmembrane transporter activity; GO:0003674,molecular_function; GO:0005215,transporter activity; GO:0008324,cation transmembrane transporter activity; GO:0015075,ion transmembrane transporter activity; GO:0015318,inorganic molecular entity transmembrane transporter activity; GO:0022857,transmembrane transporter activity; GO:00…	PF05653.17:Magnesium transporter NIPA
BCIN_04g03460	39.2825	39.2867	38.0883	12.0331	12.674	12.6016	1589	1407	1318	434	487	438	-1.79353	2.42165e-171	5.37127e-170	down	NC_037313.1	1245669	1247068	+	BCIN_04g03460	--	K24279 putative ergosteryl-3beta-O-L-aspartate hydrolase | (RefSeq) hypothetical protein (A)	--	hypothetical protein BCIN_04g03460 [Botrytis cinerea B05.10]	YFZ3_SCHPO RecName: Full=AB hydrolase superfamily protein C1039.03; EC=3.-.-.-;	M7TJ27_BOTF1 SubName: Full=Putative alpha beta-hydrolase protein {ECO:0000313|EMBL:EMR81365.1};	Arylacetamide deacetylase	GO:0005829,cytosol; GO:0005634,nucleus; GO:0019213,deacetylase activity; GO:0003674,molecular_function; GO:0003824,catalytic activity; GO:0016787,hydrolase activity; GO:0005575,cellular_component; GO:0005622,intracellular anatomical structure; GO:0005737,cytoplasm; GO:0110165,cellular anatomical entity; GO:0043226,organelle; GO:0043227,membrane-bounded organelle; GO:0043229,intracellular organell…	PF07859.16:alpha/beta hydrolase fold
BCIN_01g05930	13.6391	14.8315	13.5485	37.0778	36.0406	36.9301	1531	1474	1301	3711	3843	3562	1.24055	2.34631e-170	5.17343e-169	up	NC_037310.1	2076399	2080335	+	Bchhk17	--	K11231 osomolarity two-component system, sensor histidine kinase SLN1 [EC:2.7.13.3] | (RefSeq) Bchhk5; Bchhk5 (A)	ko04011: MAPK signaling pathway - yeast; ko04139: Mitophagy - yeast	Bchhk17 [Botrytis cinerea B05.10]	CHK1_CANAL RecName: Full=Histidine protein kinase 1; EC=2.7.13.3;	A0A384J5S1_BOTFB SubName: Full=Bchhk17 {ECO:0000313|EMBL:ATZ45895.1};	Sensory transduction histidine kinase	GO:0005737,cytoplasm; GO:0005524,ATP binding; GO:0000155,phosphorelay sensor kinase activity; GO:0071555,cell wall organization; GO:0036180,filamentous growth of a population of unicellular organisms in response to biotic stimulus; GO:1900445,positive regulation of filamentous growth of a population of unicellular organisms in response to biotic stimulus; GO:1902531,regulation of intracellular si…	PF02518.29:Histidine kinase-, DNA gyrase B-, and HSP90-like ATPase
BCIN_07g00300	170.012	175.658	180.079	92.3771	87.4832	85.025	5315	4862	4816	2575	2598	2284	-1.13724	6.03426e-170	1.32529e-168	down	NC_037316.1	112287	113474	+	BCIN_07g00300	--	--	--	hypothetical protein BCIN_07g00300 [Botrytis cinerea B05.10]	DMR11_CRYX8 RecName: Full=Dimeric xanthone biosynthesis cluster protein R11 {ECO:0000303|PubMed:30996871};	M7TPZ8_BOTF1 SubName: Full=Putative hemerythrin hhe cation binding domain-containing protein {ECO:0000313|EMBL:EMR83475.1};	--	GO:0046872,metal ion binding; GO:0055072,iron ion homeostasis; GO:0003674,molecular_function; GO:0005488,binding; GO:0043167,ion binding; GO:0043169,cation binding; GO:0008150,biological_process; GO:0042592,homeostatic process; GO:0048878,chemical homeostasis; GO:0050801,ion homeostasis; GO:0055065,metal ion homeostasis; GO:0055076,transition metal ion homeostasis; GO:0055080,cation homeostasis; …	PF01814.26:Hemerythrin HHE cation binding domain
BCIN_14g02380	114.495	115.907	112.502	263.753	255.455	246.128	3500	3137	2942	7189	7418	6465	1.00965	7.58847e-168	1.64726e-166	up	NC_037323.1	942279	943397	+	BCIN_14g02380	--	--	--	hypothetical protein BCIN_14g02380 [Botrytis cinerea B05.10]	--	M7UM78_BOTF1 SubName: Full=Putative major facilitator superfamily protein {ECO:0000313|EMBL:EMR84727.1};	--	GO:0016021,integral component of membrane; GO:0005575,cellular_component; GO:0016020,membrane; GO:0031224,intrinsic component of membrane; GO:0110165,cellular anatomical entity	--
BCIN_11g02180	12.5103	12.0423	11.6754	32.3908	32.8545	33.7302	1225	1044	978	2828	3056	2838	1.2998	9.66626e-168	2.09019e-166	up	NC_037320.1	722674	726345	+	BCIN_11g02180	--	--	--	hypothetical protein BCIN_11g02180 [Botrytis cinerea B05.10]	BGALE_NEOFI RecName: Full=Probable beta-galactosidase E; EC=3.2.1.23; AltName: Full=Lactase E; Flags: Precursor;	A0A384JWG6_BOTFB RecName: Full=Beta-galactosidase {ECO:0000256|ARBA:ARBA00012756, ECO:0000256|RuleBase:RU000675}; EC=3.2.1.23 {ECO:0000256|ARBA:ARBA00012756, ECO:0000256|RuleBase:RU000675};	Beta-galactosidase	GO:0005576,extracellular region; GO:0004565,beta-galactosidase activity; GO:0000272,polysaccharide catabolic process; GO:0003674,molecular_function; GO:0003824,catalytic activity; GO:0004553,hydrolase activity, hydrolyzing O-glycosyl compounds; GO:0015925,galactosidase activity; GO:0016787,hydrolase activity; GO:0016798,hydrolase activity, acting on glycosyl bonds; GO:0005975,carbohydrate metabol…	PF01301.22:Glycosyl hydrolases family 35
BCIN_06g05790	23.0081	22.4959	25.2163	4.8826	4.308	4.8892	1057	915	991	200	188	193	-2.47878	4.12103e-167	8.85982e-166	down	NC_037315.1	1984487	1986223	+	BCIN_06g05790	--	--	--	hypothetical protein BCIN_06g05790 [Botrytis cinerea B05.10]	--	A0A384JKV5_BOTFB SubName: Full=Uncharacterized protein {ECO:0000313|EMBL:ATZ51150.1};	--	GO:0016021,integral component of membrane; GO:0005575,cellular_component; GO:0016020,membrane; GO:0031224,intrinsic component of membrane; GO:0110165,cellular anatomical entity	PF20237.1:Family of unknown function (DUF6594)
BCIN_13g05100	46.7031	47.2401	47.331	110.517	115.925	113.904	1819	1629	1577	3838	4289	3812	1.12011	7.08302e-167	1.51986e-165	up	NC_037322.1	1916210	1918241	+	BCIN_13g05100	--	--	--	hypothetical protein BCIN_13g05100 [Botrytis cinerea B05.10]	USTO_ASPFN RecName: Full=Pyridoxamine 5'-phosphate oxidase family protein ustO {ECO:0000303|PubMed:24841822}; EC=1.-.-.- {ECO:0000305}; AltName: Full=Ustiloxin B biosynthesis protein O {ECO:0000303|PubMed:24841822};	M7U1C2_BOTF1 SubName: Full=Putative pyridoxamine phosphate oxidase family protein {ECO:0000313|EMBL:EMR87355.1};	--	GO:0016021,integral component of membrane; GO:0016491,oxidoreductase activity; GO:0003674,molecular_function; GO:0003824,catalytic activity; GO:0005575,cellular_component; GO:0016020,membrane; GO:0031224,intrinsic component of membrane; GO:0110165,cellular anatomical entity	--
BCIN_04g02380	36.5723	37.04	38.5058	13.087	11.0974	12.0254	1752	1571	1578	559	505	495	-1.7801	2.43784e-166	5.22108e-165	down	NC_037313.1	877878	879535	+	BCIN_04g02380	--	--	--	hypothetical protein BCIN_04g02380 [Botrytis cinerea B05.10]	OTASE_ASPNA RecName: Full=Ochratoxinase {ECO:0000303|PubMed:24947135}; Short=OTase {ECO:0000303|PubMed:24947135}; EC=3.4.17.- {ECO:0000269|PubMed:24947135}; AltName: Full=Amidohydrolase 2 {ECO:0000303|PubMed:24947135}; Short=Amidase 2 {ECO:0000303|PubMed:24947135}; AltName: Full=Carboxypeptidase Am2 {ECO:0000303|PubMed:33647354};	A0A384JEK6_BOTFB RecName: Full=Amidohydro-rel domain-containing protein {ECO:0000259|Pfam:PF01979};	--	GO:0005576,extracellular region; GO:0004180,carboxypeptidase activity; GO:0016810,hydrolase activity, acting on carbon-nitrogen (but not peptide) bonds; GO:0046872,metal ion binding; GO:0008237,metallopeptidase activity; GO:0006508,proteolysis; GO:0003674,molecular_function; GO:0003824,catalytic activity; GO:0008233,peptidase activity; GO:0008238,exopeptidase activity; GO:0016787,hydrolase activi…	PF01979.23:Amidohydrolase family
BCIN_08g01810	17.5662	17.3605	16.6785	41.7454	41.6278	41.1908	1816	1589	1475	3848	4088	3659	1.12191	9.29424e-166	1.97918e-164	up	NC_037317.1	705603	709306	+	BCIN_08g01810	--	--	--	hypothetical protein BCIN_08g01810 [Botrytis cinerea B05.10]	--	A0A384JPN3_BOTFB SubName: Full=Uncharacterized protein {ECO:0000313|EMBL:ATZ52470.1};	--	GO:0005634,nucleus; GO:0000981,DNA-binding transcription factor activity, RNA polymerase II-specific; GO:0008270,zinc ion binding; GO:0003674,molecular_function; GO:0003700,DNA-binding transcription factor activity; GO:0140110,transcription regulator activity; GO:0005488,binding; GO:0043167,ion binding; GO:0043169,cation binding; GO:0046872,metal ion binding; GO:0046914,transition metal ion bindi…	--
novel.532	5.9815	5.7775	6.1	27.5045	29.4863	29.021	290	248	253	1189	1358	1209	2.11939	1.05938e-165	2.25164e-164	up	NC_037316.1	1095955	1097632	+	--	--	--	--	hypothetical protein BCON_0082g00230 [Botryotinia convoluta]	--	A0A4Z1IB14_9HELO SubName: Full=Uncharacterized protein {ECO:0000313|EMBL:TGO56110.1};	--	--	--
BCIN_11g03920	40.2861	39.6923	36.7258	9.5487	10.6899	12.4114	1817	1585	1417	384	458	481	-1.98876	2.95442e-165	6.2675e-164	down	NC_037320.1	1463970	1465727	+	BCIN_11g03920	--	K19365 seipin | (RefSeq) hypothetical protein (A)	--	hypothetical protein BCIN_11g03920 [Botrytis cinerea B05.10]	BSCLH_SCHPO RecName: Full=Seipin homolog {ECO:0000250|UniProtKB:Q06058};	A0A384JX35_BOTFB SubName: Full=Uncharacterized protein {ECO:0000313|EMBL:ATZ55098.1};	Uncharacterized conserved protein	GO:0005783,endoplasmic reticulum; GO:0030176,integral component of endoplasmic reticulum membrane; GO:0140042,lipid droplet formation; GO:0034389,lipid droplet organization; GO:0006629,lipid metabolic process; GO:0019915,lipid storage; GO:0006996,organelle organization; GO:0008150,biological_process; GO:0009987,cellular process; GO:0010876,lipid localization; GO:0016043,cellular component organiz…	PF06775.17:Putative adipose-regulatory protein (Seipin)
BCIN_03g04500	30.4005	28.7746	29.7574	13.785	13.1377	13.7267	3062	2566	2564	1238	1257	1188	-1.27911	4.03974e-165	8.55371e-164	down	NC_037312.1	1497469	1501015	-	BCIN_03g04500	--	--	--	hypothetical protein BCIN_03g04500 [Botrytis cinerea B05.10]	--	M7TI38_BOTF1 SubName: Full=Putative ser arg-related nuclear matrix protein {ECO:0000313|EMBL:EMR83166.1};	--	--	PF00569.20:Zinc finger, ZZ type
BCIN_01g02800	46.3475	45.4432	47.7836	24.0613	24.7123	25.0511	4541	3942	4005	2102	2300	2109	-1.06762	3.86512e-164	8.13782e-163	down	NC_037310.1	1037943	1041389	-	BCIN_01g02800	--	--	--	hypothetical protein BCIN_01g02800 [Botrytis cinerea B05.10]	--	M7THH9_BOTF1 SubName: Full=Putative zinc finger protein crol gamma protein {ECO:0000313|EMBL:EMR80815.1};	--	--	PF13465.9:Zinc-finger double domain
BCIN_06g06580	25.2437	26.7204	26.2517	9.3134	8.5387	9.6323	1830	1715	1628	602	588	600	-1.65872	9.31696e-164	1.95429e-162	down	NC_037315.1	2304273	2306832	+	BCIN_06g06580	--	--	--	hypothetical protein BCIN_06g06580 [Botrytis cinerea B05.10]	--	A0A384JL44_BOTFB RecName: Full=Bac_rhamnosid6H domain-containing protein {ECO:0000259|Pfam:PF17389};	--	GO:0005975,carbohydrate metabolic process; GO:0008150,biological_process; GO:0008152,metabolic process; GO:0044238,primary metabolic process; GO:0071704,organic substance metabolic process	PF17389.5:Bacterial alpha-L-rhamnosidase 6 hairpin glycosidase domain
BCIN_16g04030	443.428	448.336	448.116	222.953	246.668	216.531	8251	7386	7133	3699	4360	3462	-1.11355	9.50148e-164	1.98927e-162	down	NC_037325.1	1476771	1477598	-	BCIN_16g04030	--	K20522 LAS seventeen-binding protein 1/2 | (RefSeq) hypothetical protein (A)	--	hypothetical protein BCIN_16g04030 [Botrytis cinerea B05.10]	--	M7U2C8_BOTF1 SubName: Full=Putative sh3 domain-containing protein {ECO:0000313|EMBL:EMR80738.1};	--	--	--
BCIN_02g02850	38.7444	40.0252	40.8722	11.5588	11.2537	11.8225	1312	1200	1184	349	362	344	-1.93733	2.17818e-163	4.55182e-162	down	NC_037311.1	1031166	1032513	+	BCIN_02g02850	--	K15523 protein-ribulosamine 3-kinase [EC:2.7.1.172] | (RefSeq) hypothetical protein (A)	--	hypothetical protein BCIN_02g02850 [Botrytis cinerea B05.10]	--	M7TGX6_BOTF1 RecName: Full=Protein-ribulosamine 3-kinase {ECO:0000256|ARBA:ARBA00011961}; EC=2.7.1.172 {ECO:0000256|ARBA:ARBA00011961};	Predicted kinase	GO:0016301,kinase activity; GO:0102193,protein-ribulosamine 3-kinase activity; GO:0016310,phosphorylation; GO:0003674,molecular_function; GO:0003824,catalytic activity; GO:0016740,transferase activity; GO:0016772,transferase activity, transferring phosphorus-containing groups; GO:0016773,phosphotransferase activity, alcohol group as acceptor; GO:0140096,catalytic activity, acting on a protein; GO…	PF03881.17:Fructosamine kinase
BCIN_05g07150	27.7953	26.4352	27.712	10.6375	11.6078	10.2453	2488	2095	2122	849	987	788	-1.48205	1.48682e-162	3.10128e-161	down	NC_037314.1	2479917	2483073	-	BCIN_05g07150	--	--	--	hypothetical protein BCIN_05g07150 [Botrytis cinerea B05.10]	STB2_YEAST RecName: Full=Protein STB2;	A0A384JIC8_BOTFB SubName: Full=Uncharacterized protein {ECO:0000313|EMBL:ATZ50358.1};	--	GO:0070822,Sin3-type complex; GO:0000118,histone deacetylase complex; GO:0000228,nuclear chromosome; GO:0000785,chromatin; GO:0005575,cellular_component; GO:0005622,intracellular anatomical structure; GO:0005634,nucleus; GO:0005654,nucleoplasm; GO:0005694,chromosome; GO:0031974,membrane-enclosed lumen; GO:0031981,nuclear lumen; GO:0032991,protein-containing complex; GO:0043226,organelle; GO:00432…	PF10046.12:Biogenesis of lysosome-related organelles complex-1 subunit 2
BCIN_11g00770	66.1385	68.4219	68.698	26.4898	28.7892	31.0494	3069	2811	2727	1096	1269	1238	-1.38463	1.78198e-162	3.71003e-161	down	NC_037320.1	283681	285421	-	BCIN_11g00770	--	K22736 vacuolar iron transporter family protein | (RefSeq) hypothetical protein (A)	--	hypothetical protein BCIN_11g00770 [Botrytis cinerea B05.10]	CCCA_ARTBC RecName: Full=Vacuolar iron transporter cccA {ECO:0000303|PubMed:26960149};	A0A384JVY0_BOTFB SubName: Full=Uncharacterized protein {ECO:0000313|EMBL:ATZ54733.1};	Uncharacterized membrane protein	GO:0000329,fungal-type vacuole membrane; GO:0005794,Golgi apparatus; GO:0016021,integral component of membrane; GO:0015093,ferrous iron transmembrane transporter activity; GO:0005384,manganese ion transmembrane transporter activity; GO:0006874,cellular calcium ion homeostasis; GO:0006879,cellular iron ion homeostasis; GO:0030026,cellular manganese ion homeostasis; GO:0003674,molecular_function; G…	PF01988.22:VIT family
BCIN_07g01330	12.7649	13.7944	13.3585	34.7994	33.9242	34.6088	1365	1306	1222	3318	3446	3180	1.22439	3.42823e-162	7.11103e-161	up	NC_037316.1	485990	489690	-	BCIN_07g01330	--	--	--	hypothetical protein BCIN_07g01330 [Botrytis cinerea B05.10]	--	A0A384JLZ9_BOTFB SubName: Full=Uncharacterized protein {ECO:0000313|EMBL:ATZ51511.1};	--	--	--
BCIN_02g07850	79.7087	76.2044	76.4723	38.7493	39.4096	40.7653	4005	3390	3287	1736	1881	1760	-1.11602	1.14804e-161	2.36817e-160	down	NC_037311.1	2832248	2834045	+	BCIN_02g07850	--	--	--	hypothetical protein BCIN_02g07850 [Botrytis cinerea B05.10]	--	M7TL88_BOTF1 SubName: Full=Uncharacterized protein {ECO:0000313|EMBL:EMR81874.1};	--	--	--
BCIN_13g04680	10.5959	10.2503	9.6843	30.7392	30.646	32.7611	871	746	681	2253	2393	2314	1.4739	4.67063e-161	9.61686e-160	up	NC_037322.1	1735514	1738493	+	BCIN_13g04680	--	--	--	hypothetical protein BCIN_13g04680 [Botrytis cinerea B05.10]	YGL4_YEAST RecName: Full=Putative oligopeptide transporter YGL114W;	A0A384K1I8_BOTFB SubName: Full=Uncharacterized protein {ECO:0000313|EMBL:ATZ56632.1};	--	GO:0000329,fungal-type vacuole membrane; GO:0005887,integral component of plasma membrane; GO:0016020,membrane; GO:0035673,oligopeptide transmembrane transporter activity; GO:0006857,oligopeptide transport; GO:0015031,protein transport; GO:0003674,molecular_function; GO:0005215,transporter activity; GO:0022857,transmembrane transporter activity; GO:0042887,amide transmembrane transporter activity…	PF03169.18:OPT oligopeptide transporter protein
novel.703	5.6601	6.2276	5.2694	17.4873	18.0899	17.761	889	866	708	2449	2699	2397	1.48744	3.62797e-160	7.41549e-159	up	NC_037318.1	2022091	2027782	+	--	--	--	--	hypothetical protein BP6252_06657 [Coleophoma cylindrospora]	--	A0A3D8RN92_9HELO RecName: Full=Zn(2)-C6 fungal-type domain-containing protein {ECO:0000259|PROSITE:PS50048};	--	GO:0005634,nucleus; GO:0000981,DNA-binding transcription factor activity, RNA polymerase II-specific; GO:0008270,zinc ion binding; GO:0003674,molecular_function; GO:0003700,DNA-binding transcription factor activity; GO:0140110,transcription regulator activity; GO:0005488,binding; GO:0043167,ion binding; GO:0043169,cation binding; GO:0046872,metal ion binding; GO:0046914,transition metal ion bindi…	--
BCIN_10g03890	24.0123	23.3264	22.9606	9.0099	8.856	8.585	1901	1635	1555	636	666	584	-1.55907	2.80523e-159	5.70261e-158	down	NC_037319.1	1492137	1495339	+	BCIN_10g03890	--	--	--	hypothetical protein BCIN_10g03890 [Botrytis cinerea B05.10]	PPZF_METRR RecName: Full=Pyrrolopyrazine biosynthesis cluster protein F {ECO:0000303|PubMed:30452111};	M7URY4_BOTF1 SubName: Full=Uncharacterized protein {ECO:0000313|EMBL:EMR89743.1};	--	--	PF19798.2:Sulfotransferase domain
BCIN_05g01930	35.1864	35.4348	36.0199	14.1617	14.6131	13.2554	2076	1851	1818	745	819	672	-1.49059	2.16877e-158	4.39283e-157	down	NC_037314.1	726706	728863	+	BCIN_05g01930	--	--	--	hypothetical protein BCIN_05g01930 [Botrytis cinerea B05.10]	--	A0A384JGR7_BOTFB SubName: Full=Uncharacterized protein {ECO:0000313|EMBL:ATZ49785.1};	--	--	--
BCIN_09g06240	40.7866	39.9671	40.3944	19.7591	19.6351	19.4903	2998	2601	2540	1295	1371	1231	-1.18965	1.30457e-156	2.62343e-155	down	NC_037318.1	2179536	2182204	+	Bclas17	--	K23612 neural Wiskott-Aldrich syndrome protein | (RefSeq) Bclas17 (A)	ko04144: Endocytosis	Bclas17 [Botrytis cinerea B05.10]	LAS17_YEAST RecName: Full=Proline-rich protein LAS17;	M7UUW6_BOTF1 SubName: Full=Putative wasp-like pretein las17p protein {ECO:0000313|EMBL:EMR90838.1};	Actin regulatory protein (Wiskott-Aldrich syndrome protein)	GO:0030479,actin cortical patch; GO:0005737,cytoplasm; GO:0043332,mating projection tip; GO:0140224,SLAC complex; GO:0003779,actin binding; GO:0071933,Arp2/3 complex binding; GO:0051666,actin cortical patch localization; GO:0007015,actin filament organization; GO:0030041,actin filament polymerization; GO:0045010,actin nucleation; GO:0032233,positive regulation of actin filament bundle assembly; G…	PF00568.26:WH1 domain
BCIN_13g02970	28.1071	28.9702	26.6857	12.5827	12.0875	13.1624	3099	2828	2517	1237	1266	1247	-1.29658	2.22736e-156	4.47108e-155	down	NC_037322.1	1037754	1041680	-	BCIN_13g02970	--	K17648 versiconal hemiacetal acetate esterase [EC:3.1.1.94] | (RefSeq) hypothetical protein (A)	ko00254: Aflatoxin biosynthesis; ko01100: Metabolic pathways; ko01110: Biosynthesis of secondary metabolites	hypothetical protein BCIN_13g02970 [Botrytis cinerea B05.10]	YE76_SCHPO RecName: Full=AB hydrolase superfamily protein C4A8.06c; EC=3.-.-.-;	A0A384K0V0_BOTFB SubName: Full=Uncharacterized protein {ECO:0000313|EMBL:ATZ56460.1};	Arylacetamide deacetylase	GO:0005739,mitochondrion; GO:0004806,triglyceride lipase activity; GO:0003674,molecular_function; GO:0003824,catalytic activity; GO:0016298,lipase activity; GO:0016787,hydrolase activity; GO:0016788,hydrolase activity, acting on ester bonds; GO:0052689,carboxylic ester hydrolase activity; GO:0005575,cellular_component; GO:0005622,intracellular anatomical structure; GO:0005737,cytoplasm; GO:004322…	PF07859.16:alpha/beta hydrolase fold
BCIN_13g03470	55.7666	62.9274	58.7751	14.4378	12.8298	13.3854	1057	1056	953	244	231	218	-2.27492	8.10314e-156	1.62367e-154	down	NC_037322.1	1207835	1208607	+	BCIN_13g03470	--	--	--	hypothetical protein BCIN_13g03470 [Botrytis cinerea B05.10]	--	A0A384K0Y5_BOTFB SubName: Full=Uncharacterized protein {ECO:0000313|EMBL:ATZ56509.1};	--	--	--
BCIN_10g00530	10.7694	10.8669	10.3753	3.7901	3.9127	4.3319	1979	1768	1631	621	683	684	-1.56163	9.80497e-155	1.94726e-153	down	NC_037319.1	206590	213670	-	BCIN_10g00530	--	K11701 helicase required for RNAi-mediated heterochromatin assembly 1 [EC:3.6.4.13] | (RefSeq) hypothetical protein (A)	--	hypothetical protein BCIN_10g00530 [Botrytis cinerea B05.10]	HRR1_SCHPO RecName: Full=Helicase required for RNAi-mediated heterochromatin assembly 1; EC=3.6.4.13;	A0A384JTX3_BOTFB RecName: Full=C3H1-type domain-containing protein {ECO:0000259|PROSITE:PS50103};	Helicases	GO:0005829,cytosol; GO:0031380,nuclear RNA-directed RNA polymerase complex; GO:0005634,nucleus; GO:0031379,RNA-directed RNA polymerase complex; GO:0005524,ATP binding; GO:0016887,ATP hydrolysis activity; GO:0003723,RNA binding; GO:0003724,RNA helicase activity; GO:0007049,cell cycle; GO:0007059,chromosome segregation; GO:0031047,gene silencing by RNA; GO:0031048,small non-coding RNA-dependent het…	PF13087.9:AAA domain
BCIN_02g00440	40.2352	40.0619	39.1185	13.9026	13.8172	13.7294	1545	1362	1285	476	504	453	-1.67551	3.33306e-153	6.59604e-152	down	NC_037311.1	253022	254404	+	BCIN_02g00440	--	--	--	hypothetical protein BCIN_02g00440 [Botrytis cinerea B05.10]	--	M7TMX3_BOTF1 SubName: Full=Uncharacterized protein {ECO:0000313|EMBL:EMR84891.1};	--	--	--
BCIN_05g05350	72.6077	66.3433	67.019	160.498	159.868	159.368	2272	1838	1794	4478	4752	4285	1.06974	1.09414e-151	2.15387e-150	up	NC_037314.1	1893125	1894724	+	BCIN_05g05350	--	--	--	hypothetical protein BCIN_05g05350 [Botrytis cinerea B05.10]	--	A0A384JI85_BOTFB SubName: Full=Uncharacterized protein {ECO:0000313|EMBL:ATZ50161.1};	--	--	PF12720.10:Protein of unknown function (DUF3807)
BCIN_12g01790	30.3566	32.3485	30.688	73.0295	70.4495	73.3671	2034	1919	1759	4363	4484	4224	1.06675	1.50959e-151	2.96647e-150	up	NC_037321.1	624766	627134	+	Bcsyo1	--	--	--	Bcsyo1 [Botrytis cinerea B05.10]	YGQ3_SCHPO RecName: Full=Uncharacterized ARM-like repeat-containing protein C1703.03c;	A0A384JYD2_BOTFB SubName: Full=Bcsyo1 {ECO:0000313|EMBL:ATZ55599.1};	--	GO:0005829,cytosol; GO:0005634,nucleus; GO:0051082,unfolded protein binding; GO:0006606,protein import into nucleus; GO:0042273,ribosomal large subunit biogenesis; GO:0003674,molecular_function; GO:0005488,binding; GO:0005515,protein binding; GO:0006810,transport; GO:0006886,intracellular protein transport; GO:0006913,nucleocytoplasmic transport; GO:0008104,protein localization; GO:0008150,biolog…	--
novel.654	2.6481	2.2511	3.0956	13.2251	12.9478	13.3154	287	216	287	1278	1333	1240	2.15715	8.0592e-151	1.57817e-149	up	NC_037318.1	81936	85866	+	--	--	--	--	hypothetical protein BELL_0047g00160 [Botrytis elliptica]	--	A0A4Z1KCR0_9HELO SubName: Full=Uncharacterized protein {ECO:0000313|EMBL:TGO78993.1};	--	--	--
BCIN_03g00320	35.3967	31.7917	33.9469	11.087	11.3466	11.6037	1665	1324	1366	465	507	469	-1.72083	1.22556e-149	2.38739e-148	down	NC_037312.1	108776	110693	+	Bcprd5	--	--	--	Bcprd5 [Botrytis cinerea B05.10]	DOTB_DOTSE RecName: Full=Dothistromin biosynthesis peroxidase dotB {ECO:0000303|PubMed:12039746}; EC=1.11.1.- {ECO:0000305|PubMed:12039746}; AltName: Full=Dothistromin biosynthesis protein B {ECO:0000303|PubMed:12039746}; Flags: Precursor;	A0A384JB71_BOTFB SubName: Full=Bcprd5 {ECO:0000313|EMBL:ATZ47722.1};	--	GO:0046872,metal ion binding; GO:0004601,peroxidase activity; GO:0003674,molecular_function; GO:0005488,binding; GO:0043167,ion binding; GO:0043169,cation binding; GO:0003824,catalytic activity; GO:0016209,antioxidant activity; GO:0016491,oxidoreductase activity; GO:0016684,oxidoreductase activity, acting on peroxide as acceptor	PF01328.20:Peroxidase, family 2
BCIN_03g04480	5.0953	4.4387	4.9741	28.6639	30.1291	27.883	188	145	157	943	1056	884	2.42883	8.13993e-149	1.58291e-147	up	NC_037312.1	1493741	1495275	+	BCIN_03g04480	--	K00059 3-oxoacyl-[acyl-carrier protein] reductase [EC:1.1.1.100] | (RefSeq) hypothetical protein (A)	ko00061: Fatty acid biosynthesis; ko00780: Biotin metabolism; ko01100: Metabolic pathways; ko01110: Biosynthesis of secondary metabolites; ko01212: Fatty acid metabolism; ko01240: Biosynthesis of cofactors	hypothetical protein BCIN_03g04480 [Botrytis cinerea B05.10]	CITE_MONPU RecName: Full=Short chain dehydrogenase mpl6 {ECO:0000303|PubMed:27913218}; EC=1.1.1.- {ECO:0000305|PubMed:27913218}; AltName: Full=Citrinin synthesis protein mpl6 {ECO:0000303|PubMed:27913218};	M7U953_BOTF1 SubName: Full=Putative nad-p-binding protein {ECO:0000313|EMBL:EMR83168.1};	Reductases with broad range of substrate specificities	GO:0016491,oxidoreductase activity; GO:0003674,molecular_function; GO:0003824,catalytic activity	PF00106.28:short chain dehydrogenase
BCIN_14g02100	36.3785	37.0796	36.4565	18.3882	17.6721	17.7874	2880	2599	2469	1298	1329	1210	-1.1782	1.36875e-147	2.65248e-146	down	NC_037323.1	871259	874540	-	Bcvid30	--	K23334 Ran-binding protein 9/10 | (RefSeq) Bcvid30 (A)	--	Bcvid30 [Botrytis cinerea B05.10]	YC5C_SCHPO RecName: Full=Uncharacterized protein C1259.12c;	M7UY28_BOTF1 RecName: Full=Protein SSH4 {ECO:0000256|ARBA:ARBA00017626}; AltName: Full=Protein ssh4 {ECO:0000256|ARBA:ARBA00016528};	SPRY domain-containing proteins	GO:0005737,cytoplasm; GO:0034657,GID complex; GO:0005634,nucleus; GO:0031267,small GTPase binding; GO:0007166,cell surface receptor signaling pathway; GO:0007010,cytoskeleton organization; GO:0045721,negative regulation of gluconeogenesis; GO:0043161,proteasome-mediated ubiquitin-dependent protein catabolic process; GO:0003674,molecular_function; GO:0005488,binding; GO:0005515,protein binding; GO…	PF10607.12:CTLH/CRA C-terminal to LisH motif domain
BCIN_11g02520	14.7548	15.2437	15.9315	42.1222	44.8197	45.3475	891	815	823	2268	2571	2353	1.37866	2.38859e-147	4.62082e-146	up	NC_037320.1	865763	867852	-	BCIN_11g02520	--	--	--	hypothetical protein BofuT4_P037530.1 [Botrytis cinerea T4]	--	G2Y533_BOTF4 SubName: Full=Uncharacterized protein {ECO:0000313|EMBL:CCD47773.1};	--	--	--
BCIN_03g05200	17.8098	18.0955	17.33	6.252	6.7232	6.3471	1623	1460	1351	508	582	497	-1.61016	2.70372e-147	5.22145e-146	down	NC_037312.1	1754791	1758224	-	BCIN_03g05200	--	K01180 endo-1,3(4)-beta-glucanase [EC:3.2.1.6] | (RefSeq) hypothetical protein (A)	--	hypothetical protein BCIN_03g05200 [Botrytis cinerea B05.10]	ENG1_ARTBC RecName: Full=Probable endo-1,3(4)-beta-glucanase ARB_01444 {ECO:0000305}; Short=Endo-1,3-beta-glucanase {ECO:0000250|UniProtKB:Q5AIR7}; Short=Endo-1,4-beta-glucanase {ECO:0000250|UniProtKB:Q5AIR7}; EC=3.2.1.6 {ECO:0000250|UniProtKB:Q5AIR7}; AltName: Full=Laminarinase {ECO:0000250|UniProtKB:Q5AIR7}; Flags: Precursor;	M7UUN9_BOTF1 RecName: Full=Endo-1,3(4)-beta-glucanase {ECO:0000256|ARBA:ARBA00012599}; EC=3.2.1.6 {ECO:0000256|ARBA:ARBA00012599};	Predicted endo-1,3-beta-glucanase	GO:0005576,extracellular region; GO:0008422,beta-glucosidase activity; GO:0052861,glucan endo-1,3-beta-glucanase activity, C-3 substituted reducing group; GO:0052862,glucan endo-1,4-beta-glucanase activity, C-3 substituted reducing group; GO:0008152,metabolic process; GO:0003674,molecular_function; GO:0003824,catalytic activity; GO:0004553,hydrolase activity, hydrolyzing O-glycosyl compounds; GO:…	PF17652.4:Glycosyl hydrolase family 81 C-terminal domain
BCIN_07g04470	5.699	5.0832	4.7463	29.5443	27.0877	28.2949	233	184	166	1077	1052	994	2.29761	8.18263e-147	1.5748e-145	up	NC_037316.1	1615920	1617444	-	BCIN_07g04470	--	--	--	hypothetical protein BOTCAL_0307g00040 [Botryotinia calthae]	FSR4_GIBF5 RecName: Full=Trans-enoyl reductase fsr4 {ECO:0000303|PubMed:22492438}; EC=1.-.-.- {ECO:0000305|PubMed:22492438}; AltName: Full=Fusarubin biosynthesis cluster protein 4 {ECO:0000303|PubMed:22492438};	A0A4Y8CWR1_9HELO RecName: Full=PKS_ER domain-containing protein {ECO:0000259|SMART:SM00829};	Zinc-binding oxidoreductase	GO:0000166,nucleotide binding; GO:0016491,oxidoreductase activity; GO:0003674,molecular_function; GO:0005488,binding; GO:0036094,small molecule binding; GO:0097159,organic cyclic compound binding; GO:1901265,nucleoside phosphate binding; GO:1901363,heterocyclic compound binding; GO:0003824,catalytic activity	--
BCIN_05g05050	73.9528	70.1375	71.5279	25.0376	23.3503	25.7585	1547	1299	1280	467	464	463	-1.69067	5.26361e-146	1.00782e-144	down	NC_037314.1	1792156	1792943	-	BCIN_05g05050	--	--	--	hypothetical protein BCIN_05g05050 [Botrytis cinerea B05.10]	--	M7UIW6_BOTF1 SubName: Full=Uncharacterized protein {ECO:0000313|EMBL:EMR86728.1};	--	--	--
BCIN_06g05450	112.549	114.886	109.947	61.4246	61.3824	63.6161	4260	3850	3560	2073	2207	2069	-1.00502	9.46263e-146	1.80564e-144	down	NC_037315.1	1867311	1868700	+	BCIN_06g05450	--	--	--	hypothetical protein BCIN_06g05450 [Botrytis cinerea B05.10]	CC124_SCHPO RecName: Full=Coiled-coil domain-containing protein 124 homolog;	M7UUP4_BOTF1 SubName: Full=Putative duf1014 domain-containing protein {ECO:0000313|EMBL:EMR87567.1};	Uncharacterized conserved protein	GO:0005737,cytoplasm; GO:0005829,cytosol; GO:0005634,nucleus; GO:0003713,transcription coactivator activity; GO:0034599,cellular response to oxidative stress; GO:0006366,transcription by RNA polymerase II; GO:0006351,DNA-templated transcription; GO:0003674,molecular_function; GO:0003712,transcription coregulator activity; GO:0140110,transcription regulator activity; GO:0006950,response to stress;…	PF06244.15:Coiled-coil domain-containing protein 124 /Oxs1
BCIN_14g01960	89.8772	90.4299	86.463	49.5734	48.9124	47.0939	4451	3965	3663	2189	2301	2004	-1.02244	1.1175e-145	2.12876e-144	down	NC_037323.1	822319	824032	+	BCIN_14g01960	--	--	--	hypothetical protein BCIN_14g01960 [Botrytis cinerea B05.10]	--	M7UPF3_BOTF1 SubName: Full=Uncharacterized protein {ECO:0000313|EMBL:EMR88808.1};	--	--	--
BCIN_14g00830	29.1705	27.7712	29.1847	68.8056	73.6661	73.7404	1464	1234	1253	3079	3512	3180	1.17886	7.86141e-144	1.48798e-142	up	NC_037323.1	366469	368344	-	Bcagx1	--	K00830 alanine-glyoxylate transaminase / serine-glyoxylate transaminase / serine-pyruvate transaminase [EC:2.6.1.44 2.6.1.45 2.6.1.51] | (RefSeq) Bcagx1; Bcagx1 (A)	ko00250: Alanine, aspartate and glutamate metabolism; ko00260: Glycine, serine and threonine metabolism; ko00630: Glyoxylate and dicarboxylate metabolism; ko00680: Methane metabolism; ko01100: Metabolic pathways; ko01110: Biosynthesis of secondary metabolites; ko01200: Carbon metabolism; ko01210: 2-Oxocarboxylic acid metabolism; ko04146: Peroxisome	Bcagx1 [Botrytis cinerea B05.10]	AGX1_YEAST RecName: Full=Alanine--glyoxylate aminotransferase 1 {ECO:0000303|PubMed:3933486}; EC=2.6.1.44 {ECO:0000269|PubMed:16226833};	A0A384K240_BOTFB RecName: Full=Alanine--glyoxylate transaminase {ECO:0000256|ARBA:ARBA00013049}; EC=2.6.1.44 {ECO:0000256|ARBA:ARBA00013049};	Alanine-glyoxylate aminotransferase AGT1	GO:0005829,cytosol; GO:0005739,mitochondrion; GO:0005777,peroxisome; GO:0008453,alanine-glyoxylate transaminase activity; GO:0004760,serine-pyruvate transaminase activity; GO:0019265,glycine biosynthetic process, by transamination of glyoxylate; GO:0003674,molecular_function; GO:0003824,catalytic activity; GO:0008483,transaminase activity; GO:0016740,transferase activity; GO:0016769,transferase a…	PF00266.22:Aminotransferase class-V
BCIN_12g03000	21.509	21.637	21.1275	8.6723	8.7041	8.8906	1847	1645	1552	664	710	656	-1.44012	7.86433e-144	1.48798e-142	down	NC_037321.1	1024797	1027961	+	BCIN_12g03000	--	--	--	hypothetical protein BCIN_12g03000 [Botrytis cinerea B05.10]	--	M7U2P1_BOTF1 SubName: Full=Putative iq calmodulin-binding motif protein {ECO:0000313|EMBL:EMR87795.1};	--	GO:0016021,integral component of membrane; GO:0003824,catalytic activity; GO:0003674,molecular_function; GO:0005575,cellular_component; GO:0016020,membrane; GO:0031224,intrinsic component of membrane; GO:0110165,cellular anatomical entity	PF13091.9:PLD-like domain
BCIN_09g07130	51.4801	51.6983	51.1244	23.3231	23.7238	24.7206	2426	2157	2061	980	1062	1001	-1.25363	2.3927e-143	4.5195e-142	down	NC_037318.1	2539836	2541718	-	BCIN_09g07130	--	--	--	hypothetical protein BCIN_09g07130 [Botrytis cinerea B05.10]	--	A0A384JTS1_BOTFB SubName: Full=Uncharacterized protein {ECO:0000313|EMBL:ATZ53969.1};	--	--	--
BCIN_07g01120	29.5832	31.0553	30.8081	68.4284	72.1251	70.5022	1842	1712	1641	3799	4266	3772	1.05874	1.19533e-142	2.24646e-141	up	NC_037316.1	408170	410537	-	Bcerg5	--	K09831 sterol 22-desaturase [EC:1.14.19.41] | (RefSeq) Bcerg5; Bcerg5 (A)	ko00100: Steroid biosynthesis; ko01100: Metabolic pathways; ko01110: Biosynthesis of secondary metabolites	Bcerg5 [Botrytis cinerea B05.10]	ERG5A_GIBZE RecName: Full=C-22 sterol desaturase ERG5A {ECO:0000303|PubMed:24785759}; EC=1.14.19.41 {ECO:0000305|PubMed:23442154}; AltName: Full=Ergosterol biosynthetic protein 5A {ECO:0000303|PubMed:24785759};	M7UVD5_BOTF1 SubName: Full=Putative cytochrome p450 61 protein {ECO:0000313|EMBL:EMR91028.1};	Cytochrome P450 CYP4/CYP19/CYP26 subfamilies	GO:0005789,endoplasmic reticulum membrane; GO:0016021,integral component of membrane; GO:0020037,heme binding; GO:0005506,iron ion binding; GO:0004497,monooxygenase activity; GO:0016705,oxidoreductase activity, acting on paired donors, with incorporation or reduction of molecular oxygen; GO:0016126,sterol biosynthetic process; GO:0003674,molecular_function; GO:0005488,binding; GO:0046906,tetrapyr…	PF00067.25:Cytochrome P450
BCIN_04g01690	35.8474	34.5992	34.6517	80.864	77.1675	79.7967	2028	1733	1677	4079	4147	3879	1.02864	1.59036e-141	2.97886e-140	up	NC_037313.1	621567	623575	+	Bcdbp3	--	K14811 ATP-dependent RNA helicase DBP3 [EC:3.6.4.13] | (RefSeq) Bcdbp3; Bcdbp3 (A)	--	Bcdbp3 [Botrytis cinerea B05.10]	DBP3_BOTFB RecName: Full=ATP-dependent RNA helicase dbp3; EC=3.6.4.13;	A0A384JES3_BOTFB SubName: Full=Bcdbp3 {ECO:0000313|EMBL:ATZ48961.1};	ATP-dependent RNA helicase	GO:0005730,nucleolus; GO:0005524,ATP binding; GO:0016887,ATP hydrolysis activity; GO:0003723,RNA binding; GO:0003724,RNA helicase activity; GO:0006364,rRNA processing; GO:0000166,nucleotide binding; GO:0003674,molecular_function; GO:0005488,binding; GO:0017076,purine nucleotide binding; GO:0030554,adenyl nucleotide binding; GO:0032553,ribonucleotide binding; GO:0032555,purine ribonucleotide bindi…	PF00270.32:DEAD/DEAH box helicase
BCIN_02g02710	25.7771	24.9372	25.6246	12.7139	13.382	13.578	3429	2937	2916	1508	1691	1552	-1.09327	2.31374e-141	4.32657e-140	down	NC_037311.1	971336	976163	+	BCIN_02g02710	--	K20279 synaptojanin [EC:3.1.3.36] | (RefSeq) hypothetical protein (A)	ko00562: Inositol phosphate metabolism; ko01100: Metabolic pathways; ko04070: Phosphatidylinositol signaling system	hypothetical protein BCIN_02g02710 [Botrytis cinerea B05.10]	YE8A_SCHPO RecName: Full=Probable inositol polyphosphate 5-phosphatase C9G1.10c; EC=3.1.3.-;	A0A384J8Q6_BOTFB RecName: Full=IPPc domain-containing protein {ECO:0000259|SMART:SM00128};	Inositol polyphosphate 5-phosphatase and related proteins	GO:0030479,actin cortical patch; GO:0032153,cell division site; GO:0051286,cell tip; GO:0005829,cytosol; GO:0004439,phosphatidylinositol-4,5-bisphosphate 5-phosphatase activity; GO:0048017,inositol lipid-mediated signaling; GO:0046855,inositol phosphate dephosphorylation; GO:0046856,phosphatidylinositol dephosphorylation; GO:0003674,molecular_function; GO:0003824,catalytic activity; GO:0016787,hy…	PF03372.26:Endonuclease/Exonuclease/phosphatase family
BCIN_08g00580	32.9894	30.6346	32.3319	13.6848	14.241	14.6993	2463	2025	2065	911	1010	943	-1.32017	3.36359e-141	6.27926e-140	down	NC_037317.1	267812	270521	-	BCIN_08g00580	--	--	--	hypothetical protein BCIN_08g00580 [Botrytis cinerea B05.10]	CXT1_CRYNJ RecName: Full=Beta-1,2-xylosyltransferase 1; Short=Cxt1p; EC=2.4.1.-;	M7UFI4_BOTF1 SubName: Full=Putative capsular associated protein {ECO:0000313|EMBL:EMR85478.1};	Endoplasmic reticulum protein EP58, contains filamin rod domain and KDEL motif	GO:0016021,integral component of membrane; GO:0035252,UDP-xylosyltransferase activity; GO:0045227,capsule polysaccharide biosynthetic process; GO:0006688,glycosphingolipid biosynthetic process; GO:0003674,molecular_function; GO:0003824,catalytic activity; GO:0008194,UDP-glycosyltransferase activity; GO:0016740,transferase activity; GO:0016757,glycosyltransferase activity; GO:0016763,pentosyltrans…	PF05686.15:Glycosyl transferase family 90
BCIN_09g04480	33.5634	32.9964	33.9189	16.6691	16.1727	17.1483	2886	2512	2495	1278	1321	1267	-1.15659	1.23726e-140	2.30208e-139	down	NC_037318.1	1567785	1570941	+	Bcage2	--	K12486 stromal membrane-associated protein | (RefSeq) hypothetical protein (A)	ko04144: Endocytosis	Bcage2 [Botrytis cinerea B05.10]	UCP3_SCHPO RecName: Full=UBA domain-containing protein 3;	A0A384JSX4_BOTFB SubName: Full=Bcage2 {ECO:0000313|EMBL:ATZ53643.1};	Predicted GTPase-activating protein	GO:0030479,actin cortical patch; GO:0032153,cell division site; GO:0071944,cell periphery; GO:0051286,cell tip; GO:0005829,cytosol; GO:0005096,GTPase activator activity; GO:0031593,polyubiquitin modification-dependent protein binding; GO:0043130,ubiquitin binding; GO:0051523,cell growth mode switching, monopolar to bipolar; GO:0006897,endocytosis; GO:0006888,endoplasmic reticulum to Golgi vesicle…	PF01412.21:Putative GTPase activating protein for Arf
BCIN_14g04990	38.142	38.3828	38.577	87.742	87.8993	81.3038	2797	2492	2420	5737	6123	5123	1.01032	1.33367e-140	2.47734e-139	up	NC_037323.1	1926681	1929692	+	BCIN_14g04990	--	--	--	hypothetical protein BCIN_14g04990 [Botrytis cinerea B05.10]	--	A0A384K3G0_BOTFB RecName: Full=Amino_oxidase domain-containing protein {ECO:0000259|Pfam:PF01593};	--	GO:0016021,integral component of membrane; GO:0016491,oxidoreductase activity; GO:0003674,molecular_function; GO:0003824,catalytic activity; GO:0005575,cellular_component; GO:0016020,membrane; GO:0031224,intrinsic component of membrane; GO:0110165,cellular anatomical entity	PF01593.27:Flavin containing amine oxidoreductase
BCIN_03g00900	28.3217	28.4643	28.6241	8.7624	8.7513	8.954	1189	1058	1028	328	349	323	-1.83913	1.73045e-140	3.20907e-139	down	NC_037312.1	313866	315402	+	BCIN_03g00900	--	--	--	hypothetical protein BCIN_03g00900 [Botrytis cinerea B05.10]	YF22_SCHPO RecName: Full=Uncharacterized TLC domain-containing protein C17A2.02c;	A0A384JAW6_BOTFB RecName: Full=TLC domain-containing protein {ECO:0000259|PROSITE:PS50922};	Uncharacterized conserved protein, contains TBC domain	GO:0005783,endoplasmic reticulum; GO:0005789,endoplasmic reticulum membrane; GO:0016021,integral component of membrane; GO:0005886,plasma membrane; GO:0055088,lipid homeostasis; GO:0007009,plasma membrane organization; GO:0008150,biological_process; GO:0042592,homeostatic process; GO:0048878,chemical homeostasis; GO:0065007,biological regulation; GO:0065008,regulation of biological quality; GO:00…	PF03798.19:TLC domain
BCIN_05g06430	41.5838	43.2119	40.5335	111.452	110.527	103.515	1288	1185	1074	3078	3252	2755	1.22852	1.43529e-139	2.65292e-138	up	NC_037314.1	2217779	2218850	-	BCIN_05g06430	--	K01433 formyltetrahydrofolate deformylase [EC:3.5.1.10] | (RefSeq) hypothetical protein (A)	ko00630: Glyoxylate and dicarboxylate metabolism; ko00670: One carbon pool by folate; ko01100: Metabolic pathways	hypothetical protein BofuT4_P134770.1 [Botrytis cinerea T4]	--	G2YP84_BOTF4 RecName: Full=ACT domain-containing protein {ECO:0000259|PROSITE:PS51671};	5'-phosphoribosylglycinamide formyltransferase	GO:0008864,formyltetrahydrofolate deformylase activity; GO:0016742,hydroxymethyl-, formyl- and related transferase activity; GO:0006189,'de novo' IMP biosynthetic process; GO:0006520,cellular amino acid metabolic process; GO:0006730,one-carbon metabolic process; GO:0003674,molecular_function; GO:0003824,catalytic activity; GO:0016787,hydrolase activity; GO:0016810,hydrolase activity, acting on ca…	PF00551.22:Formyl transferase
BCIN_09g05010	49.1093	50.4853	52.1745	24.0465	25.7978	23.9144	3028	2756	2752	1322	1511	1267	-1.18848	2.21402e-138	4.07882e-137	down	NC_037318.1	1748975	1751162	-	BCIN_09g05010	--	K19519 transforming growth factor-beta-induced protein | (RefSeq) hypothetical protein (A)	--	hypothetical protein BCIN_09g05010 [Botrytis cinerea B05.10]	AURS_GIBZE RecName: Full=Aurofusarin biosynthesis cluster protein S {ECO:0000303|PubMed:21296881}; AltName: Full=Gibberella pigment protein 9 {ECO:0000303|PubMed:16461721}; Flags: Precursor;	A0A384JT42_BOTFB SubName: Full=Uncharacterized protein {ECO:0000313|EMBL:ATZ53713.1};	Proteins containing Ca2+-binding EGF-like domains	GO:0005615,extracellular space; GO:0005575,cellular_component; GO:0005576,extracellular region; GO:0110165,cellular anatomical entity	PF02469.25:Fasciclin domain
BCIN_02g00870	101.792	107.522	110.805	48.6658	50.6338	46.0577	2747	2569	2558	1171	1298	1068	-1.28617	3.40311e-138	6.25916e-137	down	NC_037311.1	390609	391598	-	Bcgst8	--	K00799 glutathione S-transferase [EC:2.5.1.18] | (RefSeq) Bcgst8; Bcgst8 (A)	ko00480: Glutathione metabolism; ko01100: Metabolic pathways	Bcgst8 [Botrytis cinerea B05.10]	HPM2_HYPSB RecName: Full=Glutathione S-transferase hmp2 {ECO:0000303|PubMed:18567690}; EC=2.5.1.18 {ECO:0000269|PubMed:18567690}; AltName: Full=Hypothemycin biosynthesis cluster protein hpm2 {ECO:0000303|PubMed:18567690};	M7UDR5_BOTF1 SubName: Full=Putative glutathione transferase omega-1 protein {ECO:0000313|EMBL:EMR84848.1};	Glutathione S-transferase	GO:0004364,glutathione transferase activity; GO:0006749,glutathione metabolic process; GO:0003674,molecular_function; GO:0003824,catalytic activity; GO:0016740,transferase activity; GO:0016765,transferase activity, transferring alkyl or aryl (other than methyl) groups; GO:0006518,peptide metabolic process; GO:0006575,cellular modified amino acid metabolic process; GO:0006790,sulfur compound metab…	PF13417.9:Glutathione S-transferase, N-terminal domain
BCIN_03g01040	19.4133	20.0576	21.1626	51.3731	51.8718	49.2559	1349	1234	1258	3183	3424	2941	1.18346	5.07334e-138	9.31582e-137	up	NC_037312.1	366290	369047	+	BCIN_03g01040	--	K01580 glutamate decarboxylase [EC:4.1.1.15] | (RefSeq) hypothetical protein (A)	ko00250: Alanine, aspartate and glutamate metabolism; ko00410: beta-Alanine metabolism; ko00430: Taurine and hypotaurine metabolism; ko00650: Butanoate metabolism; ko01100: Metabolic pathways; ko01110: Biosynthesis of secondary metabolites	hypothetical protein BCIN_03g01040 [Botrytis cinerea B05.10]	DCE_YEAST RecName: Full=Glutamate decarboxylase; Short=GAD; EC=4.1.1.15;	A0A384JB03_BOTFB RecName: Full=Glutamate decarboxylase {ECO:0000256|ARBA:ARBA00012421, ECO:0000256|RuleBase:RU361171}; EC=4.1.1.15 {ECO:0000256|ARBA:ARBA00012421, ECO:0000256|RuleBase:RU361171};	Glutamate decarboxylase/sphingosine phosphate lyase	GO:0005737,cytoplasm; GO:0005829,cytosol; GO:0004351,glutamate decarboxylase activity; GO:0030170,pyridoxal phosphate binding; GO:0034599,cellular response to oxidative stress; GO:0006538,glutamate catabolic process; GO:0003674,molecular_function; GO:0003824,catalytic activity; GO:0016829,lyase activity; GO:0016830,carbon-carbon lyase activity; GO:0016831,carboxy-lyase activity; GO:0005488,bindin…	PF00282.22:Pyridoxal-dependent decarboxylase conserved domain
BCIN_09g01520	22.4524	21.742	20.4869	10.0981	10.1494	10.0127	2748	2356	2145	1102	1180	1053	-1.24531	1.95586e-137	3.58553e-136	down	NC_037318.1	562638	566925	-	Bcefr3	--	K21842 protein EFR3 | (RefSeq) Bcefr3; Bcefr3 (A)	--	Bcefr3 [Botrytis cinerea B05.10]	EFR3_MAGO7 RecName: Full=Protein EFR3;	A0A384JRS3_BOTFB SubName: Full=Bcefr3 {ECO:0000313|EMBL:ATZ53279.1};	Putative transmembrane protein cmp44E	GO:0072659,protein localization to plasma membrane; GO:0008104,protein localization; GO:0008150,biological_process; GO:0009987,cellular process; GO:0033036,macromolecule localization; GO:0051179,localization; GO:0051641,cellular localization; GO:0051668,localization within membrane; GO:0070727,cellular macromolecule localization; GO:0072657,protein localization to membrane; GO:1990778,protein loc…	--
BCIN_08g06900	148.86	149.581	152.613	76.716	79.8806	83.5063	3643	3241	3195	1674	1857	1756	-1.05866	2.24782e-137	4.10732e-136	down	NC_037317.1	2542657	2543556	-	BCIN_08g06900	--	--	--	hypothetical protein BCIN_08g06900 [Botrytis cinerea B05.10]	--	A0A384JR75_BOTFB RecName: Full=Apple domain-containing protein {ECO:0000259|PROSITE:PS50948};	--	--	PF00024.29:PAN domain
BCIN_12g00250	55.5488	52.9073	54.7571	19.852	20.6412	19.972	1544	1302	1302	492	545	477	-1.58116	7.67394e-137	1.39539e-135	down	NC_037321.1	93733	94694	-	BCIN_12g00250	--	--	--	hypothetical protein BCIN_12g00250 [Botrytis cinerea B05.10]	--	M7TVT8_BOTF1 SubName: Full=Uncharacterized protein {ECO:0000313|EMBL:EMR85410.1};	--	--	PF13488.9:Glycine zipper
BCIN_12g05580	23.9403	23.4648	24.2678	57.3828	56.0362	54.789	1611	1398	1397	3443	3582	3168	1.08224	9.80105e-137	1.77928e-135	up	NC_037321.1	1920465	1923067	+	BCIN_12g05580	--	K07297 adiponectin receptor | (RefSeq) hypothetical protein (A)	--	hypothetical protein BCIN_12g05580 [Botrytis cinerea B05.10]	ADRL_SCHPO RecName: Full=ADIPOR-like receptor SPBC12C2.09c;	A0A384JZJ4_BOTFB SubName: Full=Uncharacterized protein {ECO:0000313|EMBL:ATZ56019.1};	Predicted membrane proteins, contain hemolysin III domain	GO:0016021,integral component of membrane; GO:0005886,plasma membrane; GO:0046872,metal ion binding; GO:0038023,signaling receptor activity; GO:0006882,cellular zinc ion homeostasis; GO:0006631,fatty acid metabolic process; GO:0003674,molecular_function; GO:0005488,binding; GO:0043167,ion binding; GO:0043169,cation binding; GO:0060089,molecular transducer activity; GO:0006873,cellular ion homeost…	PF03006.23:Haemolysin-III related
[truncated: 1,001 more rows]
