# Supplementary material for: Metabolic reprogramming of abscisic acid-producing strain Botrytis cinerea TB-31 toward terpenoid biosynthesis using a CRISPR/Cas9 ribonucleoprotein system
Source: Synth Syst Biotechnol. 2025 Dec 31;12:238–54. doi: 10.1016/j.synbio.2025.12.002 (PMC12804166; doi:10.1016/j.synbio.2025.12.002)
Supplement: Multimedia component 5 [file mmc5.xls]

## Sheet: KEGG pathway
KEGG pathway	SYMBOL	gene ID	Annotation
Glycolysis
		BCIN_11g02490	phosphoglucomutase-1
	Bcpgi1	BCIN_15g04970	Glucose-6-phosphate isomerase
	PFK	BCIN_08g06300	6-phosphofructokinase subunit alpha
	FBP1	BCIN_08g04730	Fructose-1,6-bisphosphatase
	Bcfba1	BCIN_11g03090	Fructose-bisphosphate aldolase
	Bcenol1	BCIN_01g06450	Botrytis cinerea enolase
	Bcpic7	BCIN_01g10100	Botrytis cinerea pyruvate kinase
		BCIN_02g06270	2,3-bisphosphoglycerate-independent phosphoglycerate mutase
		BCIN_09g05560	Glyceraldehyde-3-phosphate dehydrogenase
	PGK	BCIN_11g06240	Phosphoglycerate kinase
Pentose phosphate pathway
	Bczwf1	BCIN_01g09650	Glucose-6-phosphate 1-dehydrogenase
	PGD	BCIN_07g02610	6-phosphogluconate dehydrogenase, decarboxylating 2
		BCIN_10g00110
	Bcrpe1	BCIN_02g02110	Ribulose-phosphate 3-epimerase
	TAL	BCIN_03g03360	Botrytis cinerea transaldolase
	Bcrki1	BCIN_12g02170	Botrytis cinerea ribose-5-phosphate isomerase
		BCIN_14g01980	Botrytis cinerea transketolase
TCA cycle
	Bcidh1	BCIN_01g07460	Isocitrate dehydrogenase [NAD] subunit 1
	CS	BCIN_02g02750	Citrate synthase
	Bckgd2	BCIN_02g06820	2-oxoglutarate dehydrogenase E2 component
	Bcaco2	BCIN_04g04360	Aconitate hydratase
	Bckgd1	BCIN_05g01360	2-oxoglutarate dehydrogenase
	Bcidh2	BCIN_07g04280	Isocitrate dehydrogenase [NAD] subunit 2
	Bcfum1	BCIN_09g03220	Fumarate hydratase, mitochondrial
	SUCL	BCIN_10g01530	Probable succinyl-CoA ligase [GDP-forming] subunit alpha
	Bcmdh1	BCIN_12g05210	Malate dehydrogenase, mitochondrial
	SDH	BCIN_15g01180	Probable succinate dehydrogenase [ubiquinone] flavoprotein subunit
		BCIN_16g04800	Malate dehydrogenase, mitochondrial
Acetyl-CoA biosynthesis
	PDH	BCIN_07g01890	Pyruvate dehydrogenase E1 component subunit alpha
		BCIN_02g06400	Dihydrolipoyl dehydrogenase
	Bcpdb1	BCIN_08g04540	Pyruvate dehydrogenase E1 component subunit beta
	Bclat1	BCIN_12g05730	Dihydrolipoyllysine-residue acetyltransferase component of pyruvate dehydrogenase complex
	PDC	BCIN_02g06580	Pyruvate decarboxylase
		BCIN_03g01130	Aldehyde dehydrogenase
	ACS	BCIN_09g02790	Acetyl-coenzyme A synthetase
Carnitine shuttle system
	YAT	BCIN_02g02420	Putative carnitine O-acetyltransferase
	Bccat2	BCIN_03g07910	Mitochondrial carnitine O-acetyltransferase
	Bccrc1	BCIN_06g07240	Mitochondrial carnitine carrier
Peroxisomal beta-oxidation
	Bcpot1	BCIN_01g04960	3-ketoacyl-CoA thiolase B, peroxisomal
		BCIN_03g03940	3-ketoacyl-CoA thiolase, peroxisomal
	Bcfaa2	BCIN_04g00760	Long chain acyl-CoA synthetase 7, peroxisomal
	ACSL	BCIN_07g04170	Long-chain-fatty-acid--CoA ligase 1
	ACL	BCIN_08g03980	Putative acyl-CoA synthetase YngI
		BCIN_12g00940	3-ketoacyl-CoA thiolase B, peroxisomal
	ACOX	BCIN_14g02030	Peroxisomal acyl-coenzyme A oxidase 1
		BCIN_15g04320	Putative acyl-CoA synthetase YngI
	ECI	BCIN_16g02260	Peroxisomal 3,2-trans-enoyl-CoA isomerase
		BCIN_16g03900	3,2-trans-enoyl-CoA isomerase
Mitochondrial beta-oxidation
	ACAD	BCIN_02g07220	Botrytis cinerea acyl-CoA dehydrogenase
		BCIN_03g05840	Probable enoyl-CoA hydratase, mitochondrial
	ECH	BCIN_05g05560	Enoyl-CoA hydratase, mitochondrial
	HADH	BCIN_05g06820	3-hydroxyacyl-CoA dehydrogenase type-2
	ACADL	BCIN_06g04120	Long-chain specific acyl-CoA dehydrogenase, mitochondrial
		BCIN_07g03290	Acyl-CoA dehydrogenase fadE12
		BCIN_07g06070	Probable acyl-CoA dehydrogenase fadE25
		BCIN_12g02080	Putative enoyl-CoA hydratase/isomerase yngF
	ACADSB	BCIN_12g04690	Short/branched chain specific acyl-CoA dehydrogenase, mitochondrial
		BCIN_15g05380	Enoyl-CoA hydratase, mitochondrial
		BCIN_16g03180	Acyl-CoA dehydrogenase family member 11
Glyoxylate cycle
	ICL	BCIN_09g01320	Isocitrate lyase
	MLS	BCIN_09g06110	Malate synthase, glyoxysomal
CoA biosynthesis
	PANK	BCIN_06g01960	Pantothenate kinase
	PPCS	BCIN_06g04980	Phosphopantothenate--cysteine ligase CAB2
	DCAK	BCIN_16g02860	Dephospho-CoA kinase CAB5
Fatty acid biosynthesis
	Bcfas2	BCIN_01g00440	Fatty acid synthase subunit alpha
		BCIN_01g00450	Fatty acid synthase subunit beta
	MCAT	BCIN_04g00210	[acyl-carrier-protein] S-malonyltransferase
	ACAC	BCIN_07g06960	Acetyl-CoA carboxylase

## Sheet: substances
Pathway	TCA							Glycolysis					Pentose phosphate pathway						Acetyl-CoA biosynthesis
	C00022	Pyruvate						C00031	D-Glucose				C00117	D-Ribose 5-phosphate					C00010	CoA
	C00024	Acetyl-CoA						C00033	Acetate				C00119	5-Phospho-alpha-D-ribose 1-diphosphate					C00049	L-Aspartate
	C00026	2-Oxoglutarate						C00084	Acetaldehyde				C00121	D-Ribose					C00054	Adenosine 3',5'-bisphosphate
	C00036	Oxaloacetate						C00085	D-Fructose 6-phosphate				C00198	D-Glucono-1,5-lactone					C00097	L-Cysteine
	C00042	Succinate						C00103	D-Glucose 1-phosphate				C00199	D-Ribulose 5-phosphate					C00099	beta-Alanine
	C00068	Thiamin diphosphate						C00111	Glycerone phosphate				C00204	2-Dehydro-3-deoxy-D-gluconate					C00106	Uracil
	C00074	Phosphoenolpyruvate						C00118	D-Glyceraldehyde 3-phosphate				C00221	beta-D-Glucose					C00141	3-Methyl-2-oxobutanoic acid
	C00091	Succinyl-CoA						C00186	(S)-Lactate				C00231	D-Xylulose 5-phosphate					C00183	L-Valine
	C00122	Fumarate						C00197	3-Phospho-D-glycerate				C00257	D-Gluconic acid					C00229	Acyl-carrier protein
	C00149	(S)-Malate						C00221	beta-D-Glucose				C00258	D-Glycerate					C00429	5,6-Dihydrouracil
	C00158	Citrate						C00236	3-Phospho-D-glyceroyl phosphate				C00279	D-Erythrose 4-phosphate					C00522	(R)-Pantoate
	C00311	Isocitrate						C00267	alpha-D-Glucose				C00345	6-Phospho-D-gluconate					C00750	Spermine
	C00417	cis-Aconitate						C00354	D-Fructose 1,6-bisphosphate				C00577	D-Glyceraldehyde					C00831	Pantetheine
	C05125	2-(alpha-Hydroxyethyl)thiamine diphosphate						C00469	Ethanol				C00620	alpha-D-Ribose 1-phosphate					C00864	Pantothenate
	C05379	Oxalosuccinate						C00631	2-Phospho-D-glycerate				C00672	2-Deoxy-D-ribose 1-phosphate					C00882	Dephospho-CoA
	C05381	3-Carboxy-1-hydroxypropyl-ThPP						C00668	alpha-D-Glucose 6-phosphate				C00673	2-Deoxy-D-ribose 5-phosphate					C00966	2-Dehydropantoate
	C15972	Enzyme N6-(lipoyl)lysine						C01159	2,3-Bisphospho-D-glycerate				C01151	D-Ribose 1,5-bisphosphate					C01053	(R)-4-Dehydropantoate
	C15973	Enzyme N6-(dihydrolipoyl)lysine						C01172	beta-D-Glucose 6-phosphate				C01182	D-Ribulose 1,5-bisphosphate					C01088	(R)-3,3-Dimethylmalate
	C16254	[Dihydrolipoyllysine-residue succinyltransferase] S-succinyldihydrolipoyllysine						C01451	Salicin				C01218	6-Phospho-2-dehydro-D-gluconate					C01134	Pantetheine 4'-phosphate
	C16255	[Dihydrolipoyllysine-residue acetyltransferase] S-acetyldihydrolipoyllysine						C06186	Arbutin				C01236	D-Glucono-1,5-lactone 6-phosphate					C02642	3-Ureidopropionate
								C06187	Arbutin 6-phosphate				C01801	Deoxyribose					C03492	D-4'-Phosphopantothenate
								C06188	Salicin 6-phosphate				C02076	Sedoheptulose					C03688	Apo-[acyl-carrier protein]
													C03752	2-Amino-2-deoxy-D-gluconate					C04079	N-((R)-Pantothenoyl)-L-cysteine
													C04442	2-Dehydro-3-deoxy-6-phospho-D-gluconate					C04272	(R)-2,3-Dihydroxy-3-methylbutanoate
													C05382	Sedoheptulose 7-phosphate					C04352	(R)-4'-Phosphopantothenoyl-L-cysteine
													C06019	D-arabino-Hex-3-ulose 6-phosphate					C05665	3-Aminopropanal
													C06473	2-Keto-D-gluconic acid					C05944	Pantothenol
													C20589	D-Glucosaminate-6-phosphate					C06010	(S)-2-Acetolactate
																			C18911	(R)-4-Phosphopantoate
